# Supplementary material for: DIA-Based Proteomic Analysis of Plasma Protein Profiles in Patients with Severe Acute Pancreatitis
Source: Molecules. 2022 Jun 17;27(12):3880. doi: 10.3390/molecules27123880 (PMC9230633; doi:10.3390/molecules27123880)
Supplement: Supplementary file 1 [file molecules-27-03880-s001.zip]

Archive with 2 entries (2 files):
- Supplementary Files.pdf
- Table S2.xlsx
