# Supplementary material for: DIA-Based Proteomic Analysis of Plasma Protein Profiles in Patients with Severe Acute Pancreatitis
Source: Molecules. 2022 Jun 17;27(12):3880. doi: 10.3390/molecules27123880 (PMC9230633; doi:10.3390/molecules27123880)
Supplement: Supplementary file 1 [file molecules-27-03880-s001.zip › Table S2.xlsx]

## Sheet: all proteins
AccessionsID	ProteinAccessions	Qvalue	Genes	ProteinDescriptions	ProteinNames	AP1	AP2	AP3	AP4	AP5	AP6	AP7	AP8	AP9	AP10	NC1	NC2	NC3	Group_control.average	Group_control.call.percent	Group_experimental.average	Group_experimental.call.percent	Group_experimental.vs.Group_control.FC	pvalue
A0A075B6H9	A0A075B6H9	0.0117226	IGLV4-69	Immunoglobulin lambda variable 4-69	LV469_HUMAN	1.11974e+06	1.17383e+06	901649	552726			979565	451995	585249	414748	505001	932396	760024	732473	1	772438	0.8	1.05456	0.842286
A0A075B6I0	A0A075B6I0	0.0101956	IGLV8-61	Immunoglobulin lambda variable 8-61	LV861_HUMAN	819978	660945	739814	427709	218238	102541	981194	452811	232962	285411	361265	354977	331735	349326	1	492160	1	1.40889	0.432279
A0A075B6I9	A0A075B6I9	0.00190774	IGLV7-46	Immunoglobulin lambda variable 7-46	LV746_HUMAN	1.01757e+06	2846278	1.38995e+06	778909	515206	298672	1.04578e+06	659041	489873	674715	852268	1.41994e+06	930663	1.06762e+06	1	971599	1	0.910059	0.832708
A0A075B6J1	A0A075B6J1	0.160237	IGLV5-37	Immunoglobulin lambda variable 5-37	LV537_HUMAN			14150.4												0	14150.4	0.1
A0A075B6J9	A0A075B6J9	0.00523909	IGLV2-18	Immunoglobulin lambda variable 2-18	LV218_HUMAN	362243	983831	648771	461230		433984	850707	1.95755e+06	1.01788e+06	584131	857371	665459	918618	813816	1	811147	0.9	0.996721	0.992977
A0A075B6K0	A0A075B6K0	0.0346594	IGLV3-16	Immunoglobulin lambda variable 3-16	LV316_HUMAN		188728													0	188728	0.1
A0A075B6K4	A0A075B6K4	0.0125594	IGLV3-10	Immunoglobulin lambda variable 3-10	LV310_HUMAN	160012	246578	419042	190814	203418	348694	446159	149806	593328	355716	748298	1.03575e+06	688229	824093	1	311357	1	0.377817	0.000368362
A0A075B6K5	A0A075B6K5	0.0117976	IGLV3-9	Immunoglobulin lambda variable 3-9	LV39_HUMAN	193082	94766.8	84693.9				114792		284054	25013			44368.8	44368.8	0.333333	132734	0.6	2.9916
A0A075B6Q5	A0A075B6Q5	0.00697931	IGHV3-64	Immunoglobulin heavy variable 3-64	HV364_HUMAN	993902	1.22318e+06	611073	1306485	379956	7.18323e+06	8.25632e+06	7.49023e+06	5005284	4.46255e+06	1530849	7020380	3394406	3.98188e+06	1	3.69122e+06	1	0.927005	0.88888
A0A075B6R2	A0A075B6R2	0.0235931	IGHV4-4	Immunoglobulin heavy variable 4-4	HV404_HUMAN	159728		133051	108358		315560	117529		397477	279572	299976	180914	216811	232567	1	215896	0.7	0.928319	0.821283
A0A075B6R9	A0A075B6R9;A0A0C4DH68	0.00667359	IGKV2D-24;IGKV2-24	Probable non-functional immunoglobulin kappa variable 2D-24;Immunoglobulin kappa variable 2-24	KVD24_HUMAN;KV224_HUMAN	1.03249e+06	1.18921e+06	859748	813550		750219	899404	879521	651942	1.36149e+06	1.34356e+06	1.07427e+06	1.28932e+06	1.23571e+06	1	937510	0.9	0.758678	0.0577142
A0A075B6S2	A0A075B6S2;A2NJV5	0.0139023	IGKV2D-29;IGKV2-29	Immunoglobulin kappa variable 2D-29;Immunoglobulin kappa variable 2-29	KVD29_HUMAN;KV229_HUMAN	136496	119696	469989		649495		648565	476411	367217	302501		938955		938955	0.333333	396296	0.8	0.422061
A0A075B6S5	A0A075B6S5	0.0716631	IGKV1-27	Immunoglobulin kappa variable 1-27	KV127_HUMAN		55668.1													0	55668.1	0.1
A0A075B6S6	A0A075B6S6	0.0125588	IGKV2D-30	Immunoglobulin kappa variable 2D-30	KVD30_HUMAN		14338.6						159019		190023		164391	190792	177592	0.666667	121127	0.3	0.682054	0.48221
A0A087WSX0	A0A087WSX0	0.0279424	IGLV5-45	Immunoglobulin lambda variable 5-45	LV545_HUMAN		261317						71013.7	9737.74				4506.3	4506.3	0.333333	114023	0.3	25.303
A0A087WSY4	A0A087WSY4	0.0731252	IGHV4-30-2	Immunoglobulin heavy variable 4-30-2	HV432_HUMAN								14179					44614	44614	0.333333	14179	0.1	0.317815
A0A087WSY6	A0A087WSY6	0.00467994	IGKV3D-15	Immunoglobulin kappa variable 3D-15	KVD15_HUMAN	497616	627490	612118	278069	378143	173564	427696	636339	741829	801738	922574	581577	2.08376e+06	1.19597e+06	1	517460	1	0.43267	0.0208779
A0A087WSZ0	A0A087WSZ0	0.0233572	IGKV1D-8	Immunoglobulin kappa variable 1D-8	KVD08_HUMAN	93997	346457	147930	54345.7	36365.1	75238.4	121285	57269.6	44113.1	153932	36734.7	47494	16848.6	33692.4	1	113093	1	3.35663	0.176999
A0A087WW87	A0A087WW87;P01614	0.00926872	IGKV2-40;IGKV2D-40	Immunoglobulin kappa variable 2-40;Immunoglobulin kappa variable 2D-40	KV240_HUMAN;KVD40_HUMAN	14223529	21458448	9068154	4.28701e+06	18553022	6.55786e+06	34843884	20413644	18013776	14954140	65112492	13791591	16288450	3.17308e+07	1	1.62373e+07	1	0.511721	0.136958
A0A0A0MRZ8	A0A0A0MRZ8;P04433	0.00704589	IGKV3D-11;IGKV3-11	Immunoglobulin kappa variable 3D-11;Immunoglobulin kappa variable 3-11	KVD11_HUMAN;KV311_HUMAN	3.95236e+06	3.47093e+06	2780731	2.30064e+06	2261283	2.39934e+06	3.60745e+06	2.69806e+06	1.85101e+06	2175468	2.34986e+06	5713659	3.46143e+06	3841649	1	2.74973e+06	1	0.715768	0.114192
A0A0A0MRZ9	A0A0A0MRZ9	0.107169	IGLV5-52	Immunoglobulin lambda variable 5-52	LV552_HUMAN									18959.2						0	18959.2	0.1
A0A0A0MS14	A0A0A0MS14	3.27e-05	IGHV1-45	Immunoglobulin heavy variable 1-45	HV145_HUMAN	667787	1.19191e+06	1.11015e+06	874748	262202	788366	2.72669e+06	1.28495e+06	416880	509048	2058769	2.12693e+06	1.41661e+06	1.86743e+06	1	983272	1	0.526536	0.0647387
A0A0A0MS15	A0A0A0MS15	0.010108	IGHV3-49	Immunoglobulin heavy variable 3-49	HV349_HUMAN	593401	913936	750944	335507	583512	372180	307033	419961	412767	326469	662614	271792	665632	533346	1	501571	1	0.940423	0.821018
A0A0A0MT36	A0A0A0MT36	0.0106857	IGKV6D-21	Immunoglobulin kappa variable 6D-21	KVD21_HUMAN	735069	269428	718094	257550	407985	20486.5	350759	362346	327635	593138	310647	1.04803e+06	262624	540432	1	404249	1	0.748011	0.466851
A0A0A0MT89	A0A0A0MT89	0.0235931	IGKJ1	Immunoglobulin kappa joining 1	KJ01_HUMAN	322018	249837	232802	128383	104640	200981	379146	220509	141553		357010		229254	293132	0.666667	219985	0.9	0.750466	0.326462
A0A0B4J1U3	A0A0B4J1U3	0.0182825	IGLV1-36	Immunoglobulin lambda variable 1-36	LV136_HUMAN	97089.3	872741	165135	188485	160116		319640		151041		436978			436978	0.333333	279178	0.7	0.638883
A0A0B4J1U7	A0A0B4J1U7	0.000117755	IGHV6-1	Immunoglobulin heavy variable 6-1	HV601_HUMAN	373636	988645	418531	243147		35956	274699	201104			447207		520816	484012	0.666667	362245	0.7	0.748423	0.605621
A0A0B4J1V0	A0A0B4J1V0	0.00861613	IGHV3-15	Immunoglobulin heavy variable 3-15	HV315_HUMAN	149245	689695	562166	156153			188097	338370	338499	227660	380151	93094.8	578260	350502	1	331236	0.8	0.945033	0.895061
A0A0B4J1V2	A0A0B4J1V2	0.114902	IGHV2-26	Immunoglobulin heavy variable 2-26	HV226_HUMAN		62022.8						95429.8					9379.56	9379.56	0.333333	78726.3	0.2	8.39339
A0A0B4J1X5	A0A0B4J1X5	0.015288	IGHV3-74	Immunoglobulin heavy variable 3-74	HV374_HUMAN	166010	134707	47573.5										234006	234006	0.333333	116097	0.3	0.496129
A0A0B4J1X8	A0A0B4J1X8	0.00576148	IGHV3-43	Immunoglobulin heavy variable 3-43	HV343_HUMAN	710863	1359861	793362	71917	800006	977134	716322	1.75788e+06	2.60331e+06	480842	864754	647022	909665	807147	1	1.02715e+06	1	1.27257	0.618693
A0A0B4J1Y8	A0A0B4J1Y8	0.0118954	IGLV9-49	Immunoglobulin lambda variable 9-49	LV949_HUMAN	478272	338954	341461	149251				284610	187259		71580.3	166776	558644	265667	1	296634	0.6	1.11657	0.804866
A0A0B4J1Y9	A0A0B4J1Y9	0.00804071	IGHV3-72	Immunoglobulin heavy variable 3-72	HV372_HUMAN	3.64354e+06	5590478	5.99657e+06	1.69064e+06	4.6133e+06	3.88456e+06	7713141	4490784	5243016	4.65386e+06	1.5923e+06	4.80203e+06	4.34771e+06	3.58068e+06	1	4.75199e+06	1	1.32712	0.294527
A0A0B4J2D9	A0A0B4J2D9;P0DP09	0.0109773	IGKV1D-13;IGKV1-13	Immunoglobulin kappa variable 1D-13;Immunoglobulin kappa variable 1-13	KVD13_HUMAN;KV113_HUMAN	79424.9	418245		154686		142280	3.07274e+06	84807.6	1322458	107924	1.19894e+06	277367	1683073	1.05313e+06	1	672821	0.8	0.63888	0.58456
A0A0B4J2H0	A0A0B4J2H0	0.00162766	IGHV1-69D	Immunoglobulin heavy variable 1-69D	HV69D_HUMAN	3.02338e+06	12536569	5.77898e+06	5.28287e+06	5553511	4.98687e+06	6050199	8.00255e+06	8195706	2884522	8862886	3.25487e+06	7439259	6.51901e+06	1	6.22952e+06	1	0.955593	0.879519
A0A0C4DH24	A0A0C4DH24	0.0108415	IGKV6-21	Immunoglobulin kappa variable 6-21	KV621_HUMAN		288756	173044	94677.1					164224	89858.6		36376.7	277824	157100	0.666667	162112	0.5	1.0319	0.956696
A0A0C4DH25	A0A0C4DH25	0.0141368	IGKV3D-20	Immunoglobulin kappa variable 3D-20	KVD20_HUMAN	3.24356e+06	3698885	3.68594e+06	1699773	849309	1.16674e+06	1.63543e+06	2.211e+06	2150021	1.84229e+06	2.77829e+06	1.75429e+06	1.58273e+06	2.03844e+06	1	2.21829e+06	1	1.08823	0.77943
A0A0C4DH29	A0A0C4DH29	6.78e-07	IGHV1-3	Immunoglobulin heavy variable 1-3	HV103_HUMAN	474041	523080	513172			469182	180007	17515.7	478848	288551			972066	972066	0.333333	368050	0.8	0.378626
A0A0C4DH31	A0A0C4DH31	0.0392661	IGHV1-18	Immunoglobulin heavy variable 1-18	HV118_HUMAN	129402	499568	241947	14039.7		243468			178395	241108			1.3944e+06	1.3944e+06	0.333333	221132	0.7	0.158586
A0A0C4DH33	A0A0C4DH33	0.0313343	IGHV1-24	Immunoglobulin heavy variable 1-24	HV124_HUMAN	59224	67460.7	144351	54209.6	57338.7	22433.2	137059	154153		69580.2	136352	114104	169463	139973	1	85089.9	0.9	0.607902	0.0911752
A0A0C4DH34	A0A0C4DH34	0.00518941	IGHV4-28	Immunoglobulin heavy variable 4-28	HV428_HUMAN	1534148	698649	1.10693e+06	935027	1628203	1.32445e+06	1.84834e+06	1.22063e+06	575654	1.73548e+06	1.38229e+06	1351121	1.67594e+06	1469785	1	1.26075e+06	1	0.857779	0.444737
A0A0C4DH38	A0A0C4DH38	0.000539213	IGHV5-51	Immunoglobulin heavy variable 5-51	HV551_HUMAN	2.9694e+06	2.31123e+06	1.822e+06	2040973	4.08232e+06	587701	5398909	5.10497e+06	4528233	3.0826e+06	4.17747e+06	4.74781e+06	4.79711e+06	4.57413e+06	1	3.19283e+06	1	0.698021	0.167419
A0A0C4DH39	A0A0C4DH39	0.173982	IGHV1-58	Immunoglobulin heavy variable 1-58	HV158_HUMAN								47212.1							0	47212.1	0.1
A0A0C4DH43	A0A0C4DH43	0.0152722	IGHV2-70D	Immunoglobulin heavy variable 2-70D	HV70D_HUMAN	159428	33651.6	54280.8	47093.7	104999			83267.3	179308			110956	138563	124759	0.666667	94575.4	0.7	0.758064	0.499752
A0A0C4DH67	A0A0C4DH67	0.0110758	IGKV1-8	Immunoglobulin kappa variable 1-8	KV108_HUMAN	279956	1.17599e+06	411977	817041	267227	734423	813443	1.67425e+06	1.08156e+06	1.18255e+06	1.0469e+06	926098	1.20528e+06	1.05942e+06	1	843842	1	0.79651	0.442747
A0A0G2JMI3	A0A0G2JMI3	0.106029	IGHV1-69-2	Immunoglobulin heavy variable 1-69-2	HV692_HUMAN								4524.43					24416.1	24416.1	0.333333	4524.43	0.1	0.185305
A0A0J9YVY3	A0A0J9YVY3	0.0400944	IGHV7-4-1	Immunoglobulin heavy variable 7-4-1	HV741_HUMAN							32996.2		19407.2				42099.3	42099.3	0.333333	26201.7	0.2	0.622379
A0A0J9YX35	A0A0J9YX35	0.00127857	IGHV3-64D	Immunoglobulin heavy variable 3-64D	HV64D_HUMAN	636973	929472	648325	588660	325982	518836	742657	1.13044e+06	1233269	817942	855519	776126	972760	868135	1	757255	1	0.872278	0.522869
A0A0J9YXX1	A0A0J9YXX1	0.0210248	IGHV5-10-1	Immunoglobulin heavy variable 5-10-1	HV5X1_HUMAN		417588		306560					110287						0	278145	0.3
A0M8Q6	A0M8Q6	0.0110758	IGLC7	Immunoglobulin lambda constant 7	IGLC7_HUMAN	229430	1.39727e+06	385340	175386	139091	218111	632290	216335	590330	284166	720404	160572	343500	408159	1	426775	1	1.04561	0.939698
A6NFK2	A6NFK2	0.000308128	GRXCR2	Glutaredoxin domain-containing cysteine-rich protein 2	GRCR2_HUMAN	11449.8		499039	4391.6				30362.3							0	136311	0.4
A8MUU1	A8MUU1;Q01469	0.0942267	FABP5P3;FABP5	Putative fatty acid-binding protein 5-like protein 3;Fatty acid-binding protein 5	FB5L3_HUMAN;FABP5_HUMAN								151839	61895.3	57448.4	221977			221977	0.333333	90394.3	0.3	0.407225
O00187	O00187	0.0112344	MASP2	Mannan-binding lectin serine protease 2	MASP2_HUMAN	234932	108062	119946	115653	186328	215809	124040	155276	11613.9	224209	89601.4	206015	144522	146713	1	149587	1	1.01959	0.948937
O00213	O00213	0.134889	APBB1	Amyloid-beta A4 precursor protein-binding family B member 1	APBB1_HUMAN							70997.7								0	70997.7	0.1
O00299	O00299	0.0537868	CLIC1	Chloride intracellular channel protein 1	CLIC1_HUMAN				8662.12											0	8662.12	0.1
O00391	O00391	0.000791831	QSOX1	Sulfhydryl oxidase 1	QSOX1_HUMAN	70620.8	165965	33319	16980		17592.9	87193.3	27735.1	41806.8		12730	14863.8	42732.8	23442.2	1	57651.6	0.8	2.45931	0.291841
O00451	O00451	0.176561	GFRA2	GDNF family receptor alpha-2	GFRA2_HUMAN					14278.5										0	14278.5	0.1
O00468	O00468	0.104341	AGRN	Agrin	AGRIN_HUMAN					26407.9										0	26407.9	0.1
O00533	O00533	0.057108	CHL1	Neural cell adhesion molecule L1-like protein	NCHL1_HUMAN			17204.6				9755.17	5368.59							0	10776.1	0.3
O14746	O14746	3.3e-06	TERT	Telomerase reverse transcriptase	TERT_HUMAN			931900	1091786	3394223	2.2708e+06	2.34586e+06	1.71085e+06		1.3975e+06	1.5906e+06	1906823	1.79567e+06	1.76436e+06	1	1.87756e+06	0.7	1.06416	0.832267
O14786	O14786	0.0147385	NRP1	Neuropilin-1	NRP1_HUMAN		59324.2	411979										25548.5	25548.5	0.333333	235651	0.2	9.22368
O14791	O14791	0.00330174	APOL1	Apolipoprotein L1	APOL1_HUMAN	721790	1.01651e+06	903019	746818	1060898	966805	946401	855917	1.29263e+06	1.42357e+06	1.02266e+06	1.51606e+06	1735868	1.42486e+06	1	993436	1	0.697214	0.0256915
O15031	O15031	0.228181	PLXNB2	Plexin-B2	PLXB2_HUMAN													14267.7	14267.7	0.333333		0
O15145	O15145	0.117598	ARPC3	Actin-related protein 2/3 complex subunit 3	ARPC3_HUMAN				5450.06				2564.1							0	4007.08	0.2
O15204	O15204	0.119103	ADAMDEC1	ADAM DEC1	ADEC1_HUMAN										46397.4					0	46397.4	0.1
O15270	O15270;Q9NUV7	0.0942145	SPTLC2;SPTLC3	Serine palmitoyltransferase 2;Serine palmitoyltransferase 3	SPTC2_HUMAN;SPTC3_HUMAN	6.8299e+06		8.26494e+06	8508594											0	7.86781e+06	0.3
O15335	O15335	0.0724732	CHAD	Chondroadherin	CHAD_HUMAN			3437.48												0	3437.48	0.1
O15439	O15439	0.0526859	ABCC4	Multidrug resistance-associated protein 4	MRP4_HUMAN			504303												0	504303	0.1
O15467	O15467	0.124801	CCL16	C-C motif chemokine 16	CCL16_HUMAN						35511.6									0	35511.6	0.1
O15511	O15511	0.171606	ARPC5	Actin-related protein 2/3 complex subunit 5	ARPC5_HUMAN		8200.53													0	8200.53	0.1
O43157	O43157	0.160237	PLXNB1	Plexin-B1	PLXB1_HUMAN	909452														0	909452	0.1
O43278	O43278	0.0677595	SPINT1	Kunitz-type protease inhibitor 1	SPIT1_HUMAN		22873.7													0	22873.7	0.1
O43291	O43291	0.133408	SPINT2	Kunitz-type protease inhibitor 2	SPIT2_HUMAN												25800.5		25800.5	0.333333		0
O43707	O43707	0.0206647	ACTN4	Alpha-actinin-4	ACTN4_HUMAN				20275.5	5635.7	3057.43		680968		124048					0	166797	0.5
O43790	O43790;P78385;P78386;Q14533	0.0658307	KRT86;KRT83;KRT85;KRT81	Keratin, type II cuticular Hb6;Keratin, type II cuticular Hb3;Keratin, type II cuticular Hb5;Keratin, type II cuticular Hb1	KRT86_HUMAN;KRT83_HUMAN;KRT85_HUMAN;KRT81_HUMAN							1.20165e+06						825196	825196	0.333333	1.20165e+06	0.1	1.4562
O43852	O43852	0.127431	CALU	Calumenin	CALU_HUMAN										115434					0	115434	0.1
O43866	O43866	0.000185688	CD5L	CD5 antigen-like	CD5L_HUMAN	1191520	2526674	2.06715e+06	1322098	2.12371e+06	1.76033e+06	2497256	1.52268e+06	2.09739e+06	1.64906e+06	5.45946e+06	3311198	3.79865e+06	4.18977e+06	1	1.87579e+06	1	0.447706	0.000180286
O43895	O43895	0.181168	XPNPEP2	Xaa-Pro aminopeptidase 2	XPP2_HUMAN					10673.9								246197	246197	0.333333	10673.9	0.1	0.0433552
O60237	O60237	0.142208	PPP1R12B	Protein phosphatase 1 regulatory subunit 12B	MYPT2_HUMAN			210922												0	210922	0.1
O60264	O60264;P28370	0.0141916	SMARCA5;SMARCA1	SWI/SNF-related matrix-associated actin-dependent regulator of chromatin subfamily A member 5;Probable global transcription activator SNF2L1	SMCA5_HUMAN;SMCA1_HUMAN		10662.2		9770.2			21879.7	2343.47		5772.16					0	10085.5	0.5
O60462	O60462	0.0750723	NRP2	Neuropilin-2	NRP2_HUMAN		936728				39253.3									0	487991	0.2
O60664	O60664	0.153753	PLIN3	Perilipin-3	PLIN3_HUMAN													58761.9	58761.9	0.333333		0
O75023	O75023	0.185883	LILRB5	Leukocyte immunoglobulin-like receptor subfamily B member 5	LIRB5_HUMAN											7521262			7521262	0.333333		0
O75144	O75144	0.0365207	ICOSLG	ICOS ligand	ICOSL_HUMAN	14129.3	11493.5	16859.3	10034.8											0	13129.2	0.4
O75460	O75460	0.00983933	ERN1	Serine/threonine-protein kinase/endoribonuclease IRE1	ERN1_HUMAN	708779	1.02468e+06	2584983	2763653	2935733	2.72131e+06	1.79205e+06	2.22963e+06	1.00479e+06	1064405	1427821	1.6341e+06	1.01925e+06	1.36039e+06	1	1.883e+06	1	1.38416	0.339711
O75636	O75636	0.00983933	FCN3	Ficolin-3	FCN3_HUMAN	369247	527895	590928	435565	445690	338832	399505	380866		508017	493777	610862	312212	472283	1	444060	0.9	0.940242	0.682048
O75711	O75711	0.195421	SCRG1	Scrapie-responsive protein 1	SCRG1_HUMAN											259644			259644	0.333333		0
O75821	O75821	0.0124642	EIF3G	Eukaryotic translation initiation factor 3 subunit G	EIF3G_HUMAN	213701		130256	255859	328597	209747	321225	503341	260751	128427	175129	362386	149656	229057	1	261323	0.9	1.14086	0.684128
O75874	O75874	0.0414243	IDH1	Isocitrate dehydrogenase [NADP] cytoplasmic	IDHC_HUMAN								244282							0	244282	0.1
O75882	O75882	0.00315141	ATRN	Attractin	ATRN_HUMAN	445754	221719	196070	167685	454887	264606	386054	267957	360551	317915	380475	393976	311518	361989	1	308320	1	0.851737	0.402793
O94923	O94923	0.154395	GLCE	D-glucuronyl C5-epimerase	GLCE_HUMAN		42952.2													0	42952.2	0.1
O94985	O94985	0.00831531	CLSTN1	Calsyntenin-1	CSTN1_HUMAN										119507					0	119507	0.1
O95236	O95236	0.0213146	APOL3	Apolipoprotein L3	APOL3_HUMAN			75062.5	13339			36743.2		114443		106387		95604.2	100996	0.666667	59896.9	0.4	0.593064	0.286529
O95445	O95445	0.000265536	APOM	Apolipoprotein M	APOM_HUMAN	371662	379680	302473	132030	398035	122953	269858	232733	329421	236795	149298	279555	312168	247007	1	277564	1	1.12371	0.637207
O95497	O95497	0.0643191	VNN1	Pantetheinase	VNN1_HUMAN										17034.2	3480.84		30591.5	17036.2	0.666667	17034.2	0.1	0.999884
O95897	O95897	0.16879	OLFM2	Noelin-2	NOE2_HUMAN									9654.69						0	9654.69	0.1
O95980	O95980	0.121653	RECK	Reversion-inducing cysteine-rich protein with Kazal motifs	RECK_HUMAN		315170							1.12427e+06				1.32702e+06	1.32702e+06	0.333333	719718	0.2	0.542357
P00325	P00325	0.013917	ADH1B	All-trans-retinol dehydrogenase [NAD(+)] ADH1B	ADH1B_HUMAN	22571.3	38510.4			14776.1	5356.51	239231	586547	9143.62	10286.1	4828.09		6940.61	5884.35	0.666667	115803	0.8	19.6798	0.490677
P00338	P00338	0.0526859	LDHA	L-lactate dehydrogenase A chain	LDHA_HUMAN	6233.97	13133	5660.94	25827.4	11094.4	23314.4									0	14210.7	0.6
P00352	P00352	0.0117976	ALDH1A1	Retinal dehydrogenase 1	AL1A1_HUMAN	13833.8	37964.6	4485.18	30505.9			103253	184637							0	62446.6	0.6
P00367	P00367	0.0594377	GLUD1	Glutamate dehydrogenase 1, mitochondrial	DHE3_HUMAN							40791.3	52054.5							0	46422.9	0.2
P00390	P00390	0.145305	GSR	Glutathione reductase, mitochondrial	GSHR_HUMAN	1.60903e+06			7718.22				1.05293e+06		634669					0	826086	0.4
P00441	P00441	0.0110611	SOD1	Superoxide dismutase [Cu-Zn]	SODC_HUMAN						48191.7									0	48191.7	0.1
P00450	P00450	1.63e-05	CP	Ceruloplasmin	CERU_HUMAN	2.12121e+06	1.67384e+06	2.82629e+06	2.35604e+06	3.12437e+06	2723646	1.98262e+06	2.40061e+06	2364360	1.71027e+06	2.88659e+06	1.6795e+06	1744584	2.10356e+06	1	2.32832e+06	1	1.10685	0.522539
P00451	P00451	0.0565514	F8	Coagulation factor VIII	FA8_HUMAN	6043571	15189.5	2.24348e+06	6558764				11675054			257347		22919670	1.15885e+07	0.666667	5.30721e+06	0.5	0.457972	0.402312
P00488	P00488	0.0136913	F13A1	Coagulation factor XIII A chain	F13A_HUMAN	708533	26123	536750	189888	4.39257e+06	692336	2.40716e+06	2.92204e+06	2.4454e+06	383379	3.59136e+06	1.42122e+06	2.16205e+06	2.39154e+06	1	1.47042e+06	1	0.614841	0.342371
P00491	P00491	0.0142858	PNP	Purine nucleoside phosphorylase	PNPH_HUMAN	12020.6	37568.5		49215.2	36009			49316.1		176780					0	60151.5	0.6
P00533	P00533	0.0883322	EGFR	Epidermal growth factor receptor	EGFR_HUMAN	641463	478385			2.30256e+06					580267					0	1.00067e+06	0.4
P00558	P00558	0.119551	PGK1	Phosphoglycerate kinase 1	PGK1_HUMAN		6233.5													0	6233.5	0.1
P00734	P00734	3.27e-05	F2	Prothrombin	THRB_HUMAN	4.03488e+06	3102641	1866923	2.55226e+06	5059911	3194640	3.87679e+06	4.25408e+06	3.81655e+06	4317098	4.72507e+06	5.05709e+06	5.06132e+06	4.94783e+06	1	3.60758e+06	1	0.729124	0.0357689
P00736	P00736	2.09e-05	C1R	Complement C1r subcomponent	C1R_HUMAN	482079	502457	693860	407568	569434	511132	645907	341356	287602	265600	456655	493034	410172	453287	1	470700	1	1.03841	0.845273
P00738	P00738	8.92e-06	HP	Haptoglobin	HPT_HUMAN	12426154	15532631	31150214	35397020	152912752	20982792	47778344	56941264	16117626	30450364	31913840	46096340	19343336	32451172	1	4.19689e+07	1	1.29329	0.71095
P00739	P00739	0.00177971	HPR	Haptoglobin-related protein	HPTR_HUMAN	1.56541e+06	2.24808e+06	915323	1.7485e+06	11909111	4241701	6376660	2.89536e+06	2.1229e+06	4.44112e+06	3.97064e+06	5874098	4.39183e+06	4.74552e+06	1	3.84642e+06	1	0.810536	0.657029
P00740	P00740	0.006167	F9	Coagulation factor IX	FA9_HUMAN	419953	97624.6	259778	108890	345819	301695	256336	134344	106053	171989	110453	155585	120876	128972	1	220248	1	1.70773	0.204876
P00742	P00742	0.00121364	F10	Coagulation factor X	FA10_HUMAN	401940	466408	284189	421445		119520	4158.53		268207	270860		360049	394711	377380	0.666667	279591	0.8	0.740875	0.423801
P00746	P00746	0.0577733	CFD	Complement factor D	CFAD_HUMAN	56964		36646.3	146677				2.49313e+06					49946.4	49946.4	0.333333	683353	0.4	13.6817
P00747	P00747	0.000157641	PLG	Plasminogen	PLMN_HUMAN	1.58449e+06	1.27791e+06	1.47438e+06	1.41744e+06	1.1359e+06	905376	655036	1.24031e+06	1.08839e+06	1.0707e+06	1.58128e+06	1.73483e+06	1.21796e+06	1.51135e+06	1	1.18499e+06	1	0.78406	0.0991957
P00748	P00748	0.000421551	F12	Coagulation factor XII	FA12_HUMAN	465883	535770	284042	288702	256142	159593	191013	471284	93139.6	622924	557973	434809	350340	447707	1	336849	1	0.752387	0.331014
P00751	P00751	1.77e-08	CFB	Complement factor B	CFAB_HUMAN	2.38415e+06	2.30528e+06	2.16139e+06	2114707	2.67972e+06	2.54984e+06	2.10767e+06	3489983	2.42923e+06	2051111	2.37439e+06	3.59125e+06	2108793	2.69148e+06	1	2.42731e+06	1	0.901849	0.449932
P00915	P00915	0.00502735	CA1	Carbonic anhydrase 1	CAH1_HUMAN	305625	466130	571448	1.19748e+06	742308	619091	81056.1	187319	548306	1.12557e+06	25686.8	30845	32110.6	29547.5	1	584433	1	19.7794	0.0268482
P00918	P00918	0.00649528	CA2	Carbonic anhydrase 2	CAH2_HUMAN	98304.8	231620	154358	372887	100770	226615		29222.3	110544	391842					0	190685	0.9
P00966	P00966	0.178759	ASS1	Argininosuccinate synthase	ASSY_HUMAN											4390.2			4390.2	0.333333		0
P01008	P01008	0.000160653	SERPINC1	Antithrombin-III	ANT3_HUMAN	2.47004e+06	2669630	1830019	1.88543e+06	2751740	1.95719e+06	2610925	2805848	2182737	2.24703e+06	2.64522e+06	3198083	2.7324e+06	2.85857e+06	1	2.34106e+06	1	0.818963	0.0503755
P01009	P01009	8.76e-11	SERPINA1	Alpha-1-antitrypsin	A1AT_HUMAN	56622776	33938684	44031896	51189564	90960720	76347520	29133230	44055864	23859056	25797100	29616670	25177906	34639532	2.98114e+07	1	47593641	1	1.59649	0.205724
P01011	P01011	3.3e-06	SERPINA3	Alpha-1-antichymotrypsin	AACT_HUMAN	8.24256e+06	3.49295e+06	7.46358e+06	7.11801e+06	29593048	22051522	3.56865e+06	6941307	4.36956e+06	3352584	4.74911e+06	3.46122e+06	6489999	4.90011e+06	1	9.61938e+06	1	1.96309	0.394218
P01019	P01019	8.44e-05	AGT	Angiotensinogen	ANGT_HUMAN	364645	207377	219249	243304	456917	327304	305745	249010	270409	312569	222790	217751	256884	232475	1	295653	1	1.27176	0.191249
P01023	P01023	2.62e-07	A2M	Alpha-2-macroglobulin	A2MG_HUMAN	15746150	16817058	19364760	17204840	10178975	11829078	16982268	20584608	18211808	12385748	19492608	15810660	20308474	1.85372e+07	1	1.59305e+07	1	0.859379	0.248497
P01024	P01024	3.58e-09	C3	Complement C3	CO3_HUMAN	14146084	14364989	12031911	13487518	21986546	13247413	17225966	21393062	16197795	14825220	19816056	15857044	17507308	1.77268e+07	1	1.58907e+07	1	0.896419	0.399457
P01031	P01031	0.00202953	C5	Complement C5	CO5_HUMAN	1199853	1.01398e+06	1.16467e+06	1.13919e+06	2.04875e+06	1.39936e+06	855805	1685290	949631	994606	1.35992e+06	1.18321e+06	1.15012e+06	1.23108e+06	1	1.24511e+06	1	1.0114	0.950993
P01033	P01033	0.0114109	TIMP1	Metalloproteinase inhibitor 1	TIMP1_HUMAN	101790		9482.98												0	55636.3	0.2
P01034	P01034	0.0118036	CST3	Cystatin-C	CYTC_HUMAN	88769.2	82787.2	127319	103165	179951	145028		178361	133481		56100.6	103283	187106	115497	1	129858	0.8	1.12434	0.651282
P01040	P01040	0.148373	CSTA	Cystatin-A	CYTA_HUMAN	88196.9									50779.6					0	69488.2	0.2
P01042	P01042	0.000124663	KNG1	Kininogen-1	KNG1_HUMAN	2.84444e+06	3.16083e+06	2.0693e+06	2.05962e+06	2.09932e+06	1.85809e+06	2707824	2.90172e+06	2.99906e+06	1.7291e+06	3.27429e+06	3.17528e+06	3.13516e+06	3.19491e+06	1	2.44293e+06	1	0.764632	0.0364659
P01133	P01133	0.106281	EGF	Pro-epidermal growth factor	EGF_HUMAN			123180												0	123180	0.1
P01344	P01344	0.0197598	IGF2	Insulin-like growth factor II	IGF2_HUMAN	270661	406850		329953		277930		183597		278516	295990	240016		268003	0.666667	291251	0.6	1.08675	0.695271
P01591	P01591	0.0118614	JCHAIN	Immunoglobulin J chain	IGJ_HUMAN	854514	1.01723e+06	1234970	598825	611288	838638	692736	866123	1.11355e+06	529085	1.45606e+06	657066	1.13409e+06	1.08241e+06	1	835696	1	0.772071	0.19592
P01593	P01593;P01594	0.0114709	IGKV1D-33;IGKV1-33	Immunoglobulin kappa variable 1D-33;Immunoglobulin kappa variable 1-33	KVD33_HUMAN;KV133_HUMAN	1.53544e+06	6152036	2784834	1.14491e+06	2.43665e+06	7.40919e+06	4.92468e+06	3991998	11687504	3.17209e+06	9157323	2895381	10789395	7614033	1	4.52393e+06	1	0.594157	0.194574
P01597	P01597;P04432	0.00386997	IGKV1-39;IGKV1D-39	Immunoglobulin kappa variable 1-39;Immunoglobulin kappa variable 1D-39	KV139_HUMAN;KVD39_HUMAN	589450	419556	597572	275864	425155	1174694	436305	1.13969e+06	1.0185e+06	1.43341e+06	1.41676e+06	1378840	2.8937e+06	1.89643e+06	1	751019	1	0.396017	0.00636931
P01599	P01599	0.00701637	IGKV1-17	Immunoglobulin kappa variable 1-17	KV117_HUMAN	395032	910535	600676	293686	240892	628190	818429	805306	1.27781e+06	1069922	1.88727e+06	454518	3129379	1.82372e+06	1	704048	1	0.38605	0.0234847
P01601	P01601	0.0130504	IGKV1D-16	Immunoglobulin kappa variable 1D-16	KVD16_HUMAN	303191	408163	205078	212706	13178.9		32311.4					624572	2.01851e+06	1.32154e+06	0.666667	195772	0.6	0.148139	0.0177551
P01602	P01602	0.104072	IGKV1-5	Immunoglobulin kappa variable 1-5	KV105_HUMAN		21465.2													0	21465.2	0.1
P01619	P01619	0.00104452	IGKV3-20	Immunoglobulin kappa variable 3-20	KV320_HUMAN	7.43262e+06	8248737	8019200	4.60524e+06	3.34295e+06	6.49239e+06	8461902	8996600	9621551	10038450	7.67937e+06	6.63895e+06	14124187	9480837	1	7.52596e+06	1	0.793808	0.278048
P01624	P01624	0.00165803	IGKV3-15	Immunoglobulin kappa variable 3-15	KV315_HUMAN	11772227	11595995	14470425	6.09049e+06	2.40587e+06	4.06573e+06	6.03168e+06	5626961	6178938	7.45324e+06	6.48544e+06	4714503	7.62797e+06	6275974	1	7.56916e+06	1	1.20605	0.58623
P01699	P01699	0.00668661	IGLV1-44	Immunoglobulin lambda variable 1-44	LV144_HUMAN	2.18096e+06	90037.6	285111	321142	98754.9	327334	657416	339090	420215	495722	563590	419528	1.18618e+06	723099	1	521578	1	0.721309	0.605534
P01700	P01700	0.00380694	IGLV1-47	Immunoglobulin lambda variable 1-47	LV147_HUMAN	3.36732e+06	4.57564e+06	5762668	3952412	2.26542e+06	296158	4.049e+06	2.94884e+06	3.42045e+06	6.00719e+06	6943972	3985259	4.06768e+06	4.99897e+06	1	3.66451e+06	1	0.733053	0.24959
P01701	P01701	0.0112344	IGLV1-51	Immunoglobulin lambda variable 1-51	LV151_HUMAN	603187	1.47314e+06	1.1957e+06	673587		182485	1.43024e+06	1.6123e+06	1.81193e+06	290418	2.25399e+06		2.15401e+06	2.204e+06	0.666667	1.03033e+06	0.9	0.467484	0.0269788
P01703	P01703	0.0135946	IGLV1-40	Immunoglobulin lambda variable 1-40	LV140_HUMAN		786003	230944	227604					184314				432033	432033	0.333333	357216	0.4	0.826827
P01704	P01704	7.88e-07	IGLV2-14	Immunoglobulin lambda variable 2-14	LV214_HUMAN	500796	602831	614012	28343.4	63714.5	219523	2.09783e+06	423414	437039			383290	1.13926e+06	761277	0.666667	554167	0.9	0.727944	0.673754
P01705	P01705	0.0592386	IGLV2-23	Immunoglobulin lambda variable 2-23	LV223_HUMAN		118471		52511.9											0	85491.5	0.2
P01706	P01706	0.0526859	IGLV2-11	Immunoglobulin lambda variable 2-11	LV211_HUMAN		63129.4							32684.3		24481.6		426748	225615	0.666667	47906.9	0.2	0.212339	0.47124
P01709	P01709	0.0279173	IGLV2-8	Immunoglobulin lambda variable 2-8	LV208_HUMAN	647323	371702	612585	485142						6158.94			13128.3	13128.3	0.333333	424582	0.5	32.3411
P01714	P01714	0.0111785	IGLV3-19	Immunoglobulin lambda variable 3-19	LV319_HUMAN	1.10174e+06	1.44888e+06	3.60998e+06	1.38427e+06	663745	1.30578e+06	2.24967e+06	2.44917e+06	3.23047e+06	2.59552e+06	2.15445e+06	1.72026e+06	1.51433e+06	1.79634e+06	1	2.00392e+06	1	1.11556	0.729543
P01715	P01715	0.00704589	IGLV3-1	Immunoglobulin lambda variable 3-1	LV301_HUMAN		88994.9	90367.1			11471.6	33809.9	8838.34					146630	146630	0.333333	46696.4	0.5	0.318465
P01717	P01717	0.0653993	IGLV3-25	Immunoglobulin lambda variable 3-25	LV325_HUMAN						33493.3				70410.3			1.40973e+06	1.40973e+06	0.333333	51951.8	0.2	0.0368523
P01721	P01721	0.0124835	IGLV6-57	Immunoglobulin lambda variable 6-57	LV657_HUMAN	263677	204839	467983	439002		359026	1.12273e+06	582220	911103	524524	665446	466120	960998	697521	1	541678	0.9	0.776576	0.438707
P01742	P01742	0.0255002	IGHV1-69	Immunoglobulin heavy variable 1-69	HV169_HUMAN	194986	189877			613136		320931	546202	16659.1		231142		3.65879e+06	1.94497e+06	0.666667	313632	0.6	0.161253	0.0955877
P01743	P01743	0.0449544	IGHV1-46	Immunoglobulin heavy variable 1-46	HV146_HUMAN		653653	348708		144145					47751.3	113917		294039	203978	0.666667	298564	0.4	1.46371	0.673425
P01763	P01763	0.0777208	IGHV3-48	Immunoglobulin heavy variable 3-48	HV348_HUMAN		3951.9	6767.31	11916.5				5973.84			9992.1		14816.6	12404.3	0.666667	7152.39	0.4	0.576604	0.14863
P01764	P01764	0.0414359	IGHV3-23	Immunoglobulin heavy variable 3-23	HV323_HUMAN		17891.8					117549	10216			12858.9		711069	361964	0.666667	48552.2	0.3	0.134136	0.32061
P01766	P01766	0.00426072	IGHV3-13	Immunoglobulin heavy variable 3-13	HV313_HUMAN	470918	627120	407158	240330		326463	431622	66449.2	912775	391525	572186	392553	690276	551672	1	430484	0.9	0.780327	0.434916
P01767	P01767	0.121345	IGHV3-53	Immunoglobulin heavy variable 3-53	HV353_HUMAN								9290.59		8895.67			76509	76509	0.333333	9093.13	0.2	0.11885
P01768	P01768;P0DP03	0.00132841	IGHV3-30;IGHV3-30-5	Immunoglobulin heavy variable 3-30;Immunoglobulin heavy variable 3-30-5	HV330_HUMAN;HVC05_HUMAN	2.04943e+06	2.72174e+06	4.97227e+06	4.65239e+06	4.10519e+06	1.53073e+06	8990930	6013095	7099982	4627964	8.07329e+06	5675230	8997005	7.58184e+06	1	4.67637e+06	1	0.616786	0.0699349
P01780	P01780	0.0111785	IGHV3-7	Immunoglobulin heavy variable 3-7	HV307_HUMAN	2.59039e+06	4144597	2.80739e+06	1534292	585722	943416	2.13236e+06	1.47251e+06	1.66832e+06	1.14529e+06	2174691	1585726	2007468	1.92263e+06	1	1.90243e+06	1	0.989494	0.975099
P01782	P01782	0.006167	IGHV3-9	Immunoglobulin heavy variable 3-9	HV309_HUMAN	1.39374e+06	2.15323e+06	1.41719e+06	1.14233e+06	1.18026e+06	1.52597e+06	2.00829e+06	2280549	1.47895e+06	1.1797e+06	2.29358e+06	1559271	2902459	2.25177e+06	1	1.57602e+06	1	0.699904	0.0540618
P01817	P01817	0.0626537	IGHV2-5	Immunoglobulin heavy variable 2-5	HV205_HUMAN	62378.2		91913.2			28977.2							74184.9	74184.9	0.333333	61089.5	0.3	0.823476
P01824	P01824	0.0517618	IGHV4-39	Immunoglobulin heavy variable 4-39	HV439_HUMAN	2633.34		7303.17				27334.4						11533.6	11533.6	0.333333	12423.6	0.3	1.07717
P01833	P01833	0.0115961	PIGR	Polymeric immunoglobulin receptor	PIGR_HUMAN	56073.1	35619.2	84605.7	13535.9	43382.4	45781.6		47448.4		34045					0	45061.4	0.8
P01834	P01834	0.00336818	IGKC	Immunoglobulin kappa constant	IGKC_HUMAN	84038104	106075904	111283480	51130748	79417208	99290848	174475264	151725344	164786784	190244080	205327760	128953064	153127872	1.6247e+08	1	1.21247e+08	1	0.746274	0.192031
P01859	P01859	1.77e-08	IGHG2	Immunoglobulin heavy constant gamma 2	IGHG2_HUMAN	30066682	75792424	57215644	24311800	22129504	16661320	39180480	49453296	18668914	31763406	54573340	18185278	20923468	31227362	1	36524347	1	1.16963	0.684836
P01860	P01860	0.000833787	IGHG3	Immunoglobulin heavy constant gamma 3	IGHG3_HUMAN	3079908	3.18063e+06	7797405	2923150	5443330	6.67991e+06	7581057	7152214	8704930	3867237	14196985	4472859	14467147	1.10457e+07	1	5.64098e+06	1	0.510696	0.024433
P01861	P01861	0.000273511	IGHG4	Immunoglobulin heavy constant gamma 4	IGHG4_HUMAN	16823000	8.17124e+06	6184467	1.72826e+06	1.29535e+06	3.92435e+06	3.86217e+06	3.5118e+06	4.63789e+06	6817519	6.35715e+06	6.05618e+06	10246232	7.55319e+06	1	5.6956e+06	1	0.754067	0.51103
P01871	P01871	3.45e-05	IGHM	Immunoglobulin heavy constant mu	IGHM_HUMAN	3.7994e+06	5556589	5699972	4.01166e+06	4.90717e+06	3756483	5.98075e+06	5627604	9781083	4754991	12521986	5.97748e+06	8478086	8.99252e+06	1	5.38757e+06	1	0.599117	0.0253507
P01876	P01876	8.76e-11	IGHA1	Immunoglobulin heavy constant alpha 1	IGHA1_HUMAN	26715434	33081880	17231678	14199031	12068449	24825384	38919372	26575558	35434208	11661186	31791876	23929004	16331939	2.40176e+07	1	24071218	1	1.00223	0.993359
P02042	P02042	0.00649528	HBD	Hemoglobin subunit delta	HBD_HUMAN	1726993	3.64441e+06	2.07846e+06	4655895	2542633	3592471	1585569	1.96382e+06	3.55088e+06	9890749	315317	1.30264e+06	670360	762773	1	3.52319e+06	1	4.61892	0.0870461
P02452	P02452	0.204979	COL1A1	Collagen alpha-1(I) chain	CO1A1_HUMAN											86627.4			86627.4	0.333333		0
P02533	P02533	0.0141916	KRT14	Keratin, type I cytoskeletal 14	K1C14_HUMAN			46415.8	3261.63					315640		9714.05			9714.05	0.333333	121772	0.3	12.5357
P02538	P02538;P48668	0.0508736	KRT6A;KRT6C	Keratin, type II cytoskeletal 6A;Keratin, type II cytoskeletal 6C	K2C6A_HUMAN;K2C6C_HUMAN									320699	27277.2					0	173988	0.2
P02647	P02647	1.94e-10	APOA1	Apolipoprotein A-I	APOA1_HUMAN	63930764	92697696	87815672	55871336	55674536	26832830	36917792	41826440	41638768	38786768	52777208	68352856	45306908	5.5479e+07	1	5.41993e+07	1	0.976933	0.925846
P02649	P02649	0.000111782	APOE	Apolipoprotein E	APOE_HUMAN	5067110	7115884	9264152	4.97339e+06	16044005	16088573	8478677	5339164	5058764	5.70922e+06	5.13929e+06	10183389	5322500	6.88173e+06	1	8.31389e+06	1	1.20811	0.608082
P02652	P02652	0.000125812	APOA2	Apolipoprotein A-II	APOA2_HUMAN	19094996	28190738	22383368	18075432	24885952	10765402	31966988	21379648	23493124	26808522	27225812	28914730	24781766	2.69741e+07	1	22704417	1	0.841712	0.258284
P02654	P02654	0.0117957	APOC1	Apolipoprotein C-I	APOC1_HUMAN	1.99853e+06	1.06513e+06	924364	1.67461e+06	1.79699e+06	1.68001e+06	1.88034e+06	1.48179e+06	802302	830684	1.27904e+06	1.09881e+06	1.67183e+06	1.34989e+06	1	1.41347e+06	1	1.0471	0.828966
P02655	P02655	0.0118614	APOC2	Apolipoprotein C-II	APOC2_HUMAN	2.31702e+06	3.66864e+06	2.73029e+06	1.91417e+06	11366558	9561749	3.80968e+06	2.57672e+06	2.60528e+06	2511927	3.48312e+06	2835344	2.39531e+06	2.90459e+06	1	4.3062e+06	1	1.48255	0.494737
P02656	P02656	0.00107859	APOC3	Apolipoprotein C-III	APOC3_HUMAN	9938081	11800535	25278590	11444863	67187400	26859496	11148311	12653926	15043959	18291822	18866548	17136540	10162738	1.53886e+07	1	2.09647e+07	1	1.36235	0.601904
P02671	P02671	9.51e-06	FGA	Fibrinogen alpha chain	FIBA_HUMAN	23820170	13208570	30508444	34413336	53569316	28607716	19317130	24677000	17779874	16156488	27229310	21434460	25038074	2.45673e+07	1	2.62058e+07	1	1.0667	0.81994
P02675	P02675	1.18e-06	FGB	Fibrinogen beta chain	FIBB_HUMAN	60044392	18897024	48088588	67743432	141490656	75700536	56936808	52194372	32677012	52505872	68876664	53594832	65758472	6.27433e+07	1	6.06279e+07	1	0.966284	0.916106
P02679	P02679	1.05e-05	FGG	Fibrinogen gamma chain	FIBG_HUMAN	32572240	9079469	24731656	35152496	39101540	25314728	15642533	21266708	13902407	14763462	20561404	16642207	19129442	1.87777e+07	1	2.31527e+07	1	1.23299	0.481657
P02730	P02730	0.0115961	SLC4A1	Band 3 anion transport protein	B3AT_HUMAN	171394	167835	230293	88326	295762	132231	143578	207212	192682	166176			164514	164514	0.333333	179549	1	1.09139
P02741	P02741	3.03e-05	CRP	C-reactive protein	CRP_HUMAN	1.60893e+06		2.45566e+06	1.58282e+06	8678805	6.58785e+06	28059.4	386759	59629.7	66736.4					0	2.38392e+06	0.9
P02743	P02743	0.000395744	APCS	Serum amyloid P-component	SAMP_HUMAN	1.56374e+06	2.05722e+06	2.06517e+06	2.52244e+06	235114	2.82879e+06	1.59175e+06	2102514	2457405	2.58331e+06	2.03339e+06	2.0203e+06	2.32279e+06	2.12549e+06	1	2.00075e+06	1	0.941309	0.785064
P02745	P02745	1.82e-07	C1QA	Complement C1q subcomponent subunit A	C1QA_HUMAN	1.53046e+06	1.61905e+06	1665929	1.49909e+06		978693	1.3817e+06	1.17338e+06	979983	721723	1205461	907437	1.06573e+06	1.05954e+06	1	1.28333e+06	0.9	1.21122	0.297566
P02746	P02746	0.00464114	C1QB	Complement C1q subcomponent subunit B	C1QB_HUMAN	2195502	988928	921740	1285673	1.20506e+06	2.59914e+06	3483468	2.78376e+06	2683907	2.08529e+06	3.47595e+06	2.68414e+06	2.68128e+06	2.94712e+06	1	2.02325e+06	1	0.686516	0.115691
P02747	P02747	2.98e-05	C1QC	Complement C1q subcomponent subunit C	C1QC_HUMAN	4.435e+06	4079559	5.22594e+06	3.64564e+06	2.99903e+06	5.95037e+06	6068058	6626382	5816866	4715930	6489852	4688393	5743039	5640428	1	4.95628e+06	1	0.878706	0.378519
P02748	P02748	1.31e-09	C9	Complement component C9	CO9_HUMAN	2.54183e+06	1.44605e+06	2.68802e+06	2.31407e+06	3.25965e+06	2.58595e+06	1.08781e+06	1894703	1068635	638929	1.67883e+06	422021	755564	952137	1	1.95256e+06	1	2.05072	0.0926302
P02749	P02749	5.85e-07	APOH	Beta-2-glycoprotein 1	APOH_HUMAN	1.2794e+06	1409347	1.98069e+06	3177605	2227590	675510	714512	966179	4.7002e+06	653185	917987	1.0376e+06	701778	885789	1	1.77842e+06	1	2.00773	0.276904
P02750	P02750	0.00382383	LRG1	Leucine-rich alpha-2-glycoprotein	A2GL_HUMAN	4.51454e+06	1.37356e+06	5702841	3.20989e+06	4333017	2.68314e+06	633716	1.46012e+06	874306	856297	682198	405154	303449	463600	1	2.56414e+06	1	5.53094	0.0769968
P02751	P02751	1.86e-05	FN1	Fibronectin	FINC_HUMAN	955118	2.6963e+06	1.25158e+06	923986	435803	1.04524e+06	1.44078e+06	1.16244e+06	1.736e+06	1.64942e+06	2.27568e+06	1.29257e+06	2315906	1.96138e+06	1	1.32967e+06	1	0.677922	0.141524
P02753	P02753	4.47e-08	RBP4	Retinol-binding protein 4	RET4_HUMAN	588251	872950	672250	434500	786002	640263	844920	917090	852581	778971	1336178	1239112	795965	1.12375e+06	1	738778	1	0.657421	0.00883344
P02760	P02760	0.000967407	AMBP	Protein AMBP	AMBP_HUMAN	2.08657e+06	2.61525e+06	1.96214e+06	2464901	6.22918e+06	2717873	4.15095e+06	4.23252e+06	3.86964e+06	2.95187e+06	3950537	4.22111e+06	3.99757e+06	4.05641e+06	1	3.32809e+06	1	0.820453	0.370136
P02763	P02763	8.76e-11	ORM1	Alpha-1-acid glycoprotein 1	A1AG1_HUMAN	30911292	14535859	27351478	33849576	66511532	52753124	10479812	17961052	14888469	11647682	10370590	8507736	11100107	9992811	1	2.8089e+07	1	2.81092	0.133704
P02765	P02765	6.64e-05	AHSG	Alpha-2-HS-glycoprotein	FETUA_HUMAN	5916780	6.01546e+06	5010649	3.64966e+06	5141317	3011929	7.77042e+06	5.4455e+06	2.2837e+06	5160038	6.75054e+06	8596493	9325461	8.22416e+06	1	4.94055e+06	1	0.600735	0.00819033
P02766	P02766	0.000578492	TTR	Transthyretin	TTHY_HUMAN	3.55759e+06	5.43261e+06	3.70274e+06	3.26334e+06	5.71591e+06	4402219	8809190	3.96101e+06	6071447	10098146	7896087	11189522	5244832	8110147	1	5.50142e+06	1	0.678338	0.133423
P02768	P02768	2.46e-10	ALB	Serum albumin	ALBU_HUMAN	363812256	434162336	411599616	384656768	536955264	414539296	445883072	387342304	589607424	501093696	585263616	678276352	463595328	5.75712e+08	1	4.46965e+08	1	0.77637	0.0335282
P02771	P02771	8.76e-11	AFP	Alpha-fetoprotein	FETA_HUMAN	673583104	1069825408	1307404288	1096978816	473568672	358672832	465221312	426935008	417765280	402015072	509892416	563711360	226064064	4.33223e+08	1	6.69197e+08	1	1.5447	0.298342
P02774	P02774	1.31e-09	GC	Vitamin D-binding protein	VTDB_HUMAN	4.71756e+06	6994175	4.8742e+06	4639030	5.64039e+06	4689390	5.00539e+06	6245718	5.38792e+06	5324830	6.56208e+06	7.02463e+06	6779929	6.78888e+06	1	5.35186e+06	1	0.788328	0.00975544
P02775	P02775	0.000184152	PPBP	Platelet basic protein	CXCL7_HUMAN	553079	1.53839e+06	244814	692900	542524	461556	65620.2	25372	88962.4	182157			96977.3	96977.3	0.333333	439537	1	4.53237
P02776	P02776	0.00202953	PF4	Platelet factor 4	PLF4_HUMAN	232235	688817	148817	100695	293798	463102	97005.8	132624		251648			61535.8	61535.8	0.333333	267638	0.9	4.3493
P02786	P02786	0.0903439	TFRC	Transferrin receptor protein 1	TFR1_HUMAN	16215.9		7280.7	4730.52	245161			40411					34204.3	34204.3	0.333333	62759.7	0.5	1.83485
P02787	P02787	8.76e-11	TF	Serotransferrin	TRFE_HUMAN	49208768	80281744	71488176	42111700	81444904	32069976	95691408	69569184	75337088	79426824	110736520	102553328	98901568	1.04064e+08	1	6.7663e+07	1	0.650207	0.011623
P02788	P02788	0.0213146	LTF	Lactotransferrin	TRFL_HUMAN	2.36779e+06	13171704	1.98058e+06	2869162	12686621	16360779	34593668	23356886	8387511	9815489	40182748	37897312	37278408	3.84528e+07	1	1.2559e+07	1	0.326609	0.00143903
P02790	P02790	1.32e-06	HPX	Hemopexin	HEMO_HUMAN	20798868	21799086	16385668	21007714	24842948	16749096	25614964	33526102	27426672	25584346	30168018	26861620	21335252	26121630	1	2.33735e+07	1	0.894797	0.424627
P02792	P02792	0.0165545	FTL	Ferritin light chain	FRIL_HUMAN								44388.6							0	44388.6	0.1
P03951	P03951	0.000113527	F11	Coagulation factor XI	FA11_HUMAN	5288466	7106324	18620534	23162652	130759744	21234510	77688008	32808458	14558574	46420180	17713304	40822432	16443392	2.4993e+07	1	37764745	1	1.51101	0.598742
P03952	P03952	0.0108908	KLKB1	Plasma kallikrein	KLKB1_HUMAN	747574	1.03521e+06	658197	591029	378828	411128	677462	596999	680699	1302224	651961	1.02853e+06	625436	768643	1	707935	1	0.921019	0.737246
P04003	P04003	6.78e-07	C4BPA	C4b-binding protein alpha chain	C4BPA_HUMAN	4409256	4473916	4.90312e+06	6.79441e+06	4.04258e+06	3654441	2219274	4.19842e+06	2499014	3.91193e+06	2.97818e+06	2.36997e+06	2.81596e+06	2.72137e+06	1	4.11064e+06	1	1.5105	0.0949989
P04004	P04004	0.00245007	VTN	Vitronectin	VTNC_HUMAN	6148647	6.22739e+06	5076002	5.00328e+06	20132570	11093941	9568343	8.18212e+06	14594357	10172806	16373893	13580084	9975634	1.33099e+07	1	9.61995e+06	1	0.722768	0.241877
P04040	P04040	0.000486604	CAT	Catalase	CATA_HUMAN	52068.5	48743.3	32395.1	78339.8	106959	145878	65645.3	93023.2	39605.1	109060		3180.73	3644.73	3412.73	0.666667	77171.8	1	22.6129	0.0199769
P04066	P04066	0.0561232	FUCA1	Tissue alpha-L-fucosidase	FUCO_HUMAN	12340.7	6574.5	5946.44	17193.6											0	10513.8	0.4
P04070	P04070	0.0189072	PROC	Vitamin K-dependent protein C	PROC_HUMAN	48266.3	95235.3	39712.1	46279.5		21261	29746.2	24065.9	16773.6	51120.4	33575.2	42212.5	107888	61225.4	1	41384.5	0.9	0.675937	0.312183
P04075	P04075	0.0139946	ALDOA	Fructose-bisphosphate aldolase A	ALDOA_HUMAN	16456.2				16101.2			14687.8		30692.8					0	19484.5	0.4
P04083	P04083	0.0869863	ANXA1	Annexin A1	ANXA1_HUMAN				14858.8						193065					0	103962	0.2
P04085	P04085	0.149355	PDGFA	Platelet-derived growth factor subunit A	PDGFA_HUMAN							45352.6								0	45352.6	0.1
P04114	P04114	9.98e-09	APOB	Apolipoprotein B-100	APOB_HUMAN	4.24208e+06	4.22272e+06	3.36717e+06	3.24695e+06	7.92681e+06	6.92909e+06	5077362	2.69689e+06	4.84304e+06	4.82158e+06	4854259	4522689	4.88975e+06	4.75556e+06	1	4.73737e+06	1	0.996174	0.985393
P04179	P04179	0.181168	SOD2	Superoxide dismutase [Mn], mitochondrial	SODM_HUMAN								41129							0	41129	0.1
P04180	P04180	0.000125812	LCAT	Phosphatidylcholine-sterol acyltransferase	LCAT_HUMAN	438202	563147	363762	330707	510600	241461	488655	576577	540851	568274	353740	622057	717225	564341	1	462224	1	0.81905	0.26405
P04196	P04196	2.54e-08	HRG	Histidine-rich glycoprotein	HRG_HUMAN	744258	460876	584828	509222	490622	422726	282465	667093	373511	460021	744652	538755	574379	619262	1	499562	1	0.806706	0.19564
P04217	P04217	0.00330174	A1BG	Alpha-1B-glycoprotein	A1BG_HUMAN	4560765	3580448	3931827	4.19216e+06	1.90694e+06	2.28104e+06	2.29887e+06	3.05287e+06	3.0957e+06	2.13482e+06	1.69892e+06	2.32081e+06	2275486	2098406	1	3.10354e+06	1	1.479	0.103903
P04264	P04264	1.02e-06	KRT1	Keratin, type II cytoskeletal 1	K2C1_HUMAN	207068	118868	675196	564488	369465	760722	541148	571760	11318672	788756	692715	997479	504818	731671	1	1.59161e+06	1	2.17532	0.681553
P04275	P04275	0.00243428	VWF	von Willebrand factor	VWF_HUMAN	69218.9	90925.4	69760.1	89277.5	39380.6	365790	79500.3	43554.2	92984.3	16485.6	670746		515075	592911	0.666667	95687.7	1	0.161386	7.31569e-05
P04278	P04278	0.00245007	SHBG	Sex hormone-binding globulin	SHBG_HUMAN	453229	74670.9	642159	193503				639106					711946	711946	0.333333	400534	0.5	0.56259
P04406	P04406	0.0104382	GAPDH	Glyceraldehyde-3-phosphate dehydrogenase	G3P_HUMAN	12710	196385	37906.4	180377		192166		167589	326376	933203					0	255839	0.8
P04424	P04424	0.0369776	ASL	Argininosuccinate lyase	ARLY_HUMAN								42330.9							0	42330.9	0.1
P04430	P04430	0.0117957	IGKV1-16	Immunoglobulin kappa variable 1-16	KV116_HUMAN	400883	985418	561963	448686	649908		738970	686744	1.22095e+06	1.10894e+06	1.70272e+06	983470	2.52941e+06	1.73854e+06	1	755829	0.9	0.43475	0.00661952
P04439	P04439	0.0139879	HLA-A	HLA class I histocompatibility antigen, A alpha chain	HLAA_HUMAN	132413			92134.2	228722			151942					69986	69986	0.333333	151303	0.4	2.1619
P04745	P04745;P19961	0.0118954	AMY1A;AMY2B	Alpha-amylase 1;Alpha-amylase 2B	AMY1_HUMAN;AMY2B_HUMAN		274968	213446	53935			192642	351159	112274						0	199737	0.6
P04746	P04746	0.117598	AMY2A	Pancreatic alpha-amylase	AMYP_HUMAN		161329													0	161329	0.1
P05062	P05062	1.58e-05	ALDOB	Fructose-bisphosphate aldolase B	ALDOB_HUMAN	513299	135430	79642			60653	1.09187e+06	2.35475e+06							0	705940	0.6
P05067	P05067	0.159915	APP	Amyloid-beta precursor protein	A4_HUMAN						5642.71									0	5642.71	0.1
P05090	P05090	8.76e-11	APOD	Apolipoprotein D	APOD_HUMAN	2.99798e+06	4394039	2.79285e+06	2.62004e+06	4.63686e+06	3.53535e+06	3565794	2.61991e+06	4044904	2414917	3.57374e+06	3181888	3.36747e+06	3.37437e+06	1	3.36227e+06	1	0.996414	0.980188
P05109	P05109	0.0124371	S100A8	Protein S100-A8	S10A8_HUMAN	1.24012e+06	44561	519815	1.53362e+06	15086537	14565226		985751	1.12157e+06	13591422					0	5.40985e+06	0.9
P05141	P05141;P12235;P12236	0.169239	SLC25A5;SLC25A4;SLC25A6	ADP/ATP translocase 2;ADP/ATP translocase 1;ADP/ATP translocase 3	ADT2_HUMAN;ADT1_HUMAN;ADT3_HUMAN													83001.2	83001.2	0.333333		0
P05154	P05154	0.0113077	SERPINA5	Plasma serine protease inhibitor	IPSP_HUMAN	80273.2	171404	135427	23898.3	28743.2		293891	253062	220055	216736	257939	346218	258182	287447	1	158166	0.9	0.550243	0.0571314
P05155	P05155	0.0014734	SERPING1	Plasma protease C1 inhibitor	IC1_HUMAN	9292406	7138484	7.63026e+06	8.34992e+06	8332350	7343704	4821180	6601332	6.7872e+06	5610267	5222148	5803061	5064320	5.36318e+06	1	7.19071e+06	1	1.34076	0.0430009
P05156	P05156	0.00983933	CFI	Complement factor I	CFAI_HUMAN	722401	663011	520173	682123	1.37629e+06	679574	1.6455e+06	797033	1688422	734982	875934	1.85432e+06	657287	1.12918e+06	1	950951	1	0.84216	0.585655
P05160	P05160	0.000535829	F13B	Coagulation factor XIII B chain	F13B_HUMAN	149432	86246.3	113485	67372.7	66023.7	28165.9	265444	180025	242129	252845	294873	121756	280620	232417	1	145117	1	0.624382	0.161007
P05362	P05362	0.0698902	ICAM1	Intercellular adhesion molecule 1	ICAM1_HUMAN	4495836	78362.4	953088						9382615		2.27143e+06			2.27143e+06	0.333333	3.72748e+06	0.4	1.64103
P05387	P05387	0.182223	RPLP2	60S acidic ribosomal protein P2	RLA2_HUMAN								14483.4							0	14483.4	0.1
P05451	P05451	0.00317334	REG1A	Lithostathine-1-alpha	REG1A_HUMAN	6067.34				194255	116738									0	105687	0.3
P05452	P05452	1.59e-05	CLEC3B	Tetranectin	TETN_HUMAN	414594	927532	349473	529282	394264	726664	582229	480977	443245	993144	680435	713755	830136	741442	1	584140	1	0.787844	0.272759
P05543	P05543	0.00195184	SERPINA7	Thyroxine-binding globulin	THBG_HUMAN	579253	588854	485741	227122	329226	214869	786533	583950	402216	515256	582403	405873	396553	461610	1	471302	1	1.021	0.931901
P05546	P05546	1.83e-06	SERPIND1	Heparin cofactor 2	HEP2_HUMAN	1.45704e+06	1.61266e+06	988806	1.57582e+06	481836	583142	663653	498734	628458	701888	327822	711523	455346	498231	1	919203	1	1.84493	0.158025
P05556	P05556	0.192472	ITGB1	Integrin beta-1	ITB1_HUMAN													418445	418445	0.333333		0
P06241	P06241;P07947;P07948;P08631;P12931	0.180465	FYN;YES1;LYN;HCK;SRC	Tyrosine-protein kinase Fyn;Tyrosine-protein kinase Yes;Tyrosine-protein kinase Lyn;Tyrosine-protein kinase HCK;Proto-oncogene tyrosine-protein kinase Src	FYN_HUMAN;YES_HUMAN;LYN_HUMAN;HCK_HUMAN;SRC_HUMAN			508.821												0	508.821	0.1
P06276	P06276	0.0270577	BCHE	Cholinesterase	CHLE_HUMAN	161728	28959.9	152316	161708	26621.2	55059.2	104769	41573.3	44927.3	53331.9	50991.4	103481	178152	110875	1	83099.4	1	0.749489	0.480735
P06312	P06312	2.02e-05	IGKV4-1	Immunoglobulin kappa variable 4-1	KV401_HUMAN	652997	808428	519974	407330	409989	612475	1.4071e+06	1.28902e+06	1.02963e+06	1.21153e+06	1.51725e+06	1.16904e+06	1379261	1.35518e+06	1	834846	1	0.616039	0.0434423
P06331	P06331	0.00247601	IGHV4-34	Immunoglobulin heavy variable 4-34	HV434_HUMAN	3.47421e+06	2.6996e+06	2.94622e+06	3.06091e+06	9234598	4586410	7.85844e+06	9935972	11383729	3105877	13258773	5939318	11606508	1.02682e+07	1	5.8286e+06	1	0.567636	0.0786784
P06396	P06396	0.000344565	GSN	Gelsolin	GELS_HUMAN	1.19833e+06	1.45963e+06	1155212	782673	457995	459524	966595	564425	826597	926387	918559	1.13934e+06	1.23665e+06	1.09818e+06	1	879737	1	0.801083	0.304162
P06681	P06681	2.46e-10	C2	Complement C2	CO2_HUMAN	1.74659e+06	1.77153e+06	924132	826367	599607	1.61985e+06	285678	1340273	1.79902e+06	712812	259283	1225099	794951	759778	1	1.16259e+06	1	1.53017	0.286607
P06702	P06702	0.00271861	S100A9	Protein S100-A9	S10A9_HUMAN	359275	220017	142891	1.02221e+06	7.62757e+06	6132018		564417	832927	6.71299e+06					0	2.62381e+06	0.9
P06703	P06703	0.0286035	S100A6	Protein S100-A6	S10A6_HUMAN				504951											0	504951	0.1
P06727	P06727	1.18e-06	APOA4	Apolipoprotein A-IV	APOA4_HUMAN	386119	1.10986e+06	1.54378e+06	604925	581841	232446	500288	245451	643177	545592	654002	919066	1.02296e+06	865343	1	639348	1	0.738838	0.37693
P06733	P06733	0.0336851	ENO1	Alpha-enolase	ENOA_HUMAN				110992		77754		123823		613551					0	231530	0.4
P06744	P06744	0.0890289	GPI	Glucose-6-phosphate isomerase	G6PI_HUMAN										60706.9					0	60706.9	0.1
P06753	P06753	0.178924	TPM3	Tropomyosin alpha-3 chain	TPM3_HUMAN			47561.6												0	47561.6	0.1
P07093	P07093	0.135947	SERPINE2	Glia-derived nexin	GDN_HUMAN	91217.9						59484.4	726661	749056	633911	799735			799735	0.333333	452066	0.5	0.56527
P07108	P07108	0.115579	DBI	Acyl-CoA-binding protein	ACBP_HUMAN		18341.8							9927.59		22946.5	13010.6	2270.41	12742.5	1	14134.7	0.2	1.10926	0.877767
P07195	P07195	0.0275298	LDHB	L-lactate dehydrogenase B chain	LDHB_HUMAN	19316.5	18821.5		17919.5						5469.23					0	15381.7	0.4
P07225	P07225	3.37e-06	PROS1	Vitamin K-dependent protein S	PROS_HUMAN	638864	439473	351623	386118	499786	526412	309004	483019	470427	456582	436438	450666	544631	477245	1	456131	1	0.955758	0.723393
P07237	P07237	0.00581151	P4HB	Protein disulfide-isomerase	PDIA1_HUMAN	91151.7	61993.9	110154	1.15175e+06		9564.26	29084.6	25732.2					238742	238742	0.333333	211348	0.7	0.885256
P07327	P07327	0.117536	ADH1A	Alcohol dehydrogenase 1A	ADH1A_HUMAN				13101.8		359814									0	186458	0.2
P07339	P07339	0.0465448	CTSD	Cathepsin D	CATD_HUMAN	39355.3		89229	53064.2	115193	83321.2		75515.5	223301	51542.3					0	91315.1	0.8
P07357	P07357	4.7e-05	C8A	Complement component C8 alpha chain	CO8A_HUMAN	2.00723e+06	1.31107e+06	2.54036e+06	2.64415e+06	3.83218e+06	3072082	3109439	2801627	2.84326e+06	1346188	2803172	3535395	3.27286e+06	3.20381e+06	1	2.55076e+06	1	0.796165	0.204197
P07358	P07358	1.85e-06	C8B	Complement component C8 beta chain	CO8B_HUMAN	220127	187545	288703	276500	515596	389204	131434	302756	268148	263754	186135	305443	369464	287014	1	284377	1	0.990811	0.97006
P07359	P07359	0.0346594	GP1BA	Platelet glycoprotein Ib alpha chain	GP1BA_HUMAN	125634	83245.3		86636.5		17334			29590.5		26768.1			26768.1	0.333333	68488.1	0.5	2.55857
P07360	P07360	0.00811466	C8G	Complement component C8 gamma chain	CO8G_HUMAN	554724	485940	600135	608803	702241	812717	633297	612766	587310	524147	497858	618135	655318	590437	1	612208	1	1.03687	0.721701
P07451	P07451	0.203594	CA3	Carbonic anhydrase 3	CAH3_HUMAN													4712.33	4712.33	0.333333		0
P07477	P07477	0.0231847	PRSS1	Trypsin-1	TRY1_HUMAN	1.1452e+06	1.27963e+06	776432	523079	907428	975702	1.08208e+06	1.15495e+06	1.12112e+06	1.2612e+06	1.59063e+06	2.50994e+06	1.37971e+06	1.82676e+06	1	1.02268e+06	1	0.559835	0.00367216
P07602	P07602	0.116209	PSAP	Prosaposin	SAP_HUMAN			2309.7		127764	5519.25							1613.76	1613.76	0.333333	45197.5	0.3	28.0076
P07686	P07686	0.0903439	HEXB	Beta-hexosaminidase subunit beta	HEXB_HUMAN	427246														0	427246	0.1
P07737	P07737	0.00330808	PFN1	Profilin-1	PROF1_HUMAN	48939.8	87391.3		220290	87594.7	13839.8		67561.9		1.23829e+06					0	251987	0.7
P07738	P07738	0.0445219	BPGM	Bisphosphoglycerate mutase	PMGE_HUMAN			9162.05	13108.3		98291.5									0	40187.3	0.3
P07900	P07900	0.139797	HSP90AA1	Heat shock protein HSP 90-alpha	HS90A_HUMAN	11461.7							29746.7							0	20604.2	0.2
P07951	P07951;P09493	0.16415	TPM2;TPM1	Tropomyosin beta chain;Tropomyosin alpha-1 chain	TPM2_HUMAN;TPM1_HUMAN							9876.41								0	9876.41	0.1
P07988	P07988	0.110109	SFTPB	Pulmonary surfactant-associated protein B	PSPB_HUMAN					14720.9					21258.4			241412	241412	0.333333	17989.7	0.2	0.0745186
P07996	P07996	0.00103901	THBS1	Thrombospondin-1	TSP1_HUMAN	142938	344263	60010.3	99314.1	218740	225872	75308.3		20957.6	151768					0	148797	0.9
P08185	P08185	0.0027387	SERPINA6	Corticosteroid-binding globulin	CBG_HUMAN	1.63687e+06	1.99947e+06	1.25536e+06	1.16108e+06	2.27796e+06	2.09538e+06	1.96047e+06	2.27138e+06	2.05082e+06	1480479	1.95814e+06	2.3353e+06	1.95014e+06	2.08119e+06	1	1.81893e+06	1	0.873984	0.317627
P08236	P08236	0.189415	GUSB	Beta-glucuronidase	BGLR_HUMAN											9228.96			9228.96	0.333333		0
P08246	P08246	0.14838	ELANE	Neutrophil elastase	ELNE_HUMAN										109282					0	109282	0.1
P08253	P08253	0.173982	MMP2	72 kDa type IV collagenase	MMP2_HUMAN			22097.4					8595.7							0	15346.6	0.2
P08254	P08254;P09238	0.039087	MMP3;MMP10	Stromelysin-1;Stromelysin-2	MMP3_HUMAN;MMP10_HUMAN			277501												0	277501	0.1
P08294	P08294	0.0286035	SOD3	Extracellular superoxide dismutase [Cu-Zn]	SODE_HUMAN	68814.6		48122.3	88610.6	47556								10738.4	10738.4	0.333333	63275.9	0.4	5.89251
P08311	P08311	0.149683	CTSG	Cathepsin G	CATG_HUMAN					8973.35										0	8973.35	0.1
P08319	P08319	0.01281	ADH4	All-trans-retinol dehydrogenase [NAD(+)] ADH4	ADH4_HUMAN		54655.4	11085.3	73105.6	47265.6	118051	160895	169231	67372	313755	122828	137399	109091	123106	1	112824	0.9	0.91648	0.855346
P08493	P08493	0.069926	MGP	Matrix Gla protein	MGP_HUMAN								2.99279e+06			583027			583027	0.333333	2.99279e+06	0.1	5.13319
P08519	P08519	0.000344565	LPA	Apolipoprotein(a)	APOA_HUMAN	693129	744272	2.8711e+06	1.13782e+06	554440	203989	763882	974154	1.32755e+06	627341	1.38127e+06	1.38452e+06	666206	1.144e+06	1	989767	1	0.865181	0.738627
P08571	P08571	0.00448067	CD14	Monocyte differentiation antigen CD14	CD14_HUMAN	164857	70673	104817	95651.4	67232	112909	84604.5	163649	110356	89331.2	25625.8	66214.1	93277.4	61705.7	1	106408	1	1.72444	0.0716184
P08581	P08581	0.0213146	MET	Hepatocyte growth factor receptor	MET_HUMAN	823592	818732	637203	876400	249001	437288				14469.8	552076		80099.6	316088	0.666667	550955	0.7	1.74304	0.404297
P08603	P08603	0.000324916	CFH	Complement factor H	CFAH_HUMAN	3.2649e+06	2.6082e+06	2552722	2.70153e+06	2498354	2.87722e+06	3.24993e+06	4606607	3.40806e+06	3267843	3.49934e+06	3.50648e+06	3.68904e+06	3.56495e+06	1	3.10354e+06	1	0.870568	0.244668
P08637	P08637	0.0358695	FCGR3A	Low affinity immunoglobulin gamma Fc region receptor III-A	FCG3A_HUMAN	66423.5	66309.9	107654	118978					111061			71861.8	85826.6	78844.2	0.666667	94085.3	0.5	1.19331	0.4706
P08670	P08670	0.000967407	VIM	Vimentin	VIME_HUMAN		6231.9		7030.8		71218.5				115961					0	50110.5	0.4
P08686	P08686	0.115365	CYP21A2	Steroid 21-hydroxylase	CP21A_HUMAN					9029.19										0	9029.19	0.1
P08697	P08697	0.000967407	SERPINF2	Alpha-2-antiplasmin	A2AP_HUMAN	215154	191085	168983	230266	582427	357346	206819	226788	246281	256559	267469	324865	235415	275916	1	268171	1	0.971928	0.917913
P08709	P08709	0.140719	F7	Coagulation factor VII	FA7_HUMAN						31048.9			45187.7	45337.4					0	40524.7	0.3
P08727	P08727	0.104341	KRT19	Keratin, type I cytoskeletal 19	K1C19_HUMAN				71161.1					179045						0	125103	0.2
P08779	P08779	0.0592386	KRT16	Keratin, type I cytoskeletal 16	K1C16_HUMAN									20426.9						0	20426.9	0.1
P09172	P09172	0.0742954	DBH	Dopamine beta-hydroxylase	DOPO_HUMAN		140841											2.32142e+06	2.32142e+06	0.333333	140841	0.1	0.0606702
P09211	P09211	0.0315806	GSTP1	Glutathione S-transferase P	GSTP1_HUMAN										144710					0	144710	0.1
P09467	P09467	0.0196903	FBP1	Fructose-1,6-bisphosphatase 1	F16P1_HUMAN	16480.7	9317.69				150067	63401.8	135146					14230.2	14230.2	0.333333	74882.6	0.5	5.26222
P09486	P09486	0.0663224	SPARC	SPARC	SPRC_HUMAN		21078.9				75348.8									0	48213.8	0.2
P09871	P09871	6.58e-05	C1S	Complement C1s subcomponent	C1S_HUMAN	1.25477e+06	977369	1.26399e+06	983488	2457631	2.19355e+06	1.37446e+06	1343840	1.07949e+06	996463	1.16329e+06	726777	1.18436e+06	1.02481e+06	1	1.39251e+06	1	1.35879	0.269874
P09960	P09960	0.051658	LTA4H	Leukotriene A-4 hydrolase	LKHA4_HUMAN				42266		67338.9				8089.46					0	39231.5	0.3
P0C0L4	P0C0L4	0.00448067	C4A	Complement C4-A	CO4A_HUMAN	2415535	1.95934e+06	2.87666e+06	4253081	4.12549e+06	3.25714e+06	5.45392e+06	5.60401e+06	4.98768e+06	2.03774e+06	4.55136e+06	9917012	3.18049e+06	5.88295e+06	1	3.69706e+06	1	0.628436	0.119313
P0C0L5	P0C0L5	3.3e-06	C4B	Complement C4-B	CO4B_HUMAN	5.83178e+06	4.18648e+06	6217406	8165389	5.15705e+06	2.74549e+06	4479660	5824712	3.61813e+06	2.36833e+06	4.16121e+06	5.76798e+06	2.81136e+06	4.24685e+06	1	4.85944e+06	1	1.14425	0.595846
P0CAT3	P0CAT3	0.01082	TLX1NB	Putative TLX1 neighbor protein	TLXNB_HUMAN			45684.4												0	45684.4	0.1
P0CG47	P0CG47;P0CG48;P62979;P62987	0.0213146	UBB;UBC;RPS27A;UBA52	Polyubiquitin-B;Polyubiquitin-C;Ubiquitin-40S ribosomal protein S27a;Ubiquitin-60S ribosomal protein L40	UBB_HUMAN;UBC_HUMAN;RS27A_HUMAN;RL40_HUMAN	65888.4	173089	77774.8	267259		98711760	248219808	166053	316239	468016					0	3.87184e+07	0.9
P0DJI8	P0DJI8	0.00290163	SAA1	Serum amyloid A-1 protein	SAA1_HUMAN	2.00709e+06	212606	1.97558e+06	2.2492e+06	15940891	15077786	1.25268e+06	1.07804e+06	772563	915612	72382.3	341649		207015	0.666667	4.1482e+06	1	20.0381	0.394222
P0DJI9	P0DJI9	0.00400391	SAA2	Serum amyloid A-2 protein	SAA2_HUMAN	414070		390273	103853	6968993	3.61905e+06									0	2.29925e+06	0.5
P0DMV8	P0DMV8;P0DMV9	0.0418591	HSPA1A;HSPA1B	Heat shock 70 kDa protein 1A;Heat shock 70 kDa protein 1B	HS71A_HUMAN;HS71B_HUMAN				40833.5				45399.8		181428		5829.25		5829.25	0.333333	89220.6	0.3	15.3057
P0DOX2	P0DOX2	8.76e-11		Immunoglobulin alpha-2 heavy chain	IGA2_HUMAN	9079923	11095385	6.16742e+06	5469076	1.08985e+06	1.60683e+06	3297411	1.35215e+06	6430231	5.11704e+06	4952629	4.07949e+06	6.51784e+06	5.18332e+06	1	5.07053e+06	1	0.97824	0.956448
P0DOX3	P0DOX3	0.00246346		Immunoglobulin delta heavy chain	IGD_HUMAN	3837899	2.21777e+06	681096	1.007e+06	7.30282e+06			209064	771917	315004	615922	725686	46513	462707	1	2.04282e+06	0.8	4.41494	0.308469
P0DOX4	P0DOX4	0.00917515		Immunoglobulin epsilon heavy chain	IGE_HUMAN	4387370	7121555	2434665	3.08455e+06	1.34928e+06	1.78285e+06	2882040	4525837	4.09867e+06	3.35474e+06	3.96111e+06	3.3056e+06	3.87794e+06	3.71488e+06	1	3.50216e+06	1	0.942737	0.83371
P0DOX5	P0DOX5	8.5e-07		Immunoglobulin gamma-1 heavy chain	IGG1_HUMAN	45699768	42120652	27766486	27568128	18233252	37987080	39479740	49015676	59621244	42163296	49495952	45178668	50934656	4.85364e+07	1	3.89655e+07	1	0.80281	0.207679
P0DOX6	P0DOX6	3.85e-05		Immunoglobulin mu heavy chain	IGM_HUMAN	7.93179e+06	14892507	16080913	11003676	31500444	15417928	20339448	15841630	14730544	10502122	28098772	19091238	20532486	2.25742e+07	1	1.58241e+07	1	0.700983	0.128889
P0DOX7	P0DOX7	1.13e-06		Immunoglobulin kappa light chain	IGK_HUMAN	33791128	41355492	35110884	19596768	33917908	35456768	62887560	63939672	67267776	48362564	75473216	57363508	57049252	6.32953e+07	1	44168652	1	0.697819	0.0800111
P0DOX8	P0DOX8	1.66e-06		Immunoglobulin lambda-1 light chain	IGL1_HUMAN	56966236	77232616	49831688	37009292	65531488	53758392	115702200	83188032	93061472	62272776	115333096	161514704	96729064	1.24526e+08	1	6.94554e+07	1	0.55776	0.00710245
P0DOY3	P0DOY3	0.006167	IGLC3	Immunoglobulin lambda constant 3	IGLC3_HUMAN	124552040	77512400	111165824	66248748	30515880	63468108	196069296	80816448	153737616	125769776	118049776	181743392	149351312	1.49715e+08	1	1.02986e+08	1	0.687879	0.153812
P0DP01	P0DP01	0.0595844	IGHV1-8	Immunoglobulin heavy variable 1-8	HV108_HUMAN	159332	72263.7									702354		459352	580853	0.666667	115798	0.2	0.199359	0.0691294
P0DP08	P0DP08	0.0999971	IGHV4-38-2	Immunoglobulin heavy variable 4-38-2	HVD82_HUMAN								157142				111100		111100	0.333333	157142	0.1	1.41442
P0DP23	P0DP23;P0DP24;P0DP25	0.089	CALM1;CALM2;CALM3	Calmodulin-1;Calmodulin-2;Calmodulin-3	CALM1_HUMAN;CALM2_HUMAN;CALM3_HUMAN	12788.4			66673.2											0	39730.8	0.2
P10451	P10451	0.00691592	SPP1	Osteopontin	OSTP_HUMAN	169375			92816.8	210523	155221	1.68402e+06	344804	397158	378107	207164	191778	753610	384184	1	429003	0.8	1.11666	0.89385
P10586	P10586	0.186781	PTPRF	Receptor-type tyrosine-protein phosphatase F	PTPRF_HUMAN											52767.3			52767.3	0.333333		0
P10643	P10643	1.59e-07	C7	Complement component C7	CO7_HUMAN	688898	549301	546583	453746	324398	609703	528471	666619	547844	476696	614349	377612	572909	521623	1	539226	1	1.03375	0.812529
P10645	P10645	0.171606	CHGA	Chromogranin-A	CMGA_HUMAN									5537052				28760.5	28760.5	0.333333	5537052	0.1	192.522
P10646	P10646	0.168296	TFPI	Tissue factor pathway inhibitor	TFPI1_HUMAN													3715.89	3715.89	0.333333		0
P10909	P10909	0.00104452	CLU	Clusterin	CLUS_HUMAN	2.0516e+06	3536341	2.73548e+06	2.40274e+06	1.6699e+06	1.62763e+06	2.02834e+06	2.43315e+06	2.82006e+06	2.26871e+06	3628754	3.35643e+06	2.03951e+06	3.00823e+06	1	2.3574e+06	1	0.783649	0.146881
P11021	P11021	0.0107103	HSPA5	Endoplasmic reticulum chaperone BiP	BIP_HUMAN	32841.7	20680.4	236756	18282.7		152028		136627	68602.1	9948.02	119717		14700	67208.7	0.666667	84470.7	0.8	1.25684	0.795117
P11047	P11047	0.0486648	LAMC1	Laminin subunit gamma-1	LAMC1_HUMAN			526114	1514.19		30468.7		9397.64					550238	550238	0.333333	141874	0.4	0.257841
P11142	P11142	0.0110758	HSPA8	Heat shock cognate 71 kDa protein	HSP7C_HUMAN								35105.9		41124.9					0	38115.4	0.2
P11226	P11226	0.0110123	MBL2	Mannose-binding protein C	MBL2_HUMAN		38596.6	116860					52942.4							0	69466.5	0.3
P11597	P11597	0.0104535	CETP	Cholesteryl ester transfer protein	CETP_HUMAN	604522	23879.6	55513.4	63031	67832.1	79867.3	156503	414442		91163.7	83275.3	52830.9		68053.1	0.666667	172973	0.9	2.54173	0.494512
P11717	P11717	0.063718	IGF2R	Cation-independent mannose-6-phosphate receptor	MPRI_HUMAN		31234.9									6351.71			6351.71	0.333333	31234.9	0.1	4.91756
P11766	P11766	0.0999971	ADH5	Alcohol dehydrogenase class-3	ADHX_HUMAN				2524.89	2036.36										0	2280.62	0.2
P12109	P12109	0.150361	COL6A1	Collagen alpha-1(VI) chain	CO6A1_HUMAN	11329.7		8333.68												0	9831.67	0.2
P12111	P12111	0.097859	COL6A3	Collagen alpha-3(VI) chain	CO6A3_HUMAN			20308.2			70502.1				26555.3					0	39121.9	0.3
P12259	P12259	1.01e-05	F5	Coagulation factor V	FA5_HUMAN	229330	240222	140274	143107	426000	269993	444704	360847	353070	376464	442260	448707	431287	440751	1	298401	1	0.677028	0.0524752
P12318	P12318	0.0569395	FCGR2A	Low affinity immunoglobulin gamma Fc region receptor II-a	FCG2A_HUMAN	22214.1	8923.93			10480.8				38641.1	36068.7	3859.14		1887.21	2873.17	0.666667	23265.7	0.5	8.09757	0.107165
P12814	P12814	0.097157	ACTN1	Alpha-actinin-1	ACTN1_HUMAN			359739							44281.4					0	202010	0.2
P12821	P12821	0.125517	ACE	Angiotensin-converting enzyme	ACE_HUMAN		8010.5	8243.46							13098.1	34088.4			34088.4	0.333333	9784.01	0.3	0.287019
P12883	P12883;P13533	0.069926	MYH7;MYH6	Myosin-7;Myosin-6	MYH7_HUMAN;MYH6_HUMAN				2403.39				8661.46			33884.6		43211.4	38548	0.666667	5532.43	0.2	0.14352	0.0277351
P12955	P12955	0.146043	PEPD	Xaa-Pro dipeptidase	PEPD_HUMAN		35285.6				36957.9									0	36121.7	0.2
P13473	P13473	0.0110611	LAMP2	Lysosome-associated membrane glycoprotein 2	LAMP2_HUMAN	153695	175204	170387	99753				102697	108879	123983		93007.4	89239.6	91123.5	0.666667	133514	0.7	1.4652	0.121368
P13489	P13489	0.19772	RNH1	Ribonuclease inhibitor	RINI_HUMAN													463424	463424	0.333333		0
P13497	P13497	0.157542	BMP1	Bone morphogenetic protein 1	BMP1_HUMAN		1.11354e+06									755843		668474	712159	0.666667	1.11354e+06	0.1	1.56362
P13598	P13598	0.0773831	ICAM2	Intercellular adhesion molecule 2	ICAM2_HUMAN						2812.7	4171.43								0	3492.06	0.2
P13645	P13645	0.00230406	KRT10	Keratin, type I cytoskeletal 10	K1C10_HUMAN	252448	351770	705273	431482	223082	497469	448919	454150	6859076	492430	894601	871091	343232	702975	1	1.07161e+06	1	1.52439	0.767553
P13647	P13647	0.00601243	KRT5	Keratin, type II cytoskeletal 5	K2C5_HUMAN	10545.9	17819.6	74641.5	40450.6					687759						0	166243	0.5
P13671	P13671	0.000217546	C6	Complement component C6	CO6_HUMAN	897010	749924	762283	812245	1.0565e+06	868006	1.04815e+06	1.25742e+06	869845	557196	1132468	894483	1129108	1.05202e+06	1	887858	1	0.843956	0.205944
P13688	P13688	0.160563	CEACAM1	Carcinoembryonic antigen-related cell adhesion molecule 1	CEAM1_HUMAN										2766.18					0	2766.18	0.1
P13796	P13796	0.0016619	LCP1	Plastin-2	PLSL_HUMAN	69244	30063.2	18911.3	27792.6	122499	272955	3089.12	532765		51523.4					0	125427	0.9
P13797	P13797	0.0977101	PLS3	Plastin-3	PLST_HUMAN								5534.12							0	5534.12	0.1
P13798	P13798	0.0600475	APEH	Acylamino-acid-releasing enzyme	ACPH_HUMAN				19666											0	19666	0.1
P14151	P14151	0.0179538	SELL	L-selectin	LYAM1_HUMAN	134070	105749	88110.2	89516.2	80669.6	85828.5	118763	58525.2	97853.8	138394	63119.1	97573.6	148950	103214	1	99747.9	1	0.966415	0.859586
P14174	P14174	0.0381516	MIF	Macrophage migration inhibitory factor	MIF_HUMAN										83885.3					0	83885.3	0.1
P14543	P14543	0.0170236	NID1	Nidogen-1	NID1_HUMAN				22190.7		22756.6									0	22473.6	0.2
P14618	P14618	0.110322	PKM	Pyruvate kinase PKM	KPYM_HUMAN						22617.4				537305					0	279961	0.2
P14625	P14625	0.0208324	HSP90B1	Endoplasmin	ENPL_HUMAN	53836.8		32273	32759.1	39910.3	27991.1	17269.8	95646		39586.9					0	42409.1	0.8
P14780	P14780	0.0396027	MMP9	Matrix metalloproteinase-9	MMP9_HUMAN	14096.7	47505.4	376828					367259		48331.2	107260			107260	0.333333	170804	0.5	1.59243
P14923	P14923;P35222	0.136127	JUP;CTNNB1	Junction plakoglobin;Catenin beta-1	PLAK_HUMAN;CTNB1_HUMAN									17276						0	17276	0.1
P15085	P15085	0.052752	CPA1	Carboxypeptidase A1	CBPA1_HUMAN		31060.2						47587.8							0	39324	0.2
P15144	P15144	0.0256427	ANPEP	Aminopeptidase N	AMPN_HUMAN	39969.7	3095.98	16150.8					293314					27218	27218	0.333333	88132.6	0.4	3.23803
P15153	P15153;P60763;P63000	0.133319	RAC2;RAC3;RAC1	Ras-related C3 botulinum toxin substrate 2;Ras-related C3 botulinum toxin substrate 3;Ras-related C3 botulinum toxin substrate 1	RAC2_HUMAN;RAC3_HUMAN;RAC1_HUMAN										144748					0	144748	0.1
P15169	P15169	0.00856465	CPN1	Carboxypeptidase N catalytic chain	CBPN_HUMAN	267492	220882	128906	290891	507697	361867	267598	342362	356685	199952	301838	72683.7	256443	210321	1	294433	1	1.39992	0.26265
P15814	P15814	0.00855501	IGLL1	Immunoglobulin lambda-like polypeptide 1	IGLL1_HUMAN	79497056	71145344	294548448	158115280	91434152	61545508	154166608	96664216	38212716	107312768	88247752	120120344	128492016	112286704	1	1.15264e+08	1	1.02652	0.947409
P15924	P15924	0.0396994	DSP	Desmoplakin	DESP_HUMAN	109291		17118.6			119325			48992.7	41035.2					0	67152.5	0.5
P16035	P16035	0.133319	TIMP2	Metalloproteinase inhibitor 2	TIMP2_HUMAN					86960.2										0	86960.2	0.1
P16070	P16070	0.0139023	CD44	CD44 antigen	CD44_HUMAN	42170.2	37291.5	46332.8	50221.1			17531.5		21808.1				27266.3	27266.3	0.333333	35892.6	0.6	1.31637
P16109	P16109	0.121345	SELP	P-selectin	LYAM3_HUMAN												57329.7		57329.7	0.333333		0
P16112	P16112	0.180879	ACAN	Aggrecan core protein	PGCA_HUMAN								21487.3							0	21487.3	0.1
P16152	P16152	0.176592	CBR1	Carbonyl reductase [NADPH] 1	CBR1_HUMAN										209245	8.2947e+06			8.2947e+06	0.333333	209245	0.1	0.0252263
P16233	P16233	0.006167	PNLIP	Pancreatic triacylglycerol lipase	LIPP_HUMAN	25495.5	258599	88150.6					168354	48345.3	65274.2					0	109036	0.6
P16284	P16284	0.107805	PECAM1	Platelet endothelial cell adhesion molecule	PECA1_HUMAN				75717.4							649393			649393	0.333333	75717.4	0.1	0.116597
P16930	P16930	5.85e-07	FAH	Fumarylacetoacetase	FAAA_HUMAN	20112.6	11220.1					14402.4	54432.3							0	25041.9	0.4
P17174	P17174	0.0256041	GOT1	Aspartate aminotransferase, cytoplasmic	AATC_HUMAN	16792.2			9097.59				23168.6							0	16352.8	0.3
P17538	P17538;Q6GPI1	0.171606	CTRB1;CTRB2	Chymotrypsinogen B;Chymotrypsinogen B2	CTRB1_HUMAN;CTRB2_HUMAN			11944.5												0	11944.5	0.1
P17600	P17600	0.0116797	SYN1	Synapsin-1	SYN1_HUMAN	38815424	939310			96460080	132040320	291518528	131008576	5.60867e+06	168340224	221052464	5.917e+06	1.03685e+06	7.60021e+07	1	1.08091e+08	0.8	1.42222	0.65858
P17900	P17900	0.077764	GM2A	Ganglioside GM2 activator	SAP3_HUMAN				11335.8				135077							0	73206.4	0.2
P17936	P17936	0.110109	IGFBP3	Insulin-like growth factor-binding protein 3	IBP3_HUMAN	30703.3	158136							14389.5						0	67742.9	0.3
P18065	P18065	0.0277859	IGFBP2	Insulin-like growth factor-binding protein 2	IBP2_HUMAN	35183.2			56058.5	31452.7			51175.6			1.58023e+06			1.58023e+06	0.333333	43467.5	0.4	0.0275071
P18206	P18206	0.0210248	VCL	Vinculin	VINC_HUMAN	122318	24433.1	10410	10517.2		7138.32	74620.3		96212	6464.82	43881.4		18922.2	31401.8	0.666667	44014.2	0.8	1.40165	0.726484
P18428	P18428	8.76e-11	LBP	Lipopolysaccharide-binding protein	LBP_HUMAN	813484	58141.1	1.37586e+06	579198	2473676	1.69651e+06	277949	649785	345297	292542	315187	83571.2	232647	210469	1	856244	1	4.06827	0.184901
P18669	P18669	0.0659928	PGAM1	Phosphoglycerate mutase 1	PGAM1_HUMAN		3817.29			31062.5			82391.1		106173			111345	111345	0.333333	55860.8	0.4	0.501691
P19021	P19021	0.115579	PAM	Peptidyl-glycine alpha-amidating monooxygenase	AMD_HUMAN							112783616		89750616		1982.12			1982.12	0.333333	101267116	0.2	51090.3
P19320	P19320	0.0658307	VCAM1	Vascular cell adhesion protein 1	VCAM1_HUMAN	6868.23														0	6868.23	0.1
P19429	P19429	0.169239	TNNI3	Troponin I, cardiac muscle	TNNI3_HUMAN										559417					0	559417	0.1
P19652	P19652	0.000326553	ORM2	Alpha-1-acid glycoprotein 2	A1AG2_HUMAN	44211708	24079992	37205872	40526424	52798072	37683200	19424564	26195940	18579320	18090056	14173728	14957277	12910253	1.40138e+07	1	3.18795e+07	1	2.27487	0.0319396
P19823	P19823	7.51e-10	ITIH2	Inter-alpha-trypsin inhibitor heavy chain H2	ITIH2_HUMAN	1.93357e+06	2.07142e+06	926580	1.731e+06	959043	729286	1.65425e+06	1.93411e+06	1.62655e+06	1.34584e+06	2040601	1.98572e+06	2079446	2.03526e+06	1	1.49116e+06	1	0.732666	0.0811831
P19827	P19827	0.000833787	ITIH1	Inter-alpha-trypsin inhibitor heavy chain H1	ITIH1_HUMAN	2.79262e+06	2.1848e+06	1.97392e+06	2185291	1.51697e+06	1.20145e+06	2.1727e+06	2.15235e+06	1.75228e+06	2.05688e+06	2.00623e+06	2.88412e+06	3.10341e+06	2.66458e+06	1	1998926	1	0.750183	0.0515916
P19971	P19971	0.200359	TYMP	Thymidine phosphorylase	TYPH_HUMAN								2262.14							0	2262.14	0.1
P20023	P20023	0.127431	CR2	Complement receptor type 2	CR2_HUMAN		11548.6					10781.3			11208.7					0	11179.6	0.3
P20036	P20036	0.184337	HLA-DPA1	HLA class II histocompatibility antigen, DP alpha 1 chain	DPA1_HUMAN	29611.5														0	29611.5	0.1
P20061	P20061	0.181168	TCN1	Transcobalamin-1	TCO1_HUMAN								63901.6					104659	104659	0.333333	63901.6	0.1	0.610572
P20160	P20160	0.169239	AZU1	Azurocidin	CAP7_HUMAN						76118.9									0	76118.9	0.1
P20618	P20618	0.012508	PSMB1	Proteasome subunit beta type-1	PSB1_HUMAN						25660.8	29328.9	64710							0	39899.9	0.3
P20742	P20742	0.0118614	PZP	Pregnancy zone protein	PZP_HUMAN	850892	629725	694265	880280		36697.8	1.1784e+06	293434	1.78165e+06	58035.3	1986033	62077.7	1158626	1.06891e+06	1	711486	0.9	0.665617	0.434598
P20851	P20851	0.0102061	C4BPB	C4b-binding protein beta chain	C4BPB_HUMAN	408723	231631	433610	445450	86827.3	464401	101491	415856	276758	149943	76836.9	294054		185446	0.666667	301469	1	1.62565	0.344025
P21291	P21291	0.0981986	CSRP1	Cysteine and glycine-rich protein 1	CSRP1_HUMAN							21255.4								0	21255.4	0.1
P21333	P21333	0.00927832	FLNA	Filamin-A	FLNA_HUMAN	17753.4				53575.5			20717.9		75242.1					0	41822.2	0.4
P21399	P21399	0.0635309	ACO1	Cytoplasmic aconitate hydratase	ACOC_HUMAN								27060.7							0	27060.7	0.1
P21549	P21549	0.0301886	AGXT	Serine--pyruvate aminotransferase	SPYA_HUMAN							53412.1	52072.7							0	52742.4	0.2
P21695	P21695	0.0545332	GPD1	Glycerol-3-phosphate dehydrogenase [NAD(+)], cytoplasmic	GPDA_HUMAN	5971.19									10485.2					0	8228.22	0.2
P21709	P21709	0.1578	EPHA1	Ephrin type-A receptor 1	EPHA1_HUMAN													24785.7	24785.7	0.333333		0
P22105	P22105	0.0416689	TNXB	Tenascin-X	TENX_HUMAN	2946.4	12089	14694.1			30980.4				53250.1					0	22792	0.5
P22352	P22352	0.00271861	GPX3	Glutathione peroxidase 3	GPX3_HUMAN	606997	666595	841408	574090	2.02689e+06	1.20673e+06	797002	741496	664450	782841	692972	707823	919533	773443	1	890850	1	1.1518	0.663453
P22692	P22692	0.219196	IGFBP4	Insulin-like growth factor-binding protein 4	IBP4_HUMAN								13222.2							0	13222.2	0.1
P22792	P22792	0.00454208	CPN2	Carboxypeptidase N subunit 2	CPN2_HUMAN	577828	479392	291954	495340	469221	949866	645989	567669	607126	672300	783830	870321	868663	840938	1	575669	1	0.684556	0.0254705
P22891	P22891	0.060809	PROZ	Vitamin K-dependent protein Z	PROZ_HUMAN	44858.8	83925	56198	37926		561905	500433	7200.98	390436	336707	388910	436515	467797	431074	1	224399	0.9	0.520558	0.150159
P22897	P22897	0.0809232	MRC1	Macrophage mannose receptor 1	MRC1_HUMAN	8832.57		11240.9								109416			109416	0.333333	10036.7	0.2	0.09173
P23083	P23083	3.85e-05	IGHV1-2	Immunoglobulin heavy variable 1-2	HV102_HUMAN	229149	71927.2	91740.4	112711		42765.7	113442	121684	427488	114353	284298	84052.6	436210	268187	1	147251	0.9	0.549062	0.195967
P23141	P23141	0.0135946	CES1	Liver carboxylesterase 1	EST1_HUMAN							99986.7	159119	91906.2	7341.34	310964		33505.9	172235	0.666667	89588.3	0.4	0.520152	0.442302
P23142	P23142	0.00271861	FBLN1	Fibulin-1	FBLN1_HUMAN	465513	648001	461542	650450	359149	412418	398424	380584	525136	425028	689302	803141	645414	712619	1	472624	1	0.663222	0.00399638
P23381	P23381	0.124801	WARS	Tryptophan--tRNA ligase, cytoplasmic	SYWC_HUMAN							4006.85		27988.4						0	15997.6	0.2
P23435	P23435;Q8IUK8	0.0262232	CBLN1;CBLN2	Cerebellin-1;Cerebellin-2	CBLN1_HUMAN;CBLN2_HUMAN						78141.4	90322	120832		129970					0	104816	0.4
P23470	P23470	0.0743794	PTPRG	Receptor-type tyrosine-protein phosphatase gamma	PTPRG_HUMAN	21887.5		28123.6	30247.5	22096.8	21535.8									0	24778.2	0.5
P23497	P23497	0.0549987	SP100	Nuclear autoantigen Sp-100	SP100_HUMAN				17611.6			77667								0	47639.3	0.2
P23526	P23526	0.136596	AHCY	Adenosylhomocysteinase	SAHH_HUMAN				708793								63796.5		63796.5	0.333333	708793	0.1	11.1102
P23528	P23528	0.0549987	CFL1	Cofilin-1	COF1_HUMAN										295463					0	295463	0.1
P24043	P24043	0.0922205	LAMA2	Laminin subunit alpha-2	LAMA2_HUMAN	6602.59														0	6602.59	0.1
P24158	P24158	0.127494	PRTN3	Myeloblastin	PRTN3_HUMAN						159424				84810.7					0	122117	0.2
P24298	P24298	0.127074	GPT	Alanine aminotransferase 1	ALAT1_HUMAN								5890.36							0	5890.36	0.1
P24592	P24592	0.171701	IGFBP6	Insulin-like growth factor-binding protein 6	IBP6_HUMAN			8288.27												0	8288.27	0.1
P24821	P24821	0.0775053	TNC	Tenascin	TENA_HUMAN	1002.92	36369.9				667.681		22587.5			32500.6		48102.5	40301.6	0.666667	15157	0.4	0.376089	0.145715
P25311	P25311	6.38e-08	AZGP1	Zinc-alpha-2-glycoprotein	ZA2G_HUMAN	1.95082e+06	1.81476e+06	2093808	1.91629e+06	3420015	3.1937e+06	1963698	2381393	3.878e+06	2.88555e+06	2.35093e+06	2.36041e+06	2.6711e+06	2.46081e+06	1	2.5498e+06	1	1.03616	0.844666
P25705	P25705	0.154797	ATP5F1A	ATP synthase subunit alpha, mitochondrial	ATPA_HUMAN	307076		395576	297621											0	333425	0.3
P25786	P25786	0.0600475	PSMA1	Proteasome subunit alpha type-1	PSA1_HUMAN			10923.5							39097.9			19850.7	19850.7	0.333333	25010.7	0.2	1.25994
P25815	P25815	0.148527	S100P	Protein S100-P	S100P_HUMAN										21063.2					0	21063.2	0.1
P26022	P26022	0.0809232	PTX3	Pentraxin-related protein PTX3	PTX3_HUMAN			44928												0	44928	0.1
P26038	P26038	0.0517471	MSN	Moesin	MOES_HUMAN	16874.6			54267.8	54347.7	21524.5	134565	35381.1		150205					0	66737.9	0.7
P26927	P26927	0.00166209	MST1	Hepatocyte growth factor-like protein	HGFL_HUMAN	294646	381217	263419	216818	458630	179622	279976	394707	383666	298820	388304	416396	243044	349248	1	315152	1	0.902373	0.569679
P27169	P27169	0.00133323	PON1	Serum paraoxonase/arylesterase 1	PON1_HUMAN	2653847	3.89639e+06	3112972	2.64767e+06	3.31769e+06	1.50487e+06	4.75383e+06	4541979	3.76643e+06	3.86709e+06	3493760	7.67509e+06	4.045e+06	5.07128e+06	1	3.40628e+06	1	0.671679	0.079565
P27487	P27487	0.118045	DPP4	Dipeptidyl peptidase 4	DPP4_HUMAN			4584.56					10180.7							0	7382.61	0.2
P27797	P27797	0.0651352	CALR	Calreticulin	CALR_HUMAN		13191.1			10835.2		22774.7	56370.5	51670.7		24266.6		358960	191613	0.666667	30968.4	0.5	0.16162	0.134377
P27918	P27918	0.0110758	CFP	Properdin	PROP_HUMAN	23209.1	196007	106522	68870.6		69301.7	337350	243422		267872	138588	290582	259973	229715	1	164069	0.8	0.714231	0.386668
P28070	P28070	0.210897	PSMB4	Proteasome subunit beta type-4	PSB4_HUMAN								8942.89							0	8942.89	0.1
P28072	P28072	0.149809	PSMB6	Proteasome subunit beta type-6	PSB6_HUMAN								7639.56							0	7639.56	0.1
P28300	P28300	0.0433249	LOX	Protein-lysine 6-oxidase	LYOX_HUMAN			154360		1.42507e+06				631516	840469			431164	431164	0.333333	762855	0.4	1.76929
P29401	P29401	0.0146106	TKT	Transketolase	TKT_HUMAN				34213.1	121712			249731		111211					0	129217	0.4
P29475	P29475	0.0102061	NOS1	Nitric oxide synthase, brain	NOS1_HUMAN		245283				411717	389537	406384	422635	579282	721056	284777	476023	493952	1	409140	0.6	0.828299	0.442517
P29622	P29622	0.000857447	SERPINA4	Kallistatin	KAIN_HUMAN	394926	774382	567234	546242	349267	274385	430490	475624	500043	516444	481961	546523	472640	500375	1	482904	1	0.965084	0.836085
P30041	P30041	0.0174521	PRDX6	Peroxiredoxin-6	PRDX6_HUMAN		131573	70868.4	107481	142090	19897.8				411744					0	147276	0.6
P30043	P30043	0.00483003	BLVRB	Flavin reductase (NADPH)	BLVRB_HUMAN	2994.96	108527	51964.8	147467	102135	25060.6		70451.5	42366.8	159475					0	78938.1	0.9
P30044	P30044	0.185328	PRDX5	Peroxiredoxin-5, mitochondrial	PRDX5_HUMAN											10004.3			10004.3	0.333333		0
P30046	P30046	0.0772623	DDT	D-dopachrome decarboxylase	DOPD_HUMAN								110978							0	110978	0.1
P30086	P30086	0.0443757	PEBP1	Phosphatidylethanolamine-binding protein 1	PEBP1_HUMAN		6047.12	95751.6		13178.7			112388	26764.1						0	50825.9	0.5
P30101	P30101	0.0386384	PDIA3	Protein disulfide-isomerase A3	PDIA3_HUMAN				4978.67			6623.83								0	5801.25	0.2
P30711	P30711	0.0111785	GSTT1	Glutathione S-transferase theta-1	GSTT1_HUMAN	12246.2	5840.22	2378.4	312429	78834.6	16934.2	148987		59317.2	65012		11453.6		11453.6	0.333333	77997.7	0.9	6.80987
P30740	P30740	0.0866291	SERPINB1	Leukocyte elastase inhibitor	ILEU_HUMAN				125422						909474			795055	795055	0.333333	517448	0.2	0.650833
P31146	P31146	0.0374338	CORO1A	Coronin-1A	COR1A_HUMAN				11360.7						119022					0	65191.5	0.2
P31150	P31150	0.0565514	GDI1	Rab GDP dissociation inhibitor alpha	GDIA_HUMAN		2709.63								19601.6		3699.5		3699.5	0.333333	11155.6	0.2	3.01544
P31151	P31151	0.0216643	S100A7	Protein S100-A7	S10A7_HUMAN									1.45089e+06						0	1.45089e+06	0.1
P31327	P31327	0.170392	CPS1	Carbamoyl-phosphate synthase [ammonia], mitochondrial	CPSM_HUMAN								178448							0	178448	0.1
P31431	P31431	0.168506	SDC4	Syndecan-4	SDC4_HUMAN			12534.7												0	12534.7	0.1
P31944	P31944	0.0368332	CASP14	Caspase-14	CASPE_HUMAN									52076.1						0	52076.1	0.1
P31949	P31949	0.0381516	S100A11	Protein S100-A11	S10AB_HUMAN					8093.77	40294.4				14088.5			3241.36	3241.36	0.333333	20825.6	0.3	6.42495
P32119	P32119	0.0111785	PRDX2	Peroxiredoxin-2	PRDX2_HUMAN	90746.5	233672	140949	334082	232833	387074	108975	173463	259678	498714	40781.8			40781.8	0.333333	246019	1	6.03256
P32754	P32754	0.0388661	HPD	4-hydroxyphenylpyruvate dioxygenase	HPPD_HUMAN	28130.4	113445					74452.1	119695							0	83930.8	0.4
P33151	P33151	0.09848	CDH5	Cadherin-5	CADH5_HUMAN		8337.97		12028.4									67536.1	67536.1	0.333333	10183.2	0.2	0.150782
P33908	P33908	0.0366152	MAN1A1	Mannosyl-oligosaccharide 1,2-alpha-mannosidase IA	MA1A1_HUMAN	30291.5	25157.9		7928.92	53691.6	35395.6	8079.16	46504.4		9065.97			143640	143640	0.333333	27014.4	0.8	0.18807
P34096	P34096	0.0479004	RNASE4	Ribonuclease 4	RNAS4_HUMAN	25190.1			20711.8											0	22950.9	0.2
P35030	P35030	0.0191939	PRSS3	Trypsin-3	TRY3_HUMAN	7984.25		6749.77	13488.7				61071.5							0	22323.5	0.4
P35443	P35443	0.175252	THBS4	Thrombospondin-4	TSP4_HUMAN					83748.8										0	83748.8	0.1
P35527	P35527	0.000326553	KRT9	Keratin, type I cytoskeletal 9	K1C9_HUMAN	75015.5	88325.5	348526	272594	141950	243198		39814.7	210778	260887	113486	282228	71730.2	155815	1	186788	0.9	1.19878	0.671917
P35542	P35542	0.0065787	SAA4	Serum amyloid A-4 protein	SAA4_HUMAN	6551308	4946488	6726807	6.89443e+06	6.27324e+06	6766381	3970669	4.1461e+06	2.98038e+06	2.84615e+06	3597912	3.68738e+06	3.01824e+06	3.43451e+06	1	5.2102e+06	1	1.51701	0.0953643
P35555	P35555	0.127431	FBN1	Fibrillin-1	FBN1_HUMAN				397566						711135					0	554350	0.2
P35579	P35579	0.21388	MYH9	Myosin-9	MYH9_HUMAN													16668	16668	0.333333		0
P35858	P35858	0.000124663	IGFALS	Insulin-like growth factor-binding protein complex acid labile subunit	ALS_HUMAN	151059	210686	100118	173070	135338	252555	391130	126167	329615	354845	412860	504733	385512	434369	1	222458	1	0.512142	0.00727628
P35908	P35908	0.00281353	KRT2	Keratin, type II cytoskeletal 2 epidermal	K22E_HUMAN	182548	303920	518285	414268	386367	702290	518719	511372	6899921	534422	457654	859412	374061	563709	1	1.09721e+06	1	1.94641	0.670141
P35916	P35916	0.142533	FLT4	Vascular endothelial growth factor receptor 3	VGFR3_HUMAN				10950.6					480845				127205	127205	0.333333	245898	0.2	1.93308
P35968	P35968	0.196478	KDR	Vascular endothelial growth factor receptor 2	VGFR2_HUMAN				8748.21											0	8748.21	0.1
P36222	P36222	0.0393685	CHI3L1	Chitinase-3-like protein 1	CH3L1_HUMAN	18102.7		22121.9	72850.6	6596.75	163825									0	56699.3	0.5
P36269	P36269	0.161812	GGT5	Glutathione hydrolase 5 proenzyme	GGT5_HUMAN	1.66581e+06														0	1.66581e+06	0.1
P36871	P36871	0.163185	PGM1	Phosphoglucomutase-1	PGM1_HUMAN								74325.3							0	74325.3	0.1
P36955	P36955	0.000324916	SERPINF1	Pigment epithelium-derived factor	PEDF_HUMAN	954661	848325	708287	772540	1134840	1.10189e+06	627275	662500	1.09518e+06	628788	840308	1102717	1.1943e+06	1.04577e+06	1	853429	1	0.816073	0.173256
P36980	P36980	2.43e-08	CFHR2	Complement factor H-related protein 2	FHR2_HUMAN	151788	429541	250021			469524			239140	110140	87983.9			87983.9	0.333333	275026	0.6	3.12586
P37802	P37802	0.0797182	TAGLN2	Transgelin-2	TAGL2_HUMAN		4255.77		6783.11						56341.5					0	22460.1	0.3
P37837	P37837	0.01281	TALDO1	Transaldolase	TALDO_HUMAN				26819.1		68696.8		49276.2		211515					0	89076.9	0.4
P37840	P37840	0.0996125	SNCA	Alpha-synuclein	SYUA_HUMAN				19361.6						23509.3					0	21435.4	0.2
P39687	P39687;Q92688	0.121021	ANP32A;ANP32B	Acidic leucine-rich nuclear phosphoprotein 32 family member A;Acidic leucine-rich nuclear phosphoprotein 32 family member B	AN32A_HUMAN;AN32B_HUMAN										23906.3					0	23906.3	0.1
P40197	P40197	0.098035	GP5	Platelet glycoprotein V	GPV_HUMAN				52016.8		5929.46		20452.4	138134		217484			217484	0.333333	54133.3	0.4	0.248907
P40925	P40925	0.0235931	MDH1	Malate dehydrogenase, cytoplasmic	MDHC_HUMAN				23038.2				83468							0	53253.1	0.2
P41182	P41182	0.0758541	BCL6	B-cell lymphoma 6 protein	BCL6_HUMAN			3.66153e+06		2428598										0	3.04507e+06	0.2
P41222	P41222	0.0663224	PTGDS	Prostaglandin-H2 D-isomerase	PTGDS_HUMAN	34905.3			21742.2											0	28323.8	0.2
P43121	P43121	0.017765	MCAM	Cell surface glycoprotein MUC18	MUC18_HUMAN	47695		35260.7	27249.1	36808.5	48683.8				66490.3					0	43697.9	0.6
P43251	P43251	0.0111737	BTD	Biotinidase	BTD_HUMAN	341432	506944	364787	380125	319166	340647	521506	563030	618463	510495	544586	899766	658809	701054	1	446659	1	0.637126	0.0102471
P43652	P43652	1.61e-08	AFM	Afamin	AFAM_HUMAN	1.61301e+06	1.76319e+06	1.28809e+06	1.27031e+06	1.19616e+06	1158504	1592629	1.54554e+06	1.37699e+06	2.00445e+06	1.62798e+06	2.16103e+06	1693142	1.82739e+06	1	1.48089e+06	1	0.810385	0.0823689
P45974	P45974	0.156837	USP5	Ubiquitin carboxyl-terminal hydrolase 5	UBP5_HUMAN										5139.46					0	5139.46	0.1
P47756	P47756	0.0626757	CAPZB	F-actin-capping protein subunit beta	CAPZB_HUMAN										26137.2					0	26137.2	0.1
P48506	P48506	0.0298275	GCLC	Glutamate--cysteine ligase catalytic subunit	GSH1_HUMAN										4333.48					0	4333.48	0.1
P48740	P48740	0.0110611	MASP1	Mannan-binding lectin serine protease 1	MASP1_HUMAN	115342	158853	129046	96098.4	206299	120614	119945	146407	158829	172369	109780		158239	134009	0.666667	142380	1	1.06246	0.748446
P49641	P49641	0.176533	MAN2A2	Alpha-mannosidase 2x	MA2A2_HUMAN	606129			1.32743e+06											0	966779	0.2
P49721	P49721	0.108189	PSMB2	Proteasome subunit beta type-2	PSB2_HUMAN					40103.9		9348274			7487376					0	5.62525e+06	0.3
P49747	P49747	0.0146895	COMP	Cartilage oligomeric matrix protein	COMP_HUMAN		4697.77	4742.18		16122.1		15229.4			115020		33922.8		33922.8	0.333333	31162.2	0.5	0.918621
P49773	P49773	0.0646446	HINT1	Histidine triad nucleotide-binding protein 1	HINT1_HUMAN								7118.81							0	7118.81	0.1
P49908	P49908	0.000746346	SELENOP	Selenoprotein P	SEPP1_HUMAN	3.65975e+06	6108529	4089606	4407134	295984	3.05861e+06	114287	3.75432e+06	2.5331e+06	247543	6.69845e+06	594718	4.46966e+06	3.92094e+06	1	2.82689e+06	1	0.720971	0.476978
P49913	P49913	0.0204961	CAMP	Cathelicidin antimicrobial peptide	CAMP_HUMAN			14243.7	6648.73	16417.8	16761.5				13284.3					0	13471.2	0.5
P50395	P50395	0.0254247	GDI2	Rab GDP dissociation inhibitor beta	GDIB_HUMAN				9451.99			45748.6	71754		76841.2					0	50949	0.4
P51693	P51693	0.151235	APLP1	Amyloid-like protein 1	APLP1_HUMAN		19172													0	19172	0.1
P51884	P51884	0.0112344	LUM	Lumican	LUM_HUMAN	412433	370646	579805	458340	698966	568384	757315	376100	387937	541013	799735	975084	962002	912274	1	515094	1	0.564627	0.000766889
P52209	P52209	0.0117957	PGD	6-phosphogluconate dehydrogenase, decarboxylating	6PGD_HUMAN				228368						261573					0	244970	0.2
P52566	P52566	0.197746	ARHGDIB	Rho GDP-dissociation inhibitor 2	GDIR2_HUMAN				4.12455e+06											0	4.12455e+06	0.1
P53634	P53634	0.154861	CTSC	Dipeptidyl peptidase 1	CATC_HUMAN	74934.5														0	74934.5	0.1
P54108	P54108	0.218807	CRISP3	Cysteine-rich secretory protein 3	CRIS3_HUMAN											26441.9			26441.9	0.333333		0
P54289	P54289	0.0260838	CACNA2D1	Voltage-dependent calcium channel subunit alpha-2/delta-1	CA2D1_HUMAN	24677.5									56935.1	18203.4	214724	58738.2	97222	1	40806.3	0.2	0.419723	0.523113
P54578	P54578	0.19772	USP14	Ubiquitin carboxyl-terminal hydrolase 14	UBP14_HUMAN						477525									0	477525	0.1
P54764	P54764	0.148831	EPHA4	Ephrin type-A receptor 4	EPHA4_HUMAN		52704.4													0	52704.4	0.1
P54802	P54802	0.157231	NAGLU	Alpha-N-acetylglucosaminidase	ANAG_HUMAN			11008.3												0	11008.3	0.1
P55056	P55056	0.00015044	APOC4	Apolipoprotein C-IV	APOC4_HUMAN	201511	222879	226554	142539	510359	512798	264709	218565	164308	189312	226080	381612	295651	301114	1	265353	1	0.881239	0.674175
P55058	P55058	0.0130197	PLTP	Phospholipid transfer protein	PLTP_HUMAN	113938	163985	109204	83712.3	99999	172811	205844	202459	171999	236251	216258	189854	85048.1	163720	1	156020	1	0.95297	0.836351
P55072	P55072	0.0730953	VCP	Transitional endoplasmic reticulum ATPase	TERA_HUMAN						12881									0	12881	0.1
P55103	P55103	0.0596876	INHBC	Inhibin beta C chain	INHBC_HUMAN	2197.15			8897.56						48868.5		6269.23		6269.23	0.333333	19987.7	0.3	3.18823
P55145	P55145	0.185883	MANF	Mesencephalic astrocyte-derived neurotrophic factor	MANF_HUMAN											26444.6			26444.6	0.333333		0
P55268	P55268	0.0688037	LAMB2	Laminin subunit beta-2	LAMB2_HUMAN		17888.8		2680.97				1.26326e+06	6028.97						0	322465	0.4
P55285	P55285	0.175868	CDH6	Cadherin-6	CADH6_HUMAN	2560.19														0	2560.19	0.1
P55290	P55290	0.0522082	CDH13	Cadherin-13	CAD13_HUMAN		14526.5	24062.2				1093.62						72209.2	72209.2	0.333333	13227.4	0.3	0.183182
P55774	P55774	0.097157	CCL18	C-C motif chemokine 18	CCL18_HUMAN						23503.8		38698.2							0	31101	0.2
P58166	P58166	0.166488	INHBE	Inhibin beta E chain	INHBE_HUMAN											7477.47			7477.47	0.333333		0
P59665	P59665;P59666	0.0109773	DEFA1;DEFA3	Neutrophil defensin 1;Neutrophil defensin 3	DEF1_HUMAN;DEF3_HUMAN	1.40054e+06	3.16425e+06	1.10221e+06	2.10439e+06	4.13937e+06	3598017		1.19837e+06	385212	13240512	293500	313559	209889	272316	1	3.37032e+06	0.9	12.3765	0.213553
P60174	P60174	0.0213545	TPI1	Triosephosphate isomerase	TPIS_HUMAN		20540		50985.4	49235.2	29827	66291.9		34240.1	71835.5			138817	138817	0.333333	46136.4	0.7	0.332355
P60709	P60709	0.000832693	ACTB	Actin, cytoplasmic 1	ACTB_HUMAN	561992	714217	274477	998946	1.18012e+06	590831	383201	1.11623e+06	396655	3.79652e+06			5.73249e+06	5.73249e+06	0.333333	1.00132e+06	1	0.174674
P61088	P61088	0.173392	UBE2N	Ubiquitin-conjugating enzyme E2 N	UBE2N_HUMAN					643093										0	643093	0.1
P61158	P61158	0.0521589	ACTR3	Actin-related protein 3	ARP3_HUMAN										15897.9					0	15897.9	0.1
P61586	P61586	0.111629	RHOA	Transforming protein RhoA	RHOA_HUMAN				37917.1						125107					0	81512.3	0.2
P61626	P61626	0.0890181	LYZ	Lysozyme C	LYSC_HUMAN		23287.7	72358.6					6203199		159644					0	1.61462e+06	0.4
P61769	P61769	0.0385587	B2M	Beta-2-microglobulin	B2MG_HUMAN			38023.5	25901.6	15705.3	35399.2			19439.6	15243.6					0	24952.1	0.6
P62081	P62081	0.124117	RPS7	40S ribosomal protein S7	RS7_HUMAN						5644.82									0	5644.82	0.1
P62258	P62258	0.0425357	YWHAE	14-3-3 protein epsilon	1433E_HUMAN								23372.7		20381.8					0	21877.3	0.2
P62328	P62328	0.0184185	TMSB4X	Thymosin beta-4	TYB4_HUMAN										111352					0	111352	0.1
P62805	P62805	0.0546584	H4C1	Histone H4	H4_HUMAN		29207.4			116974	14759.1		47028.2							0	51992.2	0.4
P62826	P62826	0.0619492	RAN	GTP-binding nuclear protein Ran	RAN_HUMAN				21840.2											0	21840.2	0.1
P62937	P62937	0.0133943	PPIA	Peptidyl-prolyl cis-trans isomerase A	PPIA_HUMAN	6760.44	21021.4		103265	144235	14117.5	17906.4	60788.1		359365					0	90932.3	0.8
P62942	P62942	0.106813	FKBP1A	Peptidyl-prolyl cis-trans isomerase FKBP1A	FKB1A_HUMAN										57330.7					0	57330.7	0.1
P63104	P63104	0.0152311	YWHAZ	14-3-3 protein zeta/delta	1433Z_HUMAN	16992372	24055.9	25566194	37732.7	32250	10589993	62541016	73880328	85361728	39412.2	5724568	101630904		53677736	0.666667	2.75065e+07	1	0.512438	0.399553
P63261	P63261	0.180421	ACTG1	Actin, cytoplasmic 2	ACTG_HUMAN				9215.44											0	9215.44	0.1
P68032	P68032	0.0136326	ACTC1	Actin, alpha cardiac muscle 1	ACTC_HUMAN	253847	321707	127819	486462	592997	65329.8	113407	500447		2179025					0	515671	0.9
P68104	P68104;Q05639;Q5VTE0	0.0324674	EEF1A1;EEF1A2;EEF1A1P5	Elongation factor 1-alpha 1;Elongation factor 1-alpha 2;Putative elongation factor 1-alpha-like 3	EF1A1_HUMAN;EF1A2_HUMAN;EF1A3_HUMAN						190836	48793.9	35062.5							0	91564.3	0.3
P68363	P68363;P68366	0.108086	TUBA1B;TUBA4A	Tubulin alpha-1B chain;Tubulin alpha-4A chain	TBA1B_HUMAN;TBA4A_HUMAN				14767.5											0	14767.5	0.1
P68871	P68871	0.000780502	HBB	Hemoglobin subunit beta	HBB_HUMAN	15287666	35660004	22724700	40927828	26910824	27944558	9210355	15671872	22038220	48837636	2.35077e+06	2.39871e+06	2270836	2.34011e+06	1	2.65214e+07	1	11.3334	0.00717471
P69849	P69849;Q15155;Q5JPE7	0.186756	NOMO3;NOMO1;NOMO2	Nodal modulator 3;Nodal modulator 1;Nodal modulator 2	NOMO3_HUMAN;NOMO1_HUMAN;NOMO2_HUMAN	3363.66														0	3363.66	0.1
P69891	P69891	7.59e-05	HBG1	Hemoglobin subunit gamma-1	HBG1_HUMAN	22816710	43094760	20355910	63187484	24166458	43646312	62007028	40500408	58821980	104874280	5963483	16222311	11793766	11326520	1	48347133	1	4.26849	0.0334626
P69892	P69892	0.0219077	HBG2	Hemoglobin subunit gamma-2	HBG2_HUMAN				136015		1.37711e+06									0	756561	0.2
P69905	P69905	0.000304901	HBA1	Hemoglobin subunit alpha	HBA_HUMAN	18442366	34142500	22028656	47304664	40320492	46308672	16244756	23278258	30063266	81748696	2.91028e+06	3.8351e+06	3.57778e+06	3.44105e+06	1	3.59882e+07	1	10.4585	0.0174075
P78417	P78417	0.0158348	GSTO1	Glutathione S-transferase omega-1	GSTO1_HUMAN							21784.6	44186.8							0	32985.7	0.2
P78509	P78509	0.161518	RELN	Reelin	RELN_HUMAN									14644.7						0	14644.7	0.1
P78552	P78552	0.175139	IL13RA1	Interleukin-13 receptor subunit alpha-1	I13R1_HUMAN									7452.22						0	7452.22	0.1
P78563	P78563	0.0282803	ADARB1	Double-stranded RNA-specific editase 1	RED1_HUMAN		3.6121e+06													0	3.6121e+06	0.1
P80108	P80108	0.0121087	GPLD1	Phosphatidylinositol-glycan-specific phospholipase D	PHLD_HUMAN	131373	327322	193426	122684	96097.8	132275	437243	168452	315439	370813	295442	473763	493190	420799	1	229513	1	0.545421	0.0333449
P80188	P80188	0.0117226	LCN2	Neutrophil gelatinase-associated lipocalin	NGAL_HUMAN	7866.78		51382.9	6226.79	10400.7	11692.3		6418.8	25552	69214.6	8561.37			8561.37	0.333333	23594.4	0.8	2.75591
P80303	P80303	0.193164	NUCB2	Nucleobindin-2	NUCB2_HUMAN								1201.29							0	1201.29	0.1
P80748	P80748	0.0065922	IGLV3-21	Immunoglobulin lambda variable 3-21	LV321_HUMAN	2.34042e+06	1.17886e+06	1.25927e+06	949954	2123056	2574503	208417	1.41857e+06	4.23447e+06	1.61539e+06	1.94748e+06	2.41782e+06	1.60077e+06	1.98869e+06	1	1.79029e+06	1	0.900236	0.772429
P98160	P98160	0.0138752	HSPG2	Basement membrane-specific heparan sulfate proteoglycan core protein	PGBM_HUMAN	1.30581e+06	3390259	1.32221e+06	2.33683e+06	5.92726e+06	3.63247e+06	4.27015e+06	3.90337e+06	3.88774e+06	1.92287e+06	2.81792e+06	3.45499e+06	2.13655e+06	2.80315e+06	1	3.1899e+06	1	1.13797	0.672491
Q00796	Q00796	0.148078	SORD	Sorbitol dehydrogenase	DHSO_HUMAN								239440							0	239440	0.1
Q01459	Q01459	0.0823455	CTBS	Di-N-acetylchitobiase	DIAC_HUMAN	18872.5														0	18872.5	0.1
Q01518	Q01518	0.0109773	CAP1	Adenylyl cyclase-associated protein 1	CAP1_HUMAN				16465.6						198074					0	107270	0.2
Q02413	Q02413	0.0220567	DSG1	Desmoglein-1	DSG1_HUMAN									189002						0	189002	0.1
Q02487	Q02487	0.154395	DSC2	Desmocollin-2	DSC2_HUMAN							31493.3	6613.65					68134	68134	0.333333	19053.5	0.2	0.279647
Q02763	Q02763	0.132804	TEK	Angiopoietin-1 receptor	TIE2_HUMAN				2025.07					416421						0	209223	0.2
Q02809	Q02809	0.189904	PLOD1	Procollagen-lysine,2-oxoglutarate 5-dioxygenase 1	PLOD1_HUMAN	1815.64														0	1815.64	0.1
Q03001	Q03001	0.0209878	DST	Dystonin	DYST_HUMAN	277556	391407	289386	66137.6	108814	155726	213622		194509	1.02978e+06		165569	3197711	1.68164e+06	0.666667	302993	0.9	0.180177	0.0466259
Q03591	Q03591	0.00243428	CFHR1	Complement factor H-related protein 1	FHR1_HUMAN	369766	347160	373929	631724	929214	1.13426e+06	559456	779020	595414	568137	628172	567293	565957	587141	1	628808	1	1.07097	0.789994
Q04721	Q04721	0.140719	NOTCH2	Neurogenic locus notch homolog protein 2	NOTC2_HUMAN	15395940	59658.5		3451.27											0	5.15302e+06	0.3
Q04756	Q04756	0.0115341	HGFAC	Hepatocyte growth factor activator	HGFA_HUMAN	171324	363013	78322.8	184150		54623.8	72635.9	418411	279382	227201	437660	322554	280040	346751	1	205451	0.9	0.592504	0.111641
Q04917	Q04917	0.0950938	YWHAH	14-3-3 protein eta	1433F_HUMAN	3140282							3568518							0	3354400	0.2
Q06033	Q06033	8.76e-11	ITIH3	Inter-alpha-trypsin inhibitor heavy chain H3	ITIH3_HUMAN	822362	473978	860156	872323	755299	895833	375010	663510	491880	180720	757544	271995	351736	460425	1	639107	1	1.38808	0.298711
Q06830	Q06830	0.121671	PRDX1	Peroxiredoxin-1	PRDX1_HUMAN								13634.7							0	13634.7	0.1
Q07075	Q07075	0.187828	ENPEP	Glutamyl aminopeptidase	AMPE_HUMAN													57991.1	57991.1	0.333333		0
Q07954	Q07954	0.0977101	LRP1	Prolow-density lipoprotein receptor-related protein 1	LRP1_HUMAN		33276.3		7949.55	2.42074e+06			30027.9		34801.4	6147943		111912	3.12993e+06	0.666667	505358	0.5	0.16146	0.201796
Q07960	Q07960	0.121653	ARHGAP1	Rho GTPase-activating protein 1	RHG01_HUMAN			23239.5	233929											0	128584	0.2
Q08257	Q08257	0.21065	CRYZ	Quinone oxidoreductase	QOR_HUMAN								18165.4							0	18165.4	0.1
Q08334	Q08334	0.123772	IL10RB	Interleukin-10 receptor subunit beta	I10R2_HUMAN						9619.54									0	9619.54	0.1
Q08380	Q08380	0.00500639	LGALS3BP	Galectin-3-binding protein	LG3BP_HUMAN	149565	324936	189563	465884	178772	147200	423983	390133	204387	381083	332909	266762	299165	299612	1	285550	1	0.953067	0.853437
Q08830	Q08830	0.0110758	FGL1	Fibrinogen-like protein 1	FGL1_HUMAN	75799.2		223598	106680	225077	58788.6				29234.3					0	119863	0.6
Q09328	Q09328	0.0465448	MGAT5	Alpha-1,6-mannosylglycoprotein 6-beta-N-acetylglucosaminyltransferase A	MGT5A_HUMAN	13991.9							41019.8		35231.5		42263.9	325219	183742	0.666667	30081.1	0.3	0.163714	0.242971
Q09666	Q09666	0.105491	AHNAK	Neuroblast differentiation-associated protein AHNAK	AHNK_HUMAN	1379.16		1127.86									717.159		717.159	0.333333	1253.51	0.2	1.74788
Q10588	Q10588	0.149809	BST1	ADP-ribosyl cyclase/cyclic ADP-ribose hydrolase 2	BST1_HUMAN										3826.2					0	3826.2	0.1
Q11201	Q11201	0.0361768	ST3GAL1	CMP-N-acetylneuraminate-beta-galactosamide-alpha-2,3-sialyltransferase 1	SIA4A_HUMAN			347262			387266		397182					242535	242535	0.333333	377236	0.3	1.55539
Q12805	Q12805	0.00705816	EFEMP1	EGF-containing fibulin-like extracellular matrix protein 1	FBLN3_HUMAN	92603.9	73649.7	84992.9	102687	256557	44817.1	113347	133035	124695	100420	219386	195389	126503	180426	1	112680	1	0.624524	0.0889072
Q12830	Q12830	0.0146768	BPTF	Nucleosome-remodeling factor subunit BPTF	BPTF_HUMAN	32354.4		15875.6												0	24115	0.2
Q12860	Q12860	0.181168	CNTN1	Contactin-1	CNTN1_HUMAN				9439.01									30867.6	30867.6	0.333333	9439.01	0.1	0.30579
Q12912	Q12912	8.76e-11	LRMP	Lymphoid-restricted membrane protein	LRMP_HUMAN		6.23169e+06		5775206	11314103		3984006	12650335	71220.4						0	6.67109e+06	0.6
Q12913	Q12913	0.134981	PTPRJ	Receptor-type tyrosine-protein phosphatase eta	PTPRJ_HUMAN	25738.7						23146.4						143644	143644	0.333333	24442.5	0.2	0.170161
Q13093	Q13093	0.0158207	PLA2G7	Platelet-activating factor acetylhydrolase	PAFA_HUMAN				2119.27		153629				112608	69843.5	90336.9	49069.3	69749.9	1	89452.2	0.3	1.28247	0.695313
Q13201	Q13201	0.0239623	MMRN1	Multimerin-1	MMRN1_HUMAN	1.08972e+06	11894.7			18035		745876								0	466381	0.4
Q13228	Q13228	0.0375625	SELENBP1	Methanethiol oxidase	SBP1_HUMAN				4804.19	400150	39974.7		68626.6			48828.5			48828.5	0.333333	128389	0.4	2.62939
Q13449	Q13449	0.133229	LSAMP	Limbic system-associated membrane protein	LSAMP_HUMAN				7703.15	5344.99										0	6524.07	0.2
Q13740	Q13740	0.0190253	ALCAM	CD166 antigen	CD166_HUMAN	225261					1.90696e+06	1234458		2.42411e+06	1.40629e+06	579445	1.6452e+06	1304406	1.17635e+06	1	1.43942e+06	0.5	1.22363	0.644298
Q13790	Q13790	0.00261943	APOF	Apolipoprotein F	APOF_HUMAN	590856	374365	379584	679467	1.41177e+06	1.07115e+06					798587		982559	890573	0.666667	751199	0.6	0.843501	0.669091
Q13822	Q13822	0.0111785	ENPP2	Ectonucleotide pyrophosphatase/phosphodiesterase family member 2	ENPP2_HUMAN	833930	2.2068e+06	14528.2	1141576	1.64207e+06	1.54682e+06	2.47167e+06	1317680	1.90762e+06	13325.1	36181.8	2.56643e+06	3688953	2.09719e+06	1	1.3096e+06	1	0.624456	0.299717
Q13867	Q13867	0.0146437	BLMH	Bleomycin hydrolase	BLMH_HUMAN	31155.8		2345895	14575.1	48477		35237.2	43148.2	62904.9	61705.5	87808.3	32854.7	148845	89835.9	1	330387	0.8	3.67768	0.632958
Q14118	Q14118	0.115365	DAG1	Dystroglycan	DAG1_HUMAN						6004.33				34226.7					0	20115.5	0.2
Q14126	Q14126	0.0574394	DSG2	Desmoglein-2	DSG2_HUMAN		505797					372485	30408.8							0	302897	0.3
Q14247	Q14247	0.00649528	CTTN	Src substrate cortactin	SRC8_HUMAN	42703.2					56513.4									0	49608.3	0.2
Q14376	Q14376	0.0860786	GALE	UDP-glucose 4-epimerase	GALE_HUMAN	100803	1.41924e+06		1.25184e+06						35533.8	112691			112691	0.333333	701854	0.4	6.22812
Q14515	Q14515	0.116672	SPARCL1	SPARC-like protein 1	SPRL1_HUMAN			5975.73								15611.7			15611.7	0.333333	5975.73	0.1	0.382774
Q14520	Q14520	0.00330808	HABP2	Hyaluronan-binding protein 2	HABP2_HUMAN	374499	548647	568419	477690	913370	698392	200562	283537	537631	433760	361103	548271	416829	442068	1	503651	1	1.13931	0.630894
Q14624	Q14624	1.18e-06	ITIH4	Inter-alpha-trypsin inhibitor heavy chain H4	ITIH4_HUMAN	836275	806185	1.46619e+06	1.08643e+06	609123	1.47116e+06	1.30086e+06	1537980	1.19247e+06	756570	1.23988e+06	886393	790771	972347	1	1.10632e+06	1	1.13779	0.540005
Q14766	Q14766	0.0240935	LTBP1	Latent-transforming growth factor beta-binding protein 1	LTBP1_HUMAN		28366.4				67495.4									0	47930.9	0.2
Q14896	Q14896	0.0719118	MYBPC3	Myosin-binding protein C, cardiac-type	MYPC3_HUMAN			262452												0	262452	0.1
Q14CN4	Q14CN4;Q3SY84;Q7RTS7;Q86Y46	0.156009	KRT72;KRT71;KRT74;KRT73	Keratin, type II cytoskeletal 72;Keratin, type II cytoskeletal 71;Keratin, type II cytoskeletal 74;Keratin, type II cytoskeletal 73	K2C72_HUMAN;K2C71_HUMAN;K2C74_HUMAN;K2C73_HUMAN									244074						0	244074	0.1
Q15063	Q15063	0.0629679	POSTN	Periostin	POSTN_HUMAN	268591	503086		578192					1.12468e+06				16398.5	16398.5	0.333333	618638	0.4	37.7254
Q15113	Q15113	0.0257245	PCOLCE	Procollagen C-endopeptidase enhancer 1	PCOC1_HUMAN	13380.1														0	13380.1	0.1
Q15166	Q15166	0.0479004	PON3	Serum paraoxonase/lactonase 3	PON3_HUMAN	20672	134781	128590					6424.8				73191.2		73191.2	0.333333	72617	0.4	0.992155
Q15365	Q15365	0.0645073	PCBP1	Poly(rC)-binding protein 1	PCBP1_HUMAN	1405.31				23679.7	26747.8									0	17277.6	0.3
Q15435	Q15435	0.172039	PPP1R7	Protein phosphatase 1 regulatory subunit 7	PP1R7_HUMAN					2848.4										0	2848.4	0.1
Q15485	Q15485	0.180421	FCN2	Ficolin-2	FCN2_HUMAN	86338.6														0	86338.6	0.1
Q15582	Q15582	0.0114109	TGFBI	Transforming growth factor-beta-induced protein ig-h3	BGH3_HUMAN	111702	105349	199580	44524.8	24516.1	153314	288950	243058	108154	40972.6	143213	83760.7	258848	161941	1	132012	1	0.815189	0.619349
Q15848	Q15848	0.104469	ADIPOQ	Adiponectin	ADIPO_HUMAN	76733.5		68468.6												0	72601	0.2
Q15942	Q15942	0.1578	ZYX	Zyxin	ZYX_HUMAN			56160.3												0	56160.3	0.1
Q16270	Q16270	0.182223	IGFBP7	Insulin-like growth factor-binding protein 7	IBP7_HUMAN													83857.9	83857.9	0.333333		0
Q16394	Q16394	0.0883322	EXT1	Exostosin-1	EXT1_HUMAN				23867.4											0	23867.4	0.1
Q16563	Q16563	0.116672	SYPL1	Synaptophysin-like protein 1	SYPL1_HUMAN	61622.3														0	61622.3	0.1
Q16610	Q16610	3.8e-08	ECM1	Extracellular matrix protein 1	ECM1_HUMAN	229819	227384	35006.4	126791		200335	333360	129620		386721	555561	219460	607831	460950	1	208629	0.8	0.452607	0.0271407
Q16706	Q16706	0.0685424	MAN2A1	Alpha-mannosidase 2	MA2A1_HUMAN			14323.8		20239.1	14709.6						2506.55		2506.55	0.333333	16424.2	0.3	6.55249
Q16822	Q16822	0.0263089	PCK2	Phosphoenolpyruvate carboxykinase [GTP], mitochondrial	PCKGM_HUMAN							38887.8	37129.1							0	38008.5	0.2
Q16851	Q16851	0.060853	UGP2	UTP--glucose-1-phosphate uridylyltransferase	UGPA_HUMAN								38040.9							0	38040.9	0.1
Q16853	Q16853	0.136596	AOC3	Membrane primary amine oxidase	AOC3_HUMAN	6461.53														0	6461.53	0.1
Q4G148	Q4G148	0.185328	GXYLT1	Glucoside xylosyltransferase 1	GXLT1_HUMAN	9420.09														0	9420.09	0.1
Q4KWH8	Q4KWH8	0.169328	PLCH1	1-phosphatidylinositol 4,5-bisphosphate phosphodiesterase eta-1	PLCH1_HUMAN	185897														0	185897	0.1
Q4LDE5	Q4LDE5	0.0213545	SVEP1	Sushi, von Willebrand factor type A, EGF and pentraxin domain-containing protein 1	SVEP1_HUMAN			57858.1												0	57858.1	0.1
Q562R1	Q562R1	0.140719	ACTBL2	Beta-actin-like protein 2	ACTBL_HUMAN										414348					0	414348	0.1
Q5T013	Q5T013	0.0420279	HYI	Putative hydroxypyruvate isomerase	HYI_HUMAN	209220			239050											0	224135	0.2
Q5T749	Q5T749	0.0540658	KPRP	Keratinocyte proline-rich protein	KPRP_HUMAN									210964						0	210964	0.1
Q5T7N2	Q5T7N2	3.27e-05	L1TD1	LINE-1 type transposase domain-containing protein 1	LITD1_HUMAN	121476496	169189728	120900520	123428528	207685376	147254256	192325232	174757120	190738800	194262864	168999360	273415232	223276944	2.21897e+08	1	164201892	1	0.739991	0.0396882
Q5VST9	Q5VST9	0.0722605	OBSCN	Obscurin	OBSCN_HUMAN		863555	663450												0	763503	0.2
Q5VU43	Q5VU43;Q96SN8	0.0262407	PDE4DIP;CDK5RAP2	Myomegalin;CDK5 regulatory subunit-associated protein 2	MYOME_HUMAN;CK5P2_HUMAN	2515033		2.25464e+06	2.7333e+06	2.16217e+06	1.33568e+06	186055	566223		253364			149211	149211	0.333333	1.50081e+06	0.8	10.0583
Q66K66	Q66K66	0.000415221	TMEM198	Transmembrane protein 198	TM198_HUMAN	6.92287e+06	9691845	5397623	5869247	4337751	6275115	2.69586e+06	2.43162e+06	3.59848e+06	3.76722e+06	3.31066e+06	3.4758e+06	3.3886e+06	3.39168e+06	1	5.09876e+06	1	1.50331	0.221277
Q68DL7	Q68DL7	0.0104444	C18orf63	Uncharacterized protein C18orf63	CR063_HUMAN	4.6288e+06	4.36113e+06	3346821	2.80744e+06	464240	2408734	4.09268e+06	3.50202e+06	5.0025e+06	3086164	1.16098e+06	2990007	1.22214e+06	1.79104e+06	1	3.37005e+06	1	1.88161	0.0852037
Q6EMK4	Q6EMK4	0.0313343	VASN	Vasorin	VASN_HUMAN	70001.7	75203	66220.2	121464		14474.6	95612.1	134136					103801	103801	0.333333	82444.5	0.7	0.794252
Q6GTS8	Q6GTS8	0.134889	PM20D1	N-fatty-acyl-amino acid synthase/hydrolase PM20D1	P20D1_HUMAN							3130.59								0	3130.59	0.1
Q6NT04	Q6NT04	0.0714634	TIGD7	Tigger transposable element-derived protein 7	TIGD7_HUMAN		70861.8	5570.66					1063.88							0	25832.1	0.3
Q6NUN9	Q6NUN9	0.0426843	ZNF746	Zinc finger protein 746	ZN746_HUMAN	89896.1				123617						182132		172993	177563	0.666667	106756	0.2	0.601233	0.0558176
Q6P179	Q6P179	0.0267525	ERAP2	Endoplasmic reticulum aminopeptidase 2	ERAP2_HUMAN	5118.31	3113.85	12948.5	8398.6		12405	373526	565229	331364	680784		1.08215e+06	398320	740233	0.666667	221432	0.9	0.299138	0.0560966
Q6P587	Q6P587	0.0277113	FAHD1	Acylpyruvase FAHD1, mitochondrial	FAHD1_HUMAN				20703370	28444854	32401234	33549838		31285566	32460350			38594940	38594940	0.333333	2.98075e+07	0.6	0.772317
Q6UVK1	Q6UVK1	0.148987	CSPG4	Chondroitin sulfate proteoglycan 4	CSPG4_HUMAN		3806.62											4246.96	4246.96	0.333333	3806.62	0.1	0.896316
Q6UWP8	Q6UWP8	0.212317	SBSN	Suprabasin	SBSN_HUMAN													236776	236776	0.333333		0
Q6UX71	Q6UX71	0.123542	PLXDC2	Plexin domain-containing protein 2	PXDC2_HUMAN		4657.21											122229	122229	0.333333	4657.21	0.1	0.0381024
Q6UXB8	Q6UXB8	0.116824	PI16	Peptidase inhibitor 16	PI16_HUMAN			389954							24231.5	15170.5			15170.5	0.333333	207093	0.2	13.651
Q6UY14	Q6UY14	0.19428	ADAMTSL4	ADAMTS-like protein 4	ATL4_HUMAN													264029	264029	0.333333		0
Q6WN34	Q6WN34	0.178759	CHRDL2	Chordin-like protein 2	CRDL2_HUMAN	91718.4														0	91718.4	0.1
Q6XQN6	Q6XQN6	0.121653	NAPRT	Nicotinate phosphoribosyltransferase	PNCB_HUMAN										3323.69					0	3323.69	0.1
Q6YHK3	Q6YHK3	0.00691592	CD109	CD109 antigen	CD109_HUMAN	2.50151e+06	3.49479e+06	2.76604e+06	1.55002e+06	567216	681773	1304571		950262	1053725	1.42375e+06	1.06575e+06	671622	1.05371e+06	1	1.65221e+06	0.9	1.568	0.359584
Q6ZN30	Q6ZN30	0.0121913	BNC2	Zinc finger protein basonuclin-2	BNC2_HUMAN	712757	240982	899951	218131					201253						0	454615	0.5
Q76KX8	Q76KX8	0.130702	ZNF534	Zinc finger protein 534	ZN534_HUMAN	1.11749e+06						2.04275e+06	2.34031e+06				2.15652e+06		2.15652e+06	0.333333	1.83352e+06	0.3	0.850223
Q76LX8	Q76LX8	0.0378084	ADAMTS13	A disintegrin and metalloproteinase with thrombospondin motifs 13	ATS13_HUMAN	256187	21738.4	3373.43	11716.3		8120.2	64220.3					31338.9	87206	59272.5	0.666667	60892.5	0.6	1.02733	0.983323
Q7Z5N4	Q7Z5N4	0.140719	SDK1	Protein sidekick-1	SDK1_HUMAN			2062.99												0	2062.99	0.1
Q7Z7G0	Q7Z7G0	0.0365207	ABI3BP	Target of Nesh-SH3	TARSH_HUMAN			7695.9					994.431	54157.1				31741.9	31741.9	0.333333	20949.2	0.3	0.659983
Q86SQ4	Q86SQ4	0.132007	ADGRG6	Adhesion G-protein coupled receptor G6	AGRG6_HUMAN				4989.82									2745.86	2745.86	0.333333	4989.82	0.1	1.81721
Q86TJ5	Q86TJ5	0.0560454	ZNF554	Zinc finger protein 554	ZN554_HUMAN	24230844	26989546	15600325	17384256		3802024			3.80917e+06		8665631	5.95758e+06	7.32769e+06	7.31697e+06	1	1.53027e+07	0.6	2.0914	0.218562
Q86U17	Q86U17	0.0114109	SERPINA11	Serpin A11	SPA11_HUMAN	17910.8	21352.3	22660.9	19766.1	25733.2	35936.6		3901.76			5060.31			5060.31	0.333333	21037.4	0.7	4.15733
Q86UD1	Q86UD1	0.172039	OAF	Out at first protein homolog	OAF_HUMAN									865.29				15295.3	15295.3	0.333333	865.29	0.1	0.0565722
Q86UW6	Q86UW6	0.0417994	N4BP2	NEDD4-binding protein 2	N4BP2_HUMAN	289872	287648	739990	506499		424908	693675	906208	878002	314333		274875	612433	443654	0.666667	560126	0.9	1.26253	0.56395
Q86UX7	Q86UX7	0.0593216	FERMT3	Fermitin family homolog 3	URP2_HUMAN					65304.7					62004					0	63654.4	0.2
Q86VB7	Q86VB7	0.0358695	CD163	Scavenger receptor cysteine-rich type 1 protein M130	C163A_HUMAN		1.44334e+06	401240	35102.2		3.24468e+06	1562157	483995	2119993	970366	1.95626e+06		1.74889e+06	1.85257e+06	0.666667	1.28261e+06	0.8	0.692339	0.484631
Q86W56	Q86W56	0.0833603	PARG	Poly(ADP-ribose) glycohydrolase	PARG_HUMAN			14360.9												0	14360.9	0.1
Q86WI1	Q86WI1;Q9UHN6	0.069926	PKHD1L1;CEMIP2	Fibrocystin-L;Cell surface hyaluronidase	PKHL1_HUMAN;CEIP2_HUMAN	1.51141e+06						4383884	3.54882e+06	3593122	3.54514e+06			3.78345e+06	3.78345e+06	0.333333	3.31647e+06	0.5	0.876573
Q86YT9	Q86YT9	0.0676234	JAML	Junctional adhesion molecule-like	JAML_HUMAN	277606	11031.7													0	144319	0.2
Q86YW5	Q86YW5	0.170392	TREML1	Trem-like transcript 1 protein	TRML1_HUMAN										7506.97					0	7506.97	0.1
Q8IU68	Q8IU68	0.0025453	TMC8	Transmembrane channel-like protein 8	TMC8_HUMAN	1.10313e+06	1.15279e+06	1.0497e+06	1.00243e+06	308624	850998	1.28389e+06	1.6467e+06	1.37575e+06	752893	1.4909e+06	1170306		1.3306e+06	0.666667	1.05269e+06	1	0.791138	0.33621
Q8IVW4	Q8IVW4	0.0386426	CDKL3	Cyclin-dependent kinase-like 3	CDKL3_HUMAN	57342.5	26859.4	24980.2	27359.3	59181.1	70537.8	74974.5	179240	88197.7	160179		155856	135353	145604	0.666667	76885.1	1	0.528041	0.113367
Q8IWU5	Q8IWU5	0.0113546	SULF2	Extracellular sulfatase Sulf-2	SULF2_HUMAN			61700.5	16142.4		15572.5	35250.9	36137.8	27015	30267.7	54271.3		43343.2	48807.2	0.666667	31726.7	0.7	0.650041	0.191273
Q8N1N4	Q8N1N4	0.0526859	KRT78	Keratin, type II cytoskeletal 78	K2C78_HUMAN									78715.1						0	78715.1	0.1
Q8N3T6	Q8N3T6	0.0996889	TMEM132C	Transmembrane protein 132C	T132C_HUMAN												1.23781e+06		1.23781e+06	0.333333		0
Q8N6C8	Q8N6C8;Q8NHL6	0.154395	LILRA3;LILRB1	Leukocyte immunoglobulin-like receptor subfamily A member 3;Leukocyte immunoglobulin-like receptor subfamily B member 1	LIRA3_HUMAN;LIRB1_HUMAN	575671		588041	245522											0	469745	0.3
Q8N807	Q8N807	0.0118614	PDILT	Protein disulfide-isomerase-like protein of the testis	PDILT_HUMAN	143016	161381	113615	142106	413193	245134	377137	387562	298828	275837	398580	296679	277474	324244	1	255781	1	0.788852	0.34549
Q8NBJ7	Q8NBJ7	0.175761	SUMF2	Inactive C-alpha-formylglycine-generating enzyme 2	SUMF2_HUMAN						1354.08									0	1354.08	0.1
Q8NBP7	Q8NBP7	0.0622897	PCSK9	Proprotein convertase subtilisin/kexin type 9	PCSK9_HUMAN		9812.12	22893.7	13838.5											0	15514.8	0.3
Q8NEZ4	Q8NEZ4	0.197098	KMT2C	Histone-lysine N-methyltransferase 2C	KMT2C_HUMAN	6592194			8306451											0	7.44932e+06	0.2
Q8TER0	Q8TER0	0.198919	SNED1	Sushi, nidogen and EGF-like domain-containing protein 1	SNED1_HUMAN													34848.1	34848.1	0.333333		0
Q8WWI1	Q8WWI1	0.0182548	LMO7	LIM domain only protein 7	LMO7_HUMAN		17561.6		7120.81	208654	210972			49203.3	143834	71669.4		201144	136407	0.666667	106224	0.6	0.778732	0.705567
Q8WWZ8	Q8WWZ8	0.0148202	OIT3	Oncoprotein-induced transcript 3 protein	OIT3_HUMAN	483079	292382		214941											0	330134	0.3
Q8WZ42	Q8WZ42	0.011867	TTN	Titin	TITIN_HUMAN	170674	157191	75701.5	121855	406338	564601	781702	410400	912175	914414	419272	769043	918874	702396	1	451505	1	0.642807	0.253175
Q8WZ75	Q8WZ75	0.0138795	ROBO4	Roundabout homolog 4	ROBO4_HUMAN	9567	266503	88102.9	13311.5	18169.8	58311.8	68610.4		1.30217e+06	74615.9			1.14396e+06	1.14396e+06	0.333333	211040	0.9	0.184482
Q92496	Q92496	0.0437117	CFHR4	Complement factor H-related protein 4	FHR4_HUMAN	77335.6		150123	243618		297837			498790	198708	148065	90027.9		119046	0.666667	244402	0.6	2.053	0.296361
Q92820	Q92820	0.104831	GGH	Gamma-glutamyl hydrolase	GGH_HUMAN	39991.4	8023.4	53167.1				9636.94								0	27704.7	0.4
Q92823	Q92823	0.123201	NRCAM	Neuronal cell adhesion molecule	NRCAM_HUMAN				36956.3				242911			201873			201873	0.333333	139934	0.2	0.693178
Q92896	Q92896	0.131016	GLG1	Golgi apparatus protein 1	GSLG1_HUMAN											31890.4			31890.4	0.333333		0
Q92954	Q92954	3.7e-05	PRG4	Proteoglycan 4	PRG4_HUMAN	131926	112640	86165.4	119783	161502	114634	151608	75813.8	133580	221770	119565	193720	100618	137967	1	130942	1	0.949081	0.808061
Q93063	Q93063	0.106813	EXT2	Exostosin-2	EXT2_HUMAN			12639.9					296546			6302.48			6302.48	0.333333	154593	0.2	24.5289
Q93088	Q93088	0.163185	BHMT	Betaine--homocysteine S-methyltransferase 1	BHMT1_HUMAN								13191.9							0	13191.9	0.1
Q96CX2	Q96CX2	0.138563	KCTD12	BTB/POZ domain-containing protein KCTD12	KCD12_HUMAN		703.918													0	703.918	0.1
Q96FE7	Q96FE7	0.122323	PIK3IP1	Phosphoinositide-3-kinase-interacting protein 1	P3IP1_HUMAN								768.405		6103.43					0	3435.92	0.2
Q96IY4	Q96IY4	0.00668661	CPB2	Carboxypeptidase B2	CBPB2_HUMAN	467852	474858	354424	300460	396104	457457	399534	481646	488532	432824	513004	633843	498598	548482	1	425369	1	0.77554	0.0143961
Q96KN2	Q96KN2	0.00502488	CNDP1	Beta-Ala-His dipeptidase	CNDP1_HUMAN	80750.6	103957	116885	71083.4	61639.1	64482.8	87081.5		125544	90754.2	78832.9	307761	103217	163270	1	89130.7	0.9	0.545909	0.0923075
Q96LR9	Q96LR9	3.27e-05	APOLD1	Apolipoprotein L domain-containing protein 1	APLD1_HUMAN	268206464	334136224	285413280	247044080	220922288	147079040	277062496	176115760	198020944	200429984	231027312	346049952	227627872	2.68235e+08	1	235443056	1	0.877749	0.417303
Q96PD5	Q96PD5	0.000373155	PGLYRP2	N-acetylmuramoyl-L-alanine amidase	PGRP2_HUMAN	869084	730725	326757	526032	316352	346972	664888	846577	609983	841625	706729	802956	859468	789718	1	607899	1	0.769768	0.198838
Q96Q91	Q96Q91	0.0378745	SLC4A9	Anion exchange protein 4	B3A4_HUMAN				542602		136988	396242	832242			66925.2	488452	671211	408863	1	477019	0.4	1.1667	0.776811
Q96SM3	Q96SM3	0.199537	CPXM1	Probable carboxypeptidase X1	CPXM1_HUMAN								75617.5							0	75617.5	0.1
Q99439	Q99439	0.0752949	CNN2	Calponin-2	CNN2_HUMAN	16917.9					13173.6				5819.96					0	11970.5	0.3
Q99497	Q99497	0.098035	PARK7	Protein/nucleic acid deglycase DJ-1	PARK7_HUMAN										17166.2					0	17166.2	0.1
Q99650	Q99650	0.187828	OSMR	Oncostatin-M-specific receptor subunit beta	OSMR_HUMAN											8514.8			8514.8	0.333333		0
Q99784	Q99784	0.0436775	OLFM1	Noelin	NOE1_HUMAN			10939.6										4998.11	4998.11	0.333333	10939.6	0.1	2.18874
Q99969	Q99969	0.059614	RARRES2	Retinoic acid receptor responder protein 2	RARR2_HUMAN					31956.4			34084.4							0	33020.4	0.2
Q99972	Q99972	0.0977101	MYOC	Myocilin	MYOC_HUMAN			74694.5												0	74694.5	0.1
Q99996	Q99996	0.0350419	AKAP9	A-kinase anchor protein 9	AKAP9_HUMAN		77607.3													0	77607.3	0.1
Q9BRA2	Q9BRA2	0.0426796	TXNDC17	Thioredoxin domain-containing protein 17	TXD17_HUMAN	6.45504e+06	10223314	6446359	292965	3.25232e+06	1.63578e+06		3579893		4.4831e+06	3.28878e+06		3.36977e+06	3.32927e+06	0.666667	4.5461e+06	0.8	1.36549	0.613558
Q9BSI4	Q9BSI4	0.0632126	TINF2	TERF1-interacting nuclear factor 2	TINF2_HUMAN		4082.48	8725.52	10003.7											0	7603.9	0.3
Q9BTV5	Q9BTV5	0.0645073	FSD1	Fibronectin type III and SPRY domain-containing protein 1	FSD1_HUMAN			112099					113715			121226			121226	0.333333	112907	0.2	0.931377
Q9BTY2	Q9BTY2	0.125517	FUCA2	Plasma alpha-L-fucosidase	FUCO2_HUMAN				5826.64				49974.3							0	27900.4	0.2
Q9BUD6	Q9BUD6	0.193164	SPON2	Spondin-2	SPON2_HUMAN						2341.65									0	2341.65	0.1
Q9BWD1	Q9BWD1	0.183972	ACAT2	Acetyl-CoA acetyltransferase, cytosolic	THIC_HUMAN								35553.7							0	35553.7	0.1
Q9BWP8	Q9BWP8	0.0200225	COLEC11	Collectin-11	COL11_HUMAN		20794.2	15751.7	22560.7		37364.4	54050.7	23837.9	31201		43554.5			43554.5	0.333333	29365.8	0.7	0.674231
Q9BXE9	Q9BXE9;Q9GZP7	0.178924	VN1R3;VN1R1	Vomeronasal type-1 receptor 3;Vomeronasal type-1 receptor 1	VN1R3_HUMAN;VN1R1_HUMAN					28543.2	4939.58									0	16741.4	0.2
Q9BXN1	Q9BXN1	0.153831	ASPN	Asporin	ASPN_HUMAN										4593.44					0	4593.44	0.1
Q9BXR6	Q9BXR6	0.187828	CFHR5	Complement factor H-related protein 5	FHR5_HUMAN						33062.5									0	33062.5	0.1
Q9BYE9	Q9BYE9	0.157792	CDHR2	Cadherin-related family member 2	CDHR2_HUMAN	28781.3							19057794							0	9.54329e+06	0.2
Q9BYX2	Q9BYX2	0.0309722	TBC1D2	TBC1 domain family member 2A	TBD2A_HUMAN	4.58505e+06	4.17644e+06	3041291	3.33042e+06	2.20911e+06	2.37826e+06	878240	2.31134e+06	1.70448e+06	1.71691e+06	1.73247e+06	1.63172e+06	1.68858e+06	1.68426e+06	1	2.63315e+06	1	1.56339	0.194602
Q9H161	Q9H161	0.0503985	ALX4	Homeobox protein aristaless-like 4	ALX4_HUMAN		42125.6													0	42125.6	0.1
Q9H251	Q9H251	0.0657901	CDH23	Cadherin-23	CAD23_HUMAN	4873.21		6709.31				7710.7		4816.12		16247.9		33123.7	24685.8	0.666667	6027.33	0.4	0.244162	0.0240983
Q9H299	Q9H299	0.00983933	SH3BGRL3	SH3 domain-binding glutamic acid-rich-like protein 3	SH3L3_HUMAN	1826.97				19064.9					124053					0	48315	0.3
Q9H2X3	Q9H2X3;Q9NNX6	0.13167	CLEC4M;CD209	C-type lectin domain family 4 member M;CD209 antigen	CLC4M_HUMAN;CD209_HUMAN					11890.4										0	11890.4	0.1
Q9H4A9	Q9H4A9	0.143327	DPEP2	Dipeptidase 2	DPEP2_HUMAN							5801.44								0	5801.44	0.1
Q9H4G4	Q9H4G4	0.143327	GLIPR2	Golgi-associated plant pathogenesis-related protein 1	GAPR1_HUMAN	21779.5														0	21779.5	0.1
Q9H7P6	Q9H7P6	0.0190451	MVB12B	Multivesicular body subunit 12B	MB12B_HUMAN		2.69173e+06	2.64428e+06		3.95087e+06	2.45043e+06	2624081		2.31827e+06	3992170	2184482	3.42579e+06	2388644	2.66631e+06	1	2.95312e+06	0.7	1.10757	0.56757
Q9H8L6	Q9H8L6	0.154861	MMRN2	Multimerin-2	MMRN2_HUMAN				49566.8											0	49566.8	0.1
Q9H903	Q9H903	0.0864818	MTHFD2L	Probable bifunctional methylenetetrahydrofolate dehydrogenase/cyclohydrolase 2	MTD2L_HUMAN	49161.9														0	49161.9	0.1
Q9H9E3	Q9H9E3	0.0596876	COG4	Conserved oligomeric Golgi complex subunit 4	COG4_HUMAN						143347	124927		116728		112852	95802.3		104327	0.666667	128334	0.3	1.23011	0.138898
Q9HBR0	Q9HBR0	0.193164	SLC38A10	Putative sodium-coupled neutral amino acid transporter 10	S38AA_HUMAN	14131.9														0	14131.9	0.1
Q9HCU9	Q9HCU9	0.0742954	BRMS1	Breast cancer metastasis-suppressor 1	BRMS1_HUMAN							68412.8								0	68412.8	0.1
Q9HD67	Q9HD67	0.0341937	MYO10	Unconventional myosin-X	MYO10_HUMAN				331700			2.06165e+06	2.14437e+06	1.61464e+06		1.68864e+06	1.27226e+06	1.32672e+06	1.42921e+06	1	1.53809e+06	0.4	1.07618	0.838514
Q9HDC9	Q9HDC9	0.042608	APMAP	Adipocyte plasma membrane-associated protein	APMAP_HUMAN	12746354	4512747	8493432	14865651	1.11529e+06			962731		512911			562978	562978	0.333333	6.17273e+06	0.7	10.9644
Q9NP78	Q9NP78	0.0433249	ABCB9	ATP-binding cassette sub-family B member 9	ABCB9_HUMAN			30062.9	61434.9	4738.02										0	32078.6	0.3
Q9NPG4	Q9NPG4	0.122323	PCDH12	Protocadherin-12	PCD12_HUMAN									73839.2						0	73839.2	0.1
Q9NPH3	Q9NPH3	0.118045	IL1RAP	Interleukin-1 receptor accessory protein	IL1AP_HUMAN	11542.1														0	11542.1	0.1
Q9NPR2	Q9NPR2	0.154395	SEMA4B	Semaphorin-4B	SEM4B_HUMAN										5602.66					0	5602.66	0.1
Q9NQ79	Q9NQ79	0.0323725	CRTAC1	Cartilage acidic protein 1	CRAC1_HUMAN	10745.5	6768.22	279344										43593.3	43593.3	0.333333	98952.6	0.3	2.26991
Q9NR48	Q9NR48	0.0714634	ASH1L	Histone-lysine N-methyltransferase ASH1L	ASH1L_HUMAN	20291.8	41058.9		17487.6					77742.5						0	39145.2	0.4
Q9NRB3	Q9NRB3	0.18418	CHST12	Carbohydrate sulfotransferase 12	CHSTC_HUMAN	1.10738e+06										60901.4			60901.4	0.333333	1.10738e+06	0.1	18.1832
Q9NX62	Q9NX62	0.172561	IMPAD1	Golgi-resident adenosine 3',5'-bisphosphate 3'-phosphatase	IMPA3_HUMAN							4967.89								0	4967.89	0.1
Q9NY15	Q9NY15	0.175252	STAB1	Stabilin-1	STAB1_HUMAN								8074.95							0	8074.95	0.1
Q9NY97	Q9NY97	0.0331143	B3GNT2	N-acetyllactosaminide beta-1,3-N-acetylglucosaminyltransferase 2	B3GN2_HUMAN	34965.4														0	34965.4	0.1
Q9NYU2	Q9NYU2	0.00920801	UGGT1	UDP-glucose:glycoprotein glucosyltransferase 1	UGGG1_HUMAN		20333.3					96872.9						22021.5	22021.5	0.333333	58603.1	0.2	2.66118
Q9NZ08	Q9NZ08	0.0508901	ERAP1	Endoplasmic reticulum aminopeptidase 1	ERAP1_HUMAN			6611.18			3320.68				8304.9			8209.76	8209.76	0.333333	6078.92	0.3	0.740451
Q9NZP8	Q9NZP8	0.0417994	C1RL	Complement C1r subcomponent-like protein	C1RL_HUMAN	8881.65			6873.44	31043.2		14787	68053			140002			140002	0.333333	25927.7	0.5	0.185195
Q9NZR2	Q9NZR2	0.109758	LRP1B	Low-density lipoprotein receptor-related protein 1B	LRP1B_HUMAN		1395.84													0	1395.84	0.1
Q9NZV5	Q9NZV5	0.114902	SELENON	Selenoprotein N	SELN_HUMAN	1.80619e+06	2.7908e+06	1.91247e+06				5802416	5042676			6.31298e+06		6.07916e+06	6196071	0.666667	3.47091e+06	0.5	0.560179	0.105218
Q9P0K1	Q9P0K1	0.121671	ADAM22	Disintegrin and metalloproteinase domain-containing protein 22	ADA22_HUMAN		2.34655e+06		1.69948e+06											0	2.02302e+06	0.2
Q9P1F3	Q9P1F3	0.131472	ABRACL	Costars family protein ABRACL	ABRAL_HUMAN										14149.3					0	14149.3	0.1
Q9P2S5	Q9P2S5	0.00306245	WRAP73	WD repeat-containing protein WRAP73	WRP73_HUMAN			43641.3	36209.8			389594	303354	129564						0	180473	0.5
Q9UBE0	Q9UBE0	0.193164	SAE1	SUMO-activating enzyme subunit 1	SAE1_HUMAN				6717.9											0	6717.9	0.1
Q9UBG0	Q9UBG0	0.125684	MRC2	C-type mannose receptor 2	MRC2_HUMAN								426910		1430.21					0	214170	0.2
Q9UBQ7	Q9UBQ7	0.0617791	GRHPR	Glyoxylate reductase/hydroxypyruvate reductase	GRHPR_HUMAN								37391.4							0	37391.4	0.1
Q9UEW3	Q9UEW3	0.0527798	MARCO	Macrophage receptor MARCO	MARCO_HUMAN		2.00034e+06	2.42628e+06	904374	2.5686e+06	1.61101e+06	3.03505e+06	2.13857e+06		1.76223e+06	2.4371e+06		2.67912e+06	2.55811e+06	0.666667	2.05581e+06	0.8	0.803644	0.330441
Q9UGM5	Q9UGM5	0.0118614	FETUB	Fetuin-B	FETUB_HUMAN	212285	295909	140911	200417	130502	134462	404529	378908	282522	368534	470971	463632	403617	446073	1	254898	1	0.571426	0.0122465
Q9UHG3	Q9UHG3	0.01082	PCYOX1	Prenylcysteine oxidase 1	PCYOX_HUMAN	43363.9	35716.4	28589.8	39462.6	30747.8	43506.4					34162.7	66604	85851.7	62206.1	1	36897.8	0.6	0.593154	0.0479178
Q9UJJ9	Q9UJJ9	0.169239	GNPTG	N-acetylglucosamine-1-phosphotransferase subunit gamma	GNPTG_HUMAN						8335.92									0	8335.92	0.1
Q9UJV3	Q9UJV3	0.0730953	MID2	Probable E3 ubiquitin-protein ligase MID2	TRIM1_HUMAN		2074.14						9630.29							0	5852.22	0.2
Q9UK55	Q9UK55	0.057108	SERPINA10	Protein Z-dependent protease inhibitor	ZPI_HUMAN	1.94644e+06	697932	82548.4	2.40728e+06	560706			167158	150506	741959	2429.43	105522	656181	254711	1	844316	0.8	3.3148	0.295644
Q9UK96	Q9UK96	0.173982	FBXO10	F-box only protein 10	FBX10_HUMAN				279796											0	279796	0.1
Q9UKU6	Q9UKU6	0.213091	TRHDE	Thyrotropin-releasing hormone-degrading ectoenzyme	TRHDE_HUMAN								6822.17							0	6822.17	0.1
Q9ULI3	Q9ULI3	0.128567	HEG1	Protein HEG homolog 1	HEG1_HUMAN		15972.1													0	15972.1	0.1
Q9UNN8	Q9UNN8	0.00542273	PROCR	Endothelial protein C receptor	EPCR_HUMAN	6354.24		15991	24464.8											0	15603.3	0.3
Q9UNW1	Q9UNW1	0.0621128	MINPP1	Multiple inositol polyphosphate phosphatase 1	MINP1_HUMAN	5.65001e+06	6978944		18299.9		1.28248e+06	23653.4	1.32719e+06			1.04991e+06		626236	838076	0.666667	2.54676e+06	0.6	3.03882	0.474727
Q9UQP3	Q9UQP3	0.02909	TNN	Tenascin-N	TENN_HUMAN	32248	107147		23323.7		2.08187e+06									0	561148	0.4
Q9Y274	Q9Y274	0.0522082	ST3GAL6	Type 2 lactosamine alpha-2,3-sialyltransferase	SIA10_HUMAN								10198.8							0	10198.8	0.1
Q9Y2D8	Q9Y2D8	0.154861	SSX2IP	Afadin- and alpha-actinin-binding protein	ADIP_HUMAN		4649.55													0	4649.55	0.1
Q9Y303	Q9Y303	0.0796723	AMDHD2	N-acetylglucosamine-6-phosphate deacetylase	NAGA_HUMAN	20447														0	20447	0.1
Q9Y3I1	Q9Y3I1	0.0895386	FBXO7	F-box only protein 7	FBX7_HUMAN				8385.27						2581.19					0	5483.23	0.2
Q9Y490	Q9Y490	0.00770025	TLN1	Talin-1	TLN1_HUMAN		9770.31	6094.69	7592.16	32949.8					44231.3	18954.8			18954.8	0.333333	20127.6	0.5	1.06188
Q9Y4L1	Q9Y4L1	0.168506	HYOU1	Hypoxia up-regulated protein 1	HYOU1_HUMAN	20490.8														0	20490.8	0.1
Q9Y5C1	Q9Y5C1	0.119103	ANGPTL3	Angiopoietin-related protein 3	ANGL3_HUMAN		152162		41745.7					11814.2						0	68574.1	0.3
Q9Y5Q9	Q9Y5Q9	0.184834	GTF3C3	General transcription factor 3C polypeptide 3	TF3C3_HUMAN											480211			480211	0.333333		0
Q9Y5Y7	Q9Y5Y7	0.098035	LYVE1	Lymphatic vessel endothelial hyaluronic acid receptor 1	LYVE1_HUMAN			12142.8												0	12142.8	0.1
Q9Y624	Q9Y624	0.0136913	F11R	Junctional adhesion molecule A	JAM1_HUMAN	199284						265467		305500		131188	545619		338404	0.666667	256750	0.3	0.75871	0.644081
Q9Y646	Q9Y646	0.140719	CPQ	Carboxypeptidase Q	CBPQ_HUMAN							14426.3								0	14426.3	0.1
Q9Y6C2	Q9Y6C2	0.19428	EMILIN1	EMILIN-1	EMIL1_HUMAN								15243934							0	15243934	0.1
Q9Y6R7	Q9Y6R7	0.0111785	FCGBP	IgGFc-binding protein	FCGBP_HUMAN	86333	81742	92033.7	137986	43971.8	79475.5	24628.4	196434	292995	46594.1	157212	109401	18614	95075.9	1	108219	1	1.13824	0.806846
Q9Y6Z7	Q9Y6Z7	0.0971893	COLEC10	Collectin-10	COL10_HUMAN	6194.65		3.30427e+06												0	1.65523e+06	0.2

## Sheet: all peptides
PEP.StrippedSequence	PEP.IsProteinGroupSpecific	EG.PrecursorId	PG.ProteinGroups	PG.ProteinAccessions	PG.Genes	PG.ProteinDescriptions	PG.ProteinNames	AP1	AP2	AP3	AP4	AP5	AP6	AP7	AP8	AP9	AP10	NC1	NC2	NC3	AP1	AP2	AP3	AP4	AP5	AP6	AP7	AP8	AP9	AP10	NC1	NC2	NC3
FSGSSSGAER	TRUE	_FSGSSSGAER_.2	A0A075B6H9	A0A075B6H9	IGLV4-69	Immunoglobulin lambda variable 4-69	LV469_HUMAN	4.61e-05	2.91e-14	0.000785109	0.00144985			0.00909551	0.00174785	0.00514414	0.00186457	0.00131998	0.00598311	0.00112795	1.11974e+06	2.28472e+06	901649	552726			979565	451995	585249	756721	919500	932396	1.22133e+06
LTCTLSSGHSSYAIAWHQQQPEK	TRUE	_LTC[Carbamidomethyl (C)]TLSSGHSSYAIAWHQQQPEK_.3	A0A075B6H9	A0A075B6H9	IGLV4-69	Immunoglobulin lambda variable 4-69	LV469_HUMAN		6.16e-11								0.00904299	0.00366166		0.00158179		62932.1								72775.9	90501.7		298719
FSGSILGNK	TRUE	_FSGSILGNK_.1	A0A075B6I0	A0A075B6I0	IGLV8-61	Immunoglobulin lambda variable 8-61	LV861_HUMAN	1.05e-06	3.93e-05	0.000785109	0.00121829	1.3e-06	0.00596391	0.0022805	5.02e-05	7.53e-05	0.00161826	0.001638	3.94e-07	0.00112626	288487	264232	285864	161221	218238	108385	1379929	583943	226095	432225	510781	354977	437475
FSGSILGNK	TRUE	_FSGSILGNK_.2	A0A075B6I0	A0A075B6I0	IGLV8-61	Immunoglobulin lambda variable 8-61	LV861_HUMAN	1.83e-07	1.04e-12	0.000785109	0.0012177		0.00368975	0.000136943	0.000426482	9.8e-12	0.00161674	0.00155919		0.00112626	2.23256e+06	1.61247e+06	1.97439e+06	1.09157e+06		96696.7	1.78066e+06	762126	239829	433969	580811		476375
TLIYSTNTR	TRUE	_TLIYSTNTR_.2	A0A075B6I0	A0A075B6I0	IGLV8-61	Immunoglobulin lambda variable 8-61	LV861_HUMAN	0.000343614	1.87e-06	0.000785109	0.00656028			0.00158191	5.55e-05		0.00469792	0.00522084		0.00443923	379433	383539	349500	229022			382093	232587		137724	176735		206545
HSWTPAR	FALSE	_HSWTPAR_.2	A0A075B6I9	A0A075B6I9	IGLV7-46	Immunoglobulin lambda variable 7-46	LV746_HUMAN	0.00543614	7.86e-28	0.000785109	0.00121873	0.000731899	0.00120451	3.6e-10	0.000128355	1.79e-07	0.00161674	0.00136797	7.27e-11	0.00112626	957868	2.95198e+06	1.98113e+06	754279	751254	370795	1.37472e+06	862524	658524	1.27395e+06	1262300	1.94661e+06	1.25726e+06
FSGSLLGGK	FALSE	_FSGSLLGGK_.1	A0A075B6I9	A0A075B6I9	IGLV7-46	Immunoglobulin lambda variable 7-46	LV746_HUMAN	0.0016527	5.04e-14	0.000785109	0.0012181	8.74e-09	0.000675777	0.00118869	1.12e-05	2.79e-08	0.00161674	0.00154521	1.15e-12	0.00112626	100760	275089	192958	59053.8	279159	188368	550622	455557	321222	608469	366555	745561	470929
FSGSLLGGK	FALSE	_FSGSLLGGK_.2	A0A075B6I9	A0A075B6I9	IGLV7-46	Immunoglobulin lambda variable 7-46	LV746_HUMAN	2.22e-05	3.75e-12	0.000785109	0.0012183		0.00755367	0.00357157			0.00199303	0.00887196	4.08e-10	0.00400947	2.0538e+06	5.20607e+06	3.71599e+06	1.54802e+06		264731	883050			675456	517917	1.04096e+06	737198
TLIYDTSNK	TRUE	_TLIYDTSNK_.2	A0A075B6I9	A0A075B6I9	IGLV7-46	Immunoglobulin lambda variable 7-46	LV746_HUMAN			0.0065225							0.00397373						234230							108230
YLLYYYSDSDKGQGSGVPSR	TRUE	_YLLYYYSDSDKGQGSGVPSR_.3	A0A075B6J1	A0A075B6J1	IGLV5-37	Immunoglobulin lambda variable 5-37	LV537_HUMAN			0.00792179													14150.4
VSWYQQPPGTAPK	TRUE	_VSWYQQPPGTAPK_.2	A0A075B6J9	A0A075B6J9	IGLV2-18	Immunoglobulin lambda variable 2-18	LV218_HUMAN	3.81e-05	2.16e-14	0.000785109	0.000964173		1.62e-10	0.000648583	2e-06	0.00639586	0.00292488	0.00174083	2.49e-06	0.00112626	556790	1.56643e+06	1.04755e+06	461230		628690	1.46306e+06	1.95755e+06	1.01788e+06	925654	1271023	749781	1.4402e+06
LMIYEVSNRPSGVPDR	TRUE	_LMIYEVSNRPSGVPDR_.3	A0A075B6J9	A0A075B6J9	IGLV2-18	Immunoglobulin lambda variable 2-18	LV218_HUMAN	0.000898794	0.000598586	0.000785109			0.00447492	0.00748898			0.00161674	0.00511877	6.75e-07	0.00130788	167696	774386	249993			239279	320641			463753	443718	581137	654850
LMIYEVSNRPSGVPDR	TRUE	_LMIYEVSNRPSGVPDR_.2	A0A075B6J9	A0A075B6J9	IGLV2-18	Immunoglobulin lambda variable 2-18	LV218_HUMAN		0.000499627								0.0047415			0.00139017		28083.8								21460.5			23197.7
LMIYEVSNRPSGVPDR	TRUE	_LM[Oxidation (M)]IYEVSNRPSGVPDR_.3	A0A075B6J9	A0A075B6J9	IGLV2-18	Immunoglobulin lambda variable 2-18	LV218_HUMAN							0.00399177						0.00492512							156059						513072
ITCSGEALPK	TRUE	_ITC[Carbamidomethyl (C)]SGEALPK_.2	A0A075B6K0	A0A075B6K0	IGLV3-16	Immunoglobulin lambda variable 3-16	LV316_HUMAN		1.28e-08													188728
SGQAPVLVIYEDSK	TRUE	_SGQAPVLVIYEDSK_.2	A0A075B6K4	A0A075B6K4	IGLV3-10	Immunoglobulin lambda variable 3-10	LV310_HUMAN	2.73e-10	3.38e-07	0.00116472	0.00121787	0.00143506	0.00687784	7.35e-05	0.00225583	0.00973422	0.00349674	0.00146534	2.66e-05	0.00112626	307567	246578	480777	375192	203418	348694	867404	149806	593328	690056	1.46562e+06	1.03575e+06	1.39354e+06
KYAYWYQQK	FALSE	_KYAYWYQQK_.2	A0A075B6K4	A0A075B6K4	IGLV3-10	Immunoglobulin lambda variable 3-10	LV310_HUMAN	5.3e-08			0.00835435			0.00357398			0.00477235	0.00504555		0.0039227	12456.6			6435.39			24913.9			21376.5	30976.1		34445.9
ITCSGDALPK	FALSE	_ITC[Carbamidomethyl (C)]SGDALPK_.2	A0A075B6K4	A0A075B6K4	IGLV3-10	Immunoglobulin lambda variable 3-10	LV310_HUMAN													0.00228948													636698
YAYWYQQK	FALSE	_YAYWYQQK_.2	A0A075B6K4	A0A075B6K4	IGLV3-10	Immunoglobulin lambda variable 3-10	LV310_HUMAN			0.00181102													357308
NVHWYQQK	TRUE	_NVHWYQQK_.2	A0A075B6K5	A0A075B6K5	IGLV3-9	Immunoglobulin lambda variable 3-9	LV39_HUMAN	0.000306076	5.27e-11	0.000785109				0.00388454		2.66e-07				0.00775259	146209	94766.8	84693.9				114792		284054				44368.8
PGQAPVLVIYR	TRUE	_PGQAPVLVIYR_.2	A0A075B6K5	A0A075B6K5	IGLV3-9	Immunoglobulin lambda variable 3-9	LV39_HUMAN	0.00554321													239956
NVHWYQQKPGQAPVLVIYR	TRUE	_NVHWYQQKPGQAPVLVIYR_.3	A0A075B6K5	A0A075B6K5	IGLV3-9	Immunoglobulin lambda variable 3-9	LV39_HUMAN										0.00578922													25013
AEDMAVYYCAR	TRUE	_AEDM[Oxidation (M)]AVYYC[Carbamidomethyl (C)]AR_.2	A0A075B6Q5	A0A075B6Q5	IGHV3-64	Immunoglobulin heavy variable 3-64	HV364_HUMAN	2.16e-07	0.000257192	0.00136757	0.00319341	0.000100753	2.52e-09	0.00449138	1.26e-05	9.37e-14	0.00161789	0.00362288	3.18e-22	0.00112626	1.9594e+06	3452311	1.00289e+06	1.39483e+06	566285	7.18323e+06	2477451	12696955	9663926	8705325	1.71648e+06	13705826	12470842
AEDMAVYYCAR	TRUE	_AEDMAVYYC[Carbamidomethyl (C)]AR_.2	A0A075B6Q5	A0A075B6Q5	IGHV3-64	Immunoglobulin heavy variable 3-64	HV364_HUMAN	0.00492354	2.01e-15		0.00976521			0.00399301	0.00235648	0.00125003	0.00194925	0.0036397	0.00576381	0.00112626	1.69415e+06	996229		1.21814e+06			14035180	2283504	346642	219776	1345216	334934	343668
NTLYLQMGSLR	TRUE	_NTLYLQMGSLR_.2	A0A075B6Q5	A0A075B6Q5	IGHV3-64	Immunoglobulin heavy variable 3-64	HV364_HUMAN	9.6e-06	0.00146616	0.00107511		1.1e-07								0.00112626	161026	222095	219254		193628								381557
VTISVDK	TRUE	_VTISVDK_.1	A0A075B6R2	A0A075B6R2	IGHV4-4	Immunoglobulin heavy variable 4-4	HV404_HUMAN	0.00258285		0.000893153	0.00121843		0.00025528	0.00358039		3.76e-07	0.00171259	0.00199493	0.00540614	0.00122707	180713		135390	108358		414428	117529		637882	383768	418921	215938	216811
GLEWIGEIYHSGSTNYNPSLK	TRUE	_GLEWIGEIYHSGSTNYNPSLK_.3	A0A075B6R2	A0A075B6R2	IGHV4-4	Immunoglobulin heavy variable 4-4	HV404_HUMAN	0.00538999		0.00637644			0.00039359			0.0052763	0.00469924	0.00362953	0.00646956		138742		130712			216693			270585	175375	181031	145890
GLEWIGEIYHSGSTNYNPSLK	TRUE	_GLEWIGEIYHSGSTNYNPSLK_.2	A0A075B6R2	A0A075B6R2	IGHV4-4	Immunoglobulin heavy variable 4-4	HV404_HUMAN									0.00769015													43558.7
FSGSGAGTDFTLK	TRUE	_FSGSGAGTDFTLK_.2	A0A075B6R9;A0A0C4DH68	A0A075B6R9;A0A0C4DH68	IGKV2D-24;IGKV2-24	Probable non-functional immunoglobulin kappa variable 2D-24;Immunoglobulin kappa variable 2-24	KVD24_HUMAN;KV224_HUMAN	6.24e-05	3.58e-22	0.000785109	1.13e-06		3.03e-09	1.01e-05	2.89e-06	1.27e-18	0.00161674	0.00138288	5.93e-15	0.00112626	365020	2.16638e+06	2.39888e+06	813550		1.38924e+06	1.56289e+06	1.59688e+06	2.19716e+06	2.39041e+06	3.73184e+06	1.07427e+06	3.32081e+06
FSGSGAGTDFTLK	TRUE	_FSGSGAGTDFTLK_.1	A0A075B6R9;A0A0C4DH68	A0A075B6R9;A0A0C4DH68	IGKV2D-24;IGKV2-24	Probable non-functional immunoglobulin kappa variable 2D-24;Immunoglobulin kappa variable 2-24	KVD24_HUMAN;KV224_HUMAN								0.00726299	0.00988472												162157	176207
SSQSLVHSDGNTYLSWLQQR	TRUE	_SSQSLVHSDGNTYLSWLQQR_.3	A0A075B6R9;A0A0C4DH68	A0A075B6R9;A0A0C4DH68	IGKV2D-24;IGKV2-24	Probable non-functional immunoglobulin kappa variable 2D-24;Immunoglobulin kappa variable 2-24	KVD24_HUMAN;KV224_HUMAN		4.59e-10	0.000785109			0.00453627	0.000177648		1.24e-06	0.00161674	0.00171924		0.00112626		212044	144310			111193	235921		117200	332580	273315		447276
SSQSLVHSDGNTYLSWLQQRPGQPPR	TRUE	_SSQSLVHSDGNTYLSWLQQRPGQPPR_.4	A0A075B6R9;A0A0C4DH68	A0A075B6R9;A0A0C4DH68	IGKV2D-24;IGKV2-24	Probable non-functional immunoglobulin kappa variable 2D-24;Immunoglobulin kappa variable 2-24	KVD24_HUMAN;KV224_HUMAN			0.00164842								0.00363249		0.00365535			36049								25512.2		99868.2
FSGVPDR	FALSE	_FSGVPDR_.2	A0A075B6R9;A0A0C4DH68	A0A075B6R9;A0A0C4DH68	IGKV2D-24;IGKV2-24	Probable non-functional immunoglobulin kappa variable 2D-24;Immunoglobulin kappa variable 2-24	KVD24_HUMAN;KV224_HUMAN	5.38e-13												0.00816258	1.69997e+06												71583.2
SSQSLLHSDGK	TRUE	_SSQSLLHSDGK_.2	A0A075B6S2;A2NJV5	A0A075B6S2;A2NJV5	IGKV2D-29;IGKV2-29	Immunoglobulin kappa variable 2D-29;Immunoglobulin kappa variable 2-29	KVD29_HUMAN;KV229_HUMAN	0.00478779	1.31e-05	0.000798397		0.000204515		0.00838921	2.7e-05	1.32e-09	0.00161674		3.15e-13		136496	119696	469989		649495		648565	476411	691699	577857		938955
TYLYWYLQK	TRUE	_TYLYWYLQK_.2	A0A075B6S2;A2NJV5	A0A075B6S2;A2NJV5	IGKV2D-29;IGKV2-29	Immunoglobulin kappa variable 2D-29;Immunoglobulin kappa variable 2-29	KVD29_HUMAN;KV229_HUMAN									0.00816841	0.00161689												42735.2	27145.5
ASQGISNYLAWYQQK	TRUE	_ASQGISNYLAWYQQK_.2	A0A075B6S5	A0A075B6S5	IGKV1-27	Immunoglobulin kappa variable 1-27	KV127_HUMAN		0.000386706													55668.1
VSNWDSGVPDR	TRUE	_VSNWDSGVPDR_.2	A0A075B6S6	A0A075B6S6	IGKV2D-30	Immunoglobulin kappa variable 2D-30	KVD30_HUMAN								0.00070007		0.00161674		0.000623905									159019		190023		164391
SSQSLVYSDGNTYLNWFQQRPGQSPR	FALSE	_SSQSLVYSDGNTYLNWFQQRPGQSPR_.3	A0A075B6S6	A0A075B6S6	IGKV2D-30	Immunoglobulin kappa variable 2D-30	KVD30_HUMAN													0.00261518													190792
SSQSLVYSDGNTYLNWFQQR	FALSE	_SSQSLVYSDGNTYLNWFQQR_.3	A0A075B6S6	A0A075B6S6	IGKV2D-30	Immunoglobulin kappa variable 2D-30	KVD30_HUMAN		0.00042385													14338.6
PGSPPQYLLR	TRUE	_PGSPPQYLLR_.2	A0A087WSX0	A0A087WSX0	IGLV5-45	Immunoglobulin lambda variable 5-45	LV545_HUMAN		8.03e-10						0.00161521							261317						135589
IYWYQQKPGSPPQYLLR	TRUE	_IYWYQQKPGSPPQYLLR_.2	A0A087WSX0	A0A087WSX0	IGLV5-45	Immunoglobulin lambda variable 5-45	LV545_HUMAN								0.00273481	0.00401162				0.00167405								6438.36	9737.74				4506.3
GLEWIGYIYHSGSTYYNPSLK	TRUE	_GLEWIGYIYHSGSTYYNPSLK_.3	A0A087WSY4	A0A087WSY4	IGHV4-30-2	Immunoglobulin heavy variable 4-30-2	HV432_HUMAN								0.00315744					0.00120412								14179					44614
ASQSVSSNLAWYQQKPGQAPR	FALSE	_ASQSVSSNLAWYQQKPGQAPR_.3	A0A087WSY6	A0A087WSY6	IGKV3D-15	Immunoglobulin kappa variable 3D-15	KVD15_HUMAN	0.00305313	0.000197483	0.00114457	0.00802679			0.00356587	0.000781933	0.0015496	0.00161674	0.0036443	0.00576395	0.00112626	350957	485742	384231	162505			427696	865375	1.1225e+06	416152	1.23054e+06	851998	3250184
ASQSVSSNLAWYQQKPGQAPR	FALSE	_ASQSVSSNLAWYQQKPGQAPR_.2	A0A087WSY6	A0A087WSY6	IGKV3D-15	Immunoglobulin kappa variable 3D-15	KVD15_HUMAN									0.00576211	0.00439819	0.00362989	0.00833063	0.00112626									182841	350474	196406	150501	456446
ASQSVSSNLAWYQQK	FALSE	_ASQSVSSNLAWYQQK_.2	A0A087WSY6	A0A087WSY6	IGKV3D-15	Immunoglobulin kappa variable 3D-15	KVD15_HUMAN		0.00792389	0.00765846		0.00911934			2.08e-05	9.8e-12	0.00161674	0.0036388	2.58e-13	0.00112626		719917	745894		378143			672834	830986	1.22016e+06	1.13168e+06	661905	2314202
ASQSVSSNLAWYQQK	FALSE	_ASQSVSSNLAWYQQK_.3	A0A087WSY6	A0A087WSY6	IGKV3D-15	Immunoglobulin kappa variable 3D-15	KVD15_HUMAN								0.00483306													141770
LLIYGASIR	TRUE	_LLIYGASIR_.2	A0A087WSY6	A0A087WSY6	IGKV3D-15	Immunoglobulin kappa variable 3D-15	KVD15_HUMAN	1.96e-08	1.9e-26	0.000785109	0.000847677		0.00731582								644274	676810	706231	393633		173564
APELLIYAASTLQSGVPSR	TRUE	_APELLIYAASTLQSGVPSR_.3	A0A087WSZ0	A0A087WSZ0	IGKV1D-8	Immunoglobulin kappa variable 1D-8	KVD08_HUMAN	0.00488752	0.00111338	0.00148694	0.0012178	0.00755543	0.0047227	0.00361327	0.000276644	0.00334988	0.0020246	0.00362712	2.5e-12	0.00361891	93997	346457	147930	54345.7	36365.1	75238.4	121285	57269.6	44113.1	153932	36734.7	47494	16848.6
FSGSGSGTDFTLK	FALSE	_FSGSGSGTDFTLK_.2	A0A087WW87;P01614	A0A087WW87;P01614	IGKV2-40;IGKV2D-40	Immunoglobulin kappa variable 2-40;Immunoglobulin kappa variable 2D-40	KV240_HUMAN;KVD40_HUMAN	5.87e-10	7.7e-07	0.000785109	0.000913691	6.08e-11	1.46e-09	7.76e-07	8.75e-06	3e-17	0.00161674	0.00140773	4.81e-22	0.00112626	28257796	42901756	43435704	15931857	36063140	24634148	63038396	46664828	69869088	54919944	65112492	53019056	63690064
FSGSGSGTDFTLK	FALSE	_FSGSGSGTDFTLK_.1	A0A087WW87;P01614	A0A087WW87;P01614	IGKV2-40;IGKV2D-40	Immunoglobulin kappa variable 2-40;Immunoglobulin kappa variable 2D-40	KV240_HUMAN;KVD40_HUMAN			0.00577319	0.00292937	2.42e-05	0.00384726		0.000742441	0.00409989	0.00273119		2.17e-05	0.00544337			1.07808e+06	386870	1.0429e+06	859911		1.13244e+06	1.41742e+06	2002371		1.63154e+06	1.11939e+06
VEAEDVGVYYCMQR	TRUE	_VEAEDVGVYYC[Carbamidomethyl (C)]MQR_.2	A0A087WW87;P01614	A0A087WW87;P01614	IGKV2-40;IGKV2D-40	Immunoglobulin kappa variable 2-40;Immunoglobulin kappa variable 2D-40	KV240_HUMAN;KVD40_HUMAN	0.00475595		0.00562036	0.00121841		0.00243046	2.32e-05	0.00228765	2.05e-05	0.00161674		0.00645248	0.00112626	189262		116638	414663		368682	932929	378625	384300	1.44712e+06		257885	172174
VEAEDVGVYYCMQR	TRUE	_VEAEDVGVYYC[Carbamidomethyl (C)]M[Oxidation (M)]QR_.2	A0A087WW87;P01614	A0A087WW87;P01614	IGKV2-40;IGKV2D-40	Immunoglobulin kappa variable 2-40;Immunoglobulin kappa variable 2D-40	KV240_HUMAN;KVD40_HUMAN		0.00752013													15140.8
ASGVPDR	FALSE	_ASGVPDR_.2	A0A087WW87;P01614	A0A087WW87;P01614	IGKV2-40;IGKV2D-40	Immunoglobulin kappa variable 2-40;Immunoglobulin kappa variable 2D-40	KV240_HUMAN;KVD40_HUMAN			0.00551186				0.0046076	0.000502569								4830933				40560332	36963676
LLIYDASNR	TRUE	_LLIYDASNR_.2	A0A0A0MRZ8;P04433	A0A0A0MRZ8;P04433	IGKV3D-11;IGKV3-11	Immunoglobulin kappa variable 3D-11;Immunoglobulin kappa variable 3-11	KVD11_HUMAN;KV311_HUMAN	4.22e-11	1.98e-11	0.000785109	0.00043081	3.09e-11	2.34e-10	7.3e-08	6.58e-06	1.13e-16	0.00161674	0.00132325	1.24e-21	0.00112626	7800454	10008111	8053747	4.55869e+06	4.46755e+06	4688020	7.00624e+06	7758332	5340732	6.13602e+06	6812841	5713659	9401883
ASQSVSSYLAWYQQKPGQAPR	TRUE	_ASQSVSSYLAWYQQKPGQAPR_.3	A0A0A0MRZ8;P04433	A0A0A0MRZ8;P04433	IGKV3D-11;IGKV3-11	Immunoglobulin kappa variable 3D-11;Immunoglobulin kappa variable 3-11	KVD11_HUMAN;KV311_HUMAN	1.22e-07	0.00439816	0.000785109	0.000981882	6.61e-19	0.00797909		0.00321111	2.96e-14	0.00161674	0.00337373		0.00153222	104260	235769	204881	42588.6	55015.6	110663		245797	154371	253090	110088		703832
ASQSVSSYLAWYQQK	TRUE	_ASQSVSSYLAWYQQK_.2	A0A0A0MRZ8;P04433	A0A0A0MRZ8;P04433	IGKV3D-11;IGKV3-11	Immunoglobulin kappa variable 3D-11;Immunoglobulin kappa variable 3-11	KVD11_HUMAN;KV311_HUMAN		7.32e-21	0.000785109				0.00162085	0.00166194	7.89e-11	0.00161674	0.0015983		0.00520223		168899	83565.1				208672	90065.8	57936.9	137289	126655		278565
FSGSNDASANAGILR	TRUE	_FSGSNDASANAGILR_.2	A0A0A0MRZ9	A0A0A0MRZ9	IGLV5-52	Immunoglobulin lambda variable 5-52	LV552_HUMAN									0.00337752													18959.2
SEDTAMYYCAR	TRUE	_SEDTAMYYC[Carbamidomethyl (C)]AR_.2	A0A0A0MS14	A0A0A0MS14	IGHV1-45	Immunoglobulin heavy variable 1-45	HV145_HUMAN	2.92e-08	1.75e-12	0.000787769	0.00121841	9.4e-06	6.22e-12	9.3e-16	2.64e-06	0.00593454	0.00434725	0.00191991	2.46e-27	0.00112626	667787	1.19191e+06	1.11015e+06	874748	262202	788366	2.72669e+06	1.28495e+06	416880	509048	2058769	2.12693e+06	1.41661e+06
TEDTAVYYCTR	FALSE	_TEDTAVYYC[Carbamidomethyl (C)]TR_.2	A0A0A0MS15	A0A0A0MS15	IGHV3-49	Immunoglobulin heavy variable 3-49	HV349_HUMAN	5.78e-10	0.000359008	0.000785109	0.0053793		0.00641647		1.59e-05			0.00365581		0.00185768	285222	383449	503662	71603.6		190894		385353			476463		217383
GLEWVGFIR	TRUE	_GLEWVGFIR_.2	A0A0A0MS15	A0A0A0MS15	IGHV3-49	Immunoglobulin heavy variable 3-49	HV349_HUMAN	1.36e-09	7.39e-16	0.000785109	0.00121795	2.34e-08	1.82e-06	0.00103879	0.000137414	2.46e-10	0.00184794	0.00173508	5.25e-09	0.00112626	1.24364e+06	2.10983e+06	1.53741e+06	599411	583512	553466	448059	609492	611810	545323	1.11143e+06	271792	997806
AYGGTTEYAASVK	TRUE	_AYGGTTEYAASVK_.2	A0A0A0MS15	A0A0A0MS15	IGHV3-49	Immunoglobulin heavy variable 3-49	HV349_HUMAN		5.23e-13	0.00102089				0.00237881	4.77e-05	4.84e-06	0.00161674	0.00232218		0.00112626		248524	211760				166007	265040	213723	107614	399946		781707
SIAYLQMNSLK	TRUE	_SIAYLQMNSLK_.2	A0A0A0MS15	A0A0A0MS15	IGHV3-49	Immunoglobulin heavy variable 3-49	HV349_HUMAN	0.000857862	0.000290055	0.00080101											251340	523657	373816
YASQSISGVPSR	FALSE	_YASQSISGVPSR_.2	A0A0A0MT36	A0A0A0MT36	IGKV6D-21	Immunoglobulin kappa variable 6D-21	KVD21_HUMAN	2.04e-10	2.96e-13	0.000841186	0.00132622	0.0055492	0.00583341	0.00117684	0.000610452	6.13e-10	0.00256064	0.00122513	7.33e-21	0.00112626	735069	269428	718094	257550	407985	20486.5	350759	362346	327635	593138	310647	1.04803e+06	262624
WTFGQGTK	TRUE	_WTFGQGTK_.2	A0A0A0MT89	A0A0A0MT89	IGKJ1	Immunoglobulin kappa joining 1	KJ01_HUMAN	7.5e-08	0.00012926	0.00415254	0.00299606	0.0053489	0.00562229	0.00458608	0.000612744	0.00747372		0.00195643		0.00628601	322018	249837	232802	128383	104640	200981	379146	220509	141553		357010		229254
LLIYYDDLLPSGVSDR	TRUE	_LLIYYDDLLPSGVSDR_.2	A0A0B4J1U3	A0A0B4J1U3	IGLV1-36	Immunoglobulin lambda variable 1-36	LV136_HUMAN	1.97e-07	1.39e-12	0.00135813	0.000830015	1.4e-06		0.00682525		0.0098281		0.00176457			97089.3	872741	165135	188485	160116		319640		151041		436978
GLEWLGR	TRUE	_GLEWLGR_.2	A0A0B4J1U7	A0A0B4J1U7	IGHV6-1	Immunoglobulin heavy variable 6-1	HV601_HUMAN	0.00521101	3.92e-22	0.00118158	0.0012183			0.00466667	0.00253906			0.00410173		0.00720992	373636	1.93181e+06	809667	462035			274699	201104			447207		558486
NQFSLQLNSVTPEDTAVYYCAR	TRUE	_NQFSLQLNSVTPEDTAVYYC[Carbamidomethyl (C)]AR_.3	A0A0B4J1U7	A0A0B4J1U7	IGHV6-1	Immunoglobulin heavy variable 6-1	HV601_HUMAN		1.77e-35	0.00472834	0.00703181		4.06e-07									45475.2	27395.6	24258.2		35956
WYNDYAVSVK	TRUE	_WYNDYAVSVK_.2	A0A0B4J1U7	A0A0B4J1U7	IGHV6-1	Immunoglobulin heavy variable 6-1	HV601_HUMAN													0.00112626													483146
NTLYLQMNSLK	TRUE	_NTLYLQMNSLK_.2	A0A0B4J1V0	A0A0B4J1V0	IGHV3-15	Immunoglobulin heavy variable 3-15	HV315_HUMAN	0.000130522	3.03e-18	0.000785109	0.0038539			7.88e-06	0.000250226	1.89e-06	0.00979708	0.00100209	0.000188116	0.00112626	149245	689695	562166	156153			188097	338370	338499	227660	380151	93094.8	578260
SQVVLTMTNMDPVDTATYYCAR	TRUE	_SQVVLTMTNMDPVDTATYYC[Carbamidomethyl (C)]AR_.3	A0A0B4J1V2	A0A0B4J1V2	IGHV2-26	Immunoglobulin heavy variable 2-26	HV226_HUMAN								0.00157316													95429.8
MGVSWIR	TRUE	_MGVSWIR_.2	A0A0B4J1V2	A0A0B4J1V2	IGHV2-26	Immunoglobulin heavy variable 2-26	HV226_HUMAN		0.00612059													62022.8
ALEWLAHIFSNDEK	TRUE	_ALEWLAHIFSNDEK_.3	A0A0B4J1V2	A0A0B4J1V2	IGHV2-26	Immunoglobulin heavy variable 2-26	HV226_HUMAN													0.00838801													9379.56
GLVWVSR	TRUE	_GLVWVSR_.2	A0A0B4J1X5	A0A0B4J1X5	IGHV3-74	Immunoglobulin heavy variable 3-74	HV374_HUMAN	0.00382771	1.35e-10	0.00271875											166010	187185	47573.5
INSDGSSTSYADSVK	TRUE	_INSDGSSTSYADSVK_.2	A0A0B4J1X5	A0A0B4J1X5	IGHV3-74	Immunoglobulin heavy variable 3-74	HV374_HUMAN		0.000526415											0.00112626		82229											234006
TEDTALYYCAK	TRUE	_TEDTALYYC[Carbamidomethyl (C)]AK_.2	A0A0B4J1X8	A0A0B4J1X8	IGHV3-43	Immunoglobulin heavy variable 3-43	HV343_HUMAN	5.61e-13	1.56e-13	0.000785109	0.00111333	7.12e-15	7.4e-10	6.94e-09	4.26e-05	2.18e-17	0.00161674	0.000891107	1.69e-06	0.00112626	710863	1359861	793362	71917	800006	977134	716322	1.75788e+06	2.60331e+06	480842	864754	647022	909665
FSVLGSGLNR	TRUE	_FSVLGSGLNR_.2	A0A0B4J1Y8	A0A0B4J1Y8	IGLV9-49	Immunoglobulin lambda variable 9-49	LV949_HUMAN	1.32e-06	2.62e-17	0.000831924	0.00121797				4.41e-05	1.24e-07		0.00472628	1.41e-09	0.00112626	478272	637320	341461	261408				505779	300928		71580.3	263052	997190
VDWYQQRPGK	TRUE	_VDWYQQRPGK_.2	A0A0B4J1Y8	A0A0B4J1Y8	IGLV9-49	Immunoglobulin lambda variable 9-49	LV949_HUMAN		3e-06		0.00574781				0.000146653	4.58e-20			5.88e-12	0.00134676		40586.7		37093.8				63440.6	73590.9			70499.4	120099
TEDTAVYYCAR	TRUE	_TEDTAVYYC[Carbamidomethyl (C)]AR_.2	A0A0B4J1Y9	A0A0B4J1Y9	IGHV3-72	Immunoglobulin heavy variable 3-72	HV372_HUMAN	1.9e-05	8.59e-15	0.000797659	0.000993044	0.000974121	8.72e-09	0.000829004	3.37e-05	2.47e-10	0.00161674	0.00146084	3.63e-09	0.00112626	7229769	14284850	11836159	4982415	4.6133e+06	7696463	15166598	13292435	10283024	9135635	4.54082e+06	14126975	12783218
ANSYTTEYAASVK	TRUE	_ANSYTTEYAASVK_.2	A0A0B4J1Y9	A0A0B4J1Y9	IGHV3-72	Immunoglobulin heavy variable 3-72	HV372_HUMAN				0.00798503				8.81e-05			0.002937	0.00602697	0.00176953				36425				22865.4			35663.1	26650.5	39956.2
LSCAASGFTFSDHYMDWVR	TRUE	_LSC[Carbamidomethyl (C)]AASGFTFSDHYMDWVR_.3	A0A0B4J1Y9	A0A0B4J1Y9	IGHV3-72	Immunoglobulin heavy variable 3-72	HV372_HUMAN	0.000111133	2.07e-11		0.00121809		5.56e-08	0.00357554	4.42e-05	6.99e-09	0.00161787	0.00175571	8.19e-10	0.00112626	57310.3	149096		53069.3		72649.4	259684	157051	203008	172082	331560	252475	381643
LSCAASGFTFSDHYMDWVR	TRUE	_LSC[Carbamidomethyl (C)]AASGFTFSDHYMDWVR_.2	A0A0B4J1Y9	A0A0B4J1Y9	IGHV3-72	Immunoglobulin heavy variable 3-72	HV372_HUMAN											0.00476467		0.0038601											69297.6		58241.5
GLEWVGR	FALSE	_GLEWVGR_.2	A0A0B4J1Y9	A0A0B4J1Y9	IGHV3-72	Immunoglobulin heavy variable 3-72	HV372_HUMAN		0.00654621													2337488
DDSKNSLYLQMNSLK	TRUE	_DDSKNSLYLQMNSLK_.2	A0A0B4J1Y9	A0A0B4J1Y9	IGHV3-72	Immunoglobulin heavy variable 3-72	HV372_HUMAN			0.000785109													156972
LLIYDASSLESGVPSR	TRUE	_LLIYDASSLESGVPSR_.2	A0A0B4J2D9;P0DP09	A0A0B4J2D9;P0DP09	IGKV1D-13;IGKV1-13	Immunoglobulin kappa variable 1D-13;Immunoglobulin kappa variable 1-13	KVD13_HUMAN;KV113_HUMAN	1.23e-07	5.12e-13		0.00382992		0.00640518	1.64e-06	0.00108526	2.35e-07	0.00227557	0.00162495	9.9e-05	0.00112626	153331	418245		297750		142280	3.07274e+06	84807.6	1322458	107924	1.19894e+06	277367	1683073
CAIQLTQSPSSLSASVGDR	TRUE	_C[Carbamidomethyl (C)]AIQLTQSPSSLSASVGDR_.3	A0A0B4J2D9;P0DP09	A0A0B4J2D9;P0DP09	IGKV1D-13;IGKV1-13	Immunoglobulin kappa variable 1D-13;Immunoglobulin kappa variable 1-13	KVD13_HUMAN;KV113_HUMAN	0.00647291													5518.89
ASQGISSALAWYQQKPGK	TRUE	_ASQGISSALAWYQQKPGK_.2	A0A0B4J2D9;P0DP09	A0A0B4J2D9;P0DP09	IGKV1D-13;IGKV1-13	Immunoglobulin kappa variable 1D-13;Immunoglobulin kappa variable 1-13	KVD13_HUMAN;KV113_HUMAN				0.0012186													11622.4
SEDTAVYYCAR	FALSE	_SEDTAVYYC[Carbamidomethyl (C)]AR_.2	A0A0B4J2H0	A0A0B4J2H0	IGHV1-69D	Immunoglobulin heavy variable 1-69D	HV69D_HUMAN	4.21e-08	9.33e-27	0.000785109	0.000477006	2.43e-08	7e-16	5.63e-06	6.33e-07	1.02e-20	0.00161674	0.000920795	7.31e-28	0.00112626	3.02338e+06	12536569	5.77898e+06	5.28287e+06	5553511	4.98687e+06	6050199	8.00255e+06	8195706	8550133	8862886	6500646	14081179
ASGGTFSSYAISWVR	FALSE	_ASGGTFSSYAISWVR_.2	A0A0B4J2H0	A0A0B4J2H0	IGHV1-69D	Immunoglobulin heavy variable 1-69D	HV69D_HUMAN										0.00445183			0.00112626										95493.7			797339
QAPGQGLEWMGGIIPIFGTANYAQK	FALSE	_QAPGQGLEWM[Oxidation (M)]GGIIPIFGTANYAQK_.3	A0A0B4J2H0	A0A0B4J2H0	IGHV1-69D	Immunoglobulin heavy variable 1-69D	HV69D_HUMAN												0.00518231													9097.47
VTITADESTSTAYMELSSLR	TRUE	_VTITADESTSTAYMELSSLR_.2	A0A0B4J2H0	A0A0B4J2H0	IGHV1-69D	Immunoglobulin heavy variable 1-69D	HV69D_HUMAN										0.0049939													7939.32
YASQSFSGVPSR	TRUE	_YASQSFSGVPSR_.2	A0A0C4DH24	A0A0C4DH24	IGKV6-21	Immunoglobulin kappa variable 6-21	KV621_HUMAN		0.00206328	0.000785109	0.00438671					0.00397545	0.00918364			0.00776836		514241	440059	172439					164224	139226			277824
ASQSIGSSLHWYQQKPDQSPK	FALSE	_ASQSIGSSLHWYQQKPDQSPK_.3	A0A0C4DH24	A0A0C4DH24	IGKV6-21	Immunoglobulin kappa variable 6-21	KV621_HUMAN		9.87e-08	0.00107703	0.00569803						0.00179253		0.00553984			63271.4	25121.1	16915.3						40491.6		36376.7
ASQSIGSSLHWYQQK	FALSE	_ASQSIGSSLHWYQQK_.3	A0A0C4DH24	A0A0C4DH24	IGKV6-21	Immunoglobulin kappa variable 6-21	KV621_HUMAN			0.00608468													53951.7
LLIYDASSR	TRUE	_LLIYDASSR_.2	A0A0C4DH25	A0A0C4DH25	IGKV3D-20	Immunoglobulin kappa variable 3D-20	KVD20_HUMAN	8.4e-05	9.1e-05	0.0010037	0.000278746	8.74e-10	1.97e-09	0.000621164	4.73e-05	1.94e-12	0.00171249	0.0014089	1.71e-11	0.00112626	3.24356e+06	3698885	3.68594e+06	1699773	849309	1.16674e+06	1.63543e+06	2.211e+06	2150021	1.84229e+06	2.77829e+06	1.75429e+06	1.58273e+06
DTSASTAYMELSSLR	TRUE	_DTSASTAYMELSSLR_.2	A0A0C4DH29	A0A0C4DH29	IGHV1-3	Immunoglobulin heavy variable 1-3	HV103_HUMAN	1.79e-19	4.61e-42	0.00082448			3.46e-12	0.00683638	0.00160019	1.77e-08	0.00161674			0.00112626	474041	523080	513172			469182	180007	17515.7	478848	288551			1423304
DTSASTAYMELSSLR	TRUE	_DTSASTAYM[Oxidation (M)]ELSSLR_.2	A0A0C4DH29	A0A0C4DH29	IGHV1-3	Immunoglobulin heavy variable 1-3	HV103_HUMAN													0.00496601													520829
VTMTTDTSTSTAYMELR	TRUE	_VTMTTDTSTSTAYMELR_.2	A0A0C4DH31	A0A0C4DH31	IGHV1-18	Immunoglobulin heavy variable 1-18	HV118_HUMAN	0.00793352	0.00100947	0.00151826			0.00515887			0.00408684	0.00174409			0.00112626	210046	499568	241947			243468			328420	364923			1.76976e+06
ASGYTFTSYGISWVR	TRUE	_ASGYTFTSYGISWVR_.2	A0A0C4DH31	A0A0C4DH31	IGHV1-18	Immunoglobulin heavy variable 1-18	HV118_HUMAN										0.00579159			0.00112626										117293			1.01904e+06
SLRSDDTAVYYCAR	TRUE	_SLRSDDTAVYYC[Carbamidomethyl (C)]AR_.2	A0A0C4DH31	A0A0C4DH31	IGHV1-18	Immunoglobulin heavy variable 1-18	HV118_HUMAN	0.00548341			0.00582825					0.00780654					48757.5			14039.7					28370.5
GLEWMGGFDPEDGETIYAQK	TRUE	_GLEWMGGFDPEDGETIYAQK_.2	A0A0C4DH33	A0A0C4DH33	IGHV1-24	Immunoglobulin heavy variable 1-24	HV124_HUMAN	0.000515815	1.29e-07	0.0085841		0.000544375		0.00357115	0.000722156		0.00469864	0.00370146	0.00597267	0.00549694	59224	122426	144351		57338.7		137059	154153		172566	287590	114104	169463
GLEWMGGFDPEDGETIYAQK	TRUE	_GLEWMGGFDPEDGETIYAQK_.3	A0A0C4DH33	A0A0C4DH33	IGHV1-24	Immunoglobulin heavy variable 1-24	HV124_HUMAN											0.00277252													36838.2
VTMTEDTSTDTAYMELSSLR	TRUE	_VTMTEDTSTDTAYMELSSLR_.2	A0A0C4DH33	A0A0C4DH33	IGHV1-24	Immunoglobulin heavy variable 1-24	HV124_HUMAN		2.74e-05		0.00121788						0.00161836	0.00148434				12495.8		54209.6						29070.8	110490
VSGYTLTELSMHWVR	TRUE	_VSGYTLTELSMHWVR_.3	A0A0C4DH33	A0A0C4DH33	IGHV1-24	Immunoglobulin heavy variable 1-24	HV124_HUMAN						0.0019637				0.00395167									22433.2				7103.6
LSSVTAVDTAVYYCAR	TRUE	_LSSVTAVDTAVYYC[Carbamidomethyl (C)]AR_.2	A0A0C4DH34	A0A0C4DH34	IGHV4-28	Immunoglobulin heavy variable 4-28	HV428_HUMAN	1.07e-13	2.96e-16	0.000785109	1.06e-06	6.42e-13	7.9e-05	1.67e-07	0.000772185	9.81e-17	0.00161674	0.00353883	8.02e-09	0.00152246	4.50858e+06	594698	3.42352e+06	2.58815e+06	2822335	2.28099e+06	5961793	3010427	798926	5696587	3209075	2313424	4070516
LSSVTAVDTAVYYCAR	TRUE	_LSSVTAVDTAVYYC[Carbamidomethyl (C)]AR_.3	A0A0C4DH34	A0A0C4DH34	IGHV4-28	Immunoglobulin heavy variable 4-28	HV428_HUMAN	0.000594105	9.18e-15	0.00504782	0.00367119			0.00940992	0.00372727	0.00745365	0.00196763	0.00217453		0.00126611	895065	756252	539615	370979			457181	678812	425651	348318	588496		513463
VTMSVDTSK	TRUE	_VTMSVDTSK_.1	A0A0C4DH34	A0A0C4DH34	IGHV4-28	Immunoglobulin heavy variable 4-28	HV428_HUMAN	2.09e-11	1.82e-09	0.000988014	0.00121834	5.19e-08	1.64e-08	2.39e-05	0.000156089	7.15e-12	0.00208346	0.0013833	1.52e-10	0.00112626	216336	350231	232299	189382	434071	367900	487191	860284	539020	448499	865799	388818	1.05989e+06
VTMSVDTSK	TRUE	_VTMSVDTSK_.2	A0A0C4DH34	A0A0C4DH34	IGHV4-28	Immunoglobulin heavy variable 4-28	HV428_HUMAN	0.000353826	3e-09		0.00429562				0.00663926						516609	1.09341e+06		591598				333003
ASDTAMYYCAR	FALSE	_ASDTAMYYC[Carbamidomethyl (C)]AR_.2	A0A0C4DH38	A0A0C4DH38	IGHV5-51	Immunoglobulin heavy variable 5-51	HV551_HUMAN	2.73e-10	9.13e-23	0.00106564	0.00178449	9.17e-10		0.00357357	3.42e-05	1.28e-11	0.00161674	0.00155294	0.00613816	0.00112626	7.24234e+06	11395560	9177021	5333156	7.46425e+06		14426254	13147482	15189508	13349018	15561007	11383583	19084678
ASDTAMYYCAR	FALSE	_ASDTAM[Oxidation (M)]YYC[Carbamidomethyl (C)]AR_.2	A0A0C4DH38	A0A0C4DH38	IGHV5-51	Immunoglobulin heavy variable 5-51	HV551_HUMAN		0.00404578	0.00395414			0.00483774			3.1e-05	0.00651882	0.00363334		0.0032109		24239.3	172594			21228.1			27396.3	95198.2	41034.9		137992
YSPSFQGQVTISADK	TRUE	_YSPSFQGQVTISADK_.2	A0A0C4DH38	A0A0C4DH38	IGHV5-51	Immunoglobulin heavy variable 5-51	HV551_HUMAN	0.0027016	0.0055073	0.00247917	0.00298302		0.000153829	0.00360175			0.00182455	0.00365862	0.00577735	0.00112626	796729	554090	308356	304829		1.20332e+06	707046			1.03185e+06	3.73684e+06	1.2072e+06	3583644
SISTAYLQWSSLK	FALSE	_SISTAYLQWSSLK_.2	A0A0C4DH38	A0A0C4DH38	IGHV5-51	Immunoglobulin heavy variable 5-51	HV551_HUMAN	2.06e-08	1.21e-25	0.00135072	0.000101756		1.98e-08	0.00356849	0.00312709		0.00161674	0.00309618		0.00112626	869143	669704	482845	484934		538558	1.06343e+06	729010		1.49384e+06	994541		1.19634e+06
GLEWMGIIYPGDSDTR	TRUE	_GLEWMGIIYPGDSDTR_.2	A0A0C4DH38	A0A0C4DH38	IGHV5-51	Immunoglobulin heavy variable 5-51	HV551_HUMAN	1.49e-07	6.21e-12	0.000797218	0.00121782	5.37e-10	8.72e-06	0.000668424	3.15e-05	2.94e-13	0.00161674	0.00170775	2.03e-12	0.00112626	1.13682e+06	1.07697e+06	855029	823347	700390	1.4455e+06	1277286	1.43842e+06	2.87563e+06	1.67913e+06	1.92389e+06	1.65264e+06	2.81493e+06
GLEWMGIIYPGDSDTR	TRUE	_GLEWMGIIYPGDSDTR_.3	A0A0C4DH38	A0A0C4DH38	IGHV5-51	Immunoglobulin heavy variable 5-51	HV551_HUMAN	3.49e-10	0.00016062	0.000785109	0.00121781					0.00904832				0.00112626	25620.6	29017.8	14941.9	11242.6					20397.8				15663.8
GLEWMGIIYPGDSDTR	TRUE	_GLEWM[Oxidation (M)]GIIYPGDSDTR_.2	A0A0C4DH38	A0A0C4DH38	IGHV5-51	Immunoglobulin heavy variable 5-51	HV551_HUMAN	0.00740829													6567.71
DMSTSTAYMELSSLR	TRUE	_DMSTSTAYMELSSLR_.2	A0A0C4DH39	A0A0C4DH39	IGHV1-58	Immunoglobulin heavy variable 1-58	HV158_HUMAN								0.00452157													47212.1
NQVVLTMTNMDPVDTATYYCAR	FALSE	_NQVVLTMTNMDPVDTATYYC[Carbamidomethyl (C)]AR_.3	A0A0C4DH43	A0A0C4DH43	IGHV2-70D	Immunoglobulin heavy variable 2-70D	HV70D_HUMAN	0.00203006	4.1e-05	0.000808399	0.00215658	1.04e-05			0.000287085	0.00641656			0.0077934	0.00113158	159428	58284.3	105704	47093.7	104999			94051.9	165217			110956	138563
NQVVLTMTNMDPVDTATYYCAR	FALSE	_NQVVLTM[Oxidation (M)]TNMDPVDTATYYC[Carbamidomethyl (C)]AR_.3	A0A0C4DH43	A0A0C4DH43	IGHV2-70D	Immunoglobulin heavy variable 2-70D	HV70D_HUMAN		0.00173026						0.00798217							9018.78						72482.7
NQVVLTMTNMDPVDTATYYCAR	FALSE	_NQVVLTMTNMDPVDTATYYC[Carbamidomethyl (C)]AR_.2	A0A0C4DH43	A0A0C4DH43	IGHV2-70D	Immunoglobulin heavy variable 2-70D	HV70D_HUMAN									0.00685212													193398
IDWDDDKFYSTSLK	TRUE	_IDWDDDKFYSTSLK_.2	A0A0C4DH43	A0A0C4DH43	IGHV2-70D	Immunoglobulin heavy variable 2-70D	HV70D_HUMAN			0.00889545													2857.73
ASQGISSYLAWYQQK	FALSE	_ASQGISSYLAWYQQK_.2	A0A0C4DH67	A0A0C4DH67	IGKV1-8	Immunoglobulin kappa variable 1-8	KV108_HUMAN	1.33e-05		0.00436825				0.000566249		0.00908615	0.00205507	0.00775902	2.64e-13	0.00443926	111271		100365				201116		42769.4	133194	58508.4	95338.6	244983
LLIYAASTLQSGVPSR	FALSE	_LLIYAASTLQSGVPSR_.2	A0A0C4DH67	A0A0C4DH67	IGKV1-8	Immunoglobulin kappa variable 1-8	KV108_HUMAN	1.17e-11	0.000302392	0.000800339	0.0012185	1.22e-08	0.000497906	0.00358025	0.000321201	0.0010364	0.00469748	0.00363168	8.58e-07	0.00117118	839962	1.17599e+06	1.08723e+06	817041	267227	1.38922e+06	2.11426e+06	1.67425e+06	3077473	3.30847e+06	2.62325e+06	1756857	3.14438e+06
LLIYAASTLQSGVPSR	FALSE	_LLIYAASTLQSGVPSR_.3	A0A0C4DH67	A0A0C4DH67	IGKV1-8	Immunoglobulin kappa variable 1-8	KV108_HUMAN	0.000554639													57319.8
MTQSPSSFSASTGDR	TRUE	_MTQSPSSFSASTGDR_.2	A0A0C4DH67	A0A0C4DH67	IGKV1-8	Immunoglobulin kappa variable 1-8	KV108_HUMAN			0.0014051			0.00613874			1.34e-06	0.00729558	0.00127418		0.00120675			48335.5			79628.8			142933	105987	434217		226471
MTQSPSSFSASTGDR	TRUE	_M[Oxidation (M)]TQSPSSFSASTGDR_.2	A0A0C4DH67	A0A0C4DH67	IGKV1-8	Immunoglobulin kappa variable 1-8	KV108_HUMAN									9.77e-05		0.0012527											105928		483641
ASQGISSYLAWYQQKPGK	FALSE	_ASQGISSYLAWYQQKPGK_.3	A0A0C4DH67	A0A0C4DH67	IGKV1-8	Immunoglobulin kappa variable 1-8	KV108_HUMAN							0.00974948						0.00613365							124950						140279
GLEWMGLVDPEDGETIYAEK	TRUE	_GLEWMGLVDPEDGETIYAEK_.2	A0A0G2JMI3	A0A0G2JMI3	IGHV1-69-2	Immunoglobulin heavy variable 1-69-2	HV692_HUMAN								0.00999591					0.00244066								4524.43					24416.1
QAPGQGLEWMGWINTNTGNPTYAQGFTGR	TRUE	_QAPGQGLEWMGWINTNTGNPTYAQGFTGR_.3	A0A0J9YVY3	A0A0J9YVY3	IGHV7-4-1	Immunoglobulin heavy variable 7-4-1	HV741_HUMAN							0.00358504		0.00839353				0.00335065							32996.2		19407.2				63536.1
QAPGQGLEWMGWINTNTGNPTYAQGFTGR	TRUE	_QAPGQGLEWM[Oxidation (M)]GWINTNTGNPTYAQGFTGR_.3	A0A0J9YVY3	A0A0J9YVY3	IGHV7-4-1	Immunoglobulin heavy variable 7-4-1	HV741_HUMAN													0.00112626													49650.2
ASGYTFTSYAMNWVR	TRUE	_ASGYTFTSYAMNWVR_.2	A0A0J9YVY3	A0A0J9YVY3	IGHV7-4-1	Immunoglobulin heavy variable 7-4-1	HV741_HUMAN													0.00738171													27605.4
AEDTAVYYCVK	TRUE	_AEDTAVYYC[Carbamidomethyl (C)]VK_.2	A0A0J9YX35	A0A0J9YX35	IGHV3-64D	Immunoglobulin heavy variable 3-64D	HV64D_HUMAN		5.23e-25				0.00557804	1.53e-11	1.61e-05	1.04e-14	0.00161674	0.00133276	1.58e-15	0.00112626		685121				338111	677369	784097	971348	787302	505962	418008	962216
NTLYLQMSSLR	TRUE	_NTLYLQMSSLR_.2	A0A0J9YX35	A0A0J9YX35	IGHV3-64D	Immunoglobulin heavy variable 3-64D	HV64D_HUMAN	9.29e-08	6.53e-16	0.000920329	0.00121774	4.48e-11	2.27e-07	4.17e-06	1.42e-05	5.86e-17	0.00161823	0.00128035	8.88e-15	0.00112626	636973	1.17382e+06	648325	588660	325982	699562	1.57128e+06	1.47678e+06	1495190	848582	1205076	1.13424e+06	983304
NTLYLQMSSLR	TRUE	_NTLYLQM[Oxidation (M)]SSLR_.2	A0A0J9YX35	A0A0J9YX35	IGHV3-64D	Immunoglobulin heavy variable 3-64D	HV64D_HUMAN							0.00682999													44612.7
GLEWMGR	TRUE	_GLEWMGR_.2	A0A0J9YXX1	A0A0J9YXX1	IGHV5-10-1	Immunoglobulin heavy variable 5-10-1	HV5X1_HUMAN		0.00059453		0.00100866					6.87e-10						417588		306560					110287
VGVETTKPSK	TRUE	_VGVETTKPSK_.2	A0M8Q6	A0M8Q6	IGLC7	Immunoglobulin lambda constant 7	IGLC7_HUMAN	4.2e-06	9.06e-09	0.00123607	0.00124807	4.56e-07	0.00135236	0.00358054	0.000215863	4.73e-09	0.00170139	0.00094359	4.55e-17	0.00112626	229430	1.39727e+06	385340	175386	139091	218111	632290	216335	590330	284166	720404	160572	343500
IIIYTNNLK	TRUE	_IIIYTNNLK_.2	A6NFK2	A6NFK2	GRXCR2	Glutaredoxin domain-containing cysteine-rich protein 2	GRCR2_HUMAN	0.00284763		0.000785109	0.00412067				5.37e-06						11449.8		499039	4391.6				30362.3
TQTVCNFTDGALVQHQEWDGK	TRUE	_TQTVC[Carbamidomethyl (C)]NFTDGALVQHQEWDGK_.3	A8MUU1;Q01469	A8MUU1;Q01469	FABP5P3;FABP5	Putative fatty acid-binding protein 5-like protein 3;Fatty acid-binding protein 5	FB5L3_HUMAN;FABP5_HUMAN								0.00928377	0.00190955	0.00559835	0.00788442										151839	61895.3	57448.4	221977
WTLTAPPGYR	TRUE	_WTLTAPPGYR_.2	O00187	O00187	MASP2	Mannan-binding lectin serine protease 2	MASP2_HUMAN	0.00361368	1.44e-13	0.00109468	0.00121811	2.18e-08	0.000181781	0.00357832	0.000300414		0.00469798		4.37e-09	0.00112626	154883	110430	133576	126424	252212	189284	154765	161967		211914		187334	144522
WPEPVFGR	TRUE	_WPEPVFGR_.2	O00187	O00187	MASP2	Mannan-binding lectin serine protease 2	MASP2_HUMAN	1.95e-07		0.00385725		0.00170935		0.00356946	0.00995598		0.00820943	0.00136345			354814		103339		283951		93313.9	148586		150865	93915.8
VLATLCGQESTDTER	TRUE	_VLATLC[Carbamidomethyl (C)]GQESTDTER_.2	O00187	O00187	MASP2	Mannan-binding lectin serine protease 2	MASP2_HUMAN	0.00169966	6.2e-15	0.000785109	0.00312207		0.00143582				0.00161807	0.00476866	1.64e-06		195100	105694	122924	104882		242334				309846	135190	224696
VEYITGPGVTTYK	TRUE	_VEYITGPGVTTYK_.2	O00187	O00187	MASP2	Mannan-binding lectin serine protease 2	MASP2_HUMAN									0.00683102	0.00304856	0.00363135											11613.9	23412.8	39698.6
IHYTSTAQPCPYPMAPPNGHVSPVQAK	TRUE	_IHYTSTAQPC[Carbamidomethyl (C)]PYPMAPPNGHVSPVQAK_.4	O00187	O00187	MASP2	Mannan-binding lectin serine protease 2	MASP2_HUMAN					0.00820192													22821.6
SASLLFGMR	TRUE	_SASLLFGMR_.2	O00213	O00213	APBB1	Amyloid-beta A4 precursor protein-binding family B member 1	APBB1_HUMAN							0.00733604													70997.7
FLDGNELTLADCNLLPK	TRUE	_FLDGNELTLADC[Carbamidomethyl (C)]NLLPK_.2	O00299	O00299	CLIC1	Chloride intracellular channel protein 1	CLIC1_HUMAN				0.00500734													8415.83
LHIVQVVCK	TRUE	_LHIVQVVC[Carbamidomethyl (C)]K_.2	O00299	O00299	CLIC1	Chloride intracellular channel protein 1	CLIC1_HUMAN				0.00121849													8908.42
DFNIPGFPTVR	TRUE	_DFNIPGFPTVR_.2	O00391	O00391	QSOX1	Sulfhydryl oxidase 1	QSOX1_HUMAN	0.00609187							0.00123017	1.06e-08			0.00601882	0.00400862	127812							53920.8	41806.8			14863.8	33283.5
LEEIDGFFAR	TRUE	_LEEIDGFFAR_.2	O00391	O00391	QSOX1	Sulfhydryl oxidase 1	QSOX1_HUMAN	0.000382574	0.00423694	0.00644305	0.00121863										45486.6	55540.3	16972.8	16980
LAGAPSEDPQFPK	TRUE	_LAGAPSEDPQFPK_.2	O00391	O00391	QSOX1	Sulfhydryl oxidase 1	QSOX1_HUMAN							0.00672665				0.0069452		0.00524631							87193.3				43978.9		48757.6
LAGAPSEDPQFPK	TRUE	_LAGAPSEDPQFPK_.3	O00391	O00391	QSOX1	Sulfhydryl oxidase 1	QSOX1_HUMAN		0.00098617									0.00440414				419521									6069.59
AHFSPSNIILDFPAAGSAAR	TRUE	_AHFSPSNIILDFPAAGSAAR_.3	O00391	O00391	QSOX1	Sulfhydryl oxidase 1	QSOX1_HUMAN	0.00492324	9.57e-32	0.000792266			0.00476381		0.00687554						38564.1	22832.1	40264.3			14016.6		15230
SALYSPSDPLTLLQADTVR	TRUE	_SALYSPSDPLTLLQADTVR_.2	O00391	O00391	QSOX1	Sulfhydryl oxidase 1	QSOX1_HUMAN		0.00542574	0.00119191			0.00656243									13346.6	42719.8			21169.1
DCASHFEQMAAASMHR	TRUE	_DC[Carbamidomethyl (C)]ASHFEQMAAASMHR_.3	O00391	O00391	QSOX1	Sulfhydryl oxidase 1	QSOX1_HUMAN	0.000665179							0.00886016			0.00542735			37131.2							14054.6			11525.1
DCASHFEQMAAASMHR	TRUE	_DC[Carbamidomethyl (C)]ASHFEQMAAASMHR_.4	O00391	O00391	QSOX1	Sulfhydryl oxidase 1	QSOX1_HUMAN	0.0056245	0.004021												1677.07	2434.96
VPVLMESR	TRUE	_VPVLMESR_.2	O00391	O00391	QSOX1	Sulfhydryl oxidase 1	QSOX1_HUMAN													0.00575585													46157.1
PALYLAALDCAEETNSAVCR	TRUE	_PALYLAALDC[Carbamidomethyl (C)]AEETNSAVC[Carbamidomethyl (C)]R_.2	O00391	O00391	QSOX1	Sulfhydryl oxidase 1	QSOX1_HUMAN											0.00653712													1640.74
ECQAALEVLQESPLYDCR	TRUE	_EC[Carbamidomethyl (C)]QAALEVLQESPLYDC[Carbamidomethyl (C)]R_.2	O00451	O00451	GFRA2	GDNF family receptor alpha-2	GFRA2_HUMAN					0.00909806													14278.5
GKDFLALALLDGR	TRUE	_GKDFLALALLDGR_.3	O00468	O00468	AGRN	Agrin	AGRIN_HUMAN					0.00228208													26407.9
TTEEDAGSYSCWVENAIGK	TRUE	_TTEEDAGSYSC[Carbamidomethyl (C)]WVENAIGK_.2	O00533	O00533	CHL1	Neural cell adhesion molecule L1-like protein	NCHL1_HUMAN			0.00316123					0.000657392								17204.6					5368.59
IDPLEVEEGDPIVLPCNPPK	TRUE	_IDPLEVEEGDPIVLPC[Carbamidomethyl (C)]NPPK_.2	O00533	O00533	CHL1	Neural cell adhesion molecule L1-like protein	NCHL1_HUMAN							0.00357803													9755.17
PSLTGAR	TRUE	_PSLTGAR_.2	O14746	O14746	TERT	Telomerase reverse transcriptase	TERT_HUMAN			0.00492715	1.03e-06	2.32e-17	3.55e-07	8.66e-14	7.21e-08		0.00161674	0.0067117	1.58e-26	0.00236598			931900	1091786	3394223	2.2708e+06	2.34586e+06	1.71085e+06		1.3975e+06	1.5906e+06	1906823	1.79567e+06
NWMPENIR	TRUE	_NWM[Oxidation (M)]PENIR_.2	O14786	O14786	NRP1	Neuropilin-1	NRP1_HUMAN		3.41e-14	0.00704912												59324.2	411979
GNLGGIAVDDISINNHISQEDCAKPADLDK	TRUE	_GNLGGIAVDDISINNHISQEDC[Carbamidomethyl (C)]AKPADLDK_.4	O14786	O14786	NRP1	Neuropilin-1	NRP1_HUMAN													0.00345568													25548.5
VQQNVPSGTDTGDPQSK	TRUE	_VQQNVPSGTDTGDPQSK_.2	O14791	O14791	APOL1	Apolipoprotein L1	APOL1_HUMAN	0.00129007	1.74e-06	0.000945069	0.00121864	1.05e-06	1.05e-09	0.00357335	0.000235144	5.54e-05	0.00296325	0.00275443	0.00426246	0.00178726	195163	293823	183548	251495	373986	198156	377993	312878	272195	353351	286450	349432	427618
VNEPSILEMSR	TRUE	_VNEPSILEMSR_.2	O14791	O14791	APOL1	Apolipoprotein L1	APOL1_HUMAN	1.33e-12	1.78e-20	0.000785109	0.000407309	9.16e-14	0.0015497	0.00218123	0.000377004	1.88e-22	0.00161674	0.00101714	1.12e-22	0.00112626	1728265	2.26211e+06	1.62249e+06	1.81918e+06	2.48353e+06	1735453	2.16495e+06	1.96162e+06	2.31307e+06	2.49379e+06	2.42215e+06	3.11788e+06	3.04412e+06
LKSELEDNIR	TRUE	_LKSELEDNIR_.2	O14791	O14791	APOL1	Apolipoprotein L1	APOL1_HUMAN	8.14e-08	4.17e-11			2.62e-08		0.000243891	0.000711272			0.00363695	7.04e-12		241943	493596			325175		296254	293253			359389	1.08088e+06
LNILNNNYK	TRUE	_LNILNNNYK_.2	O14791	O14791	APOL1	Apolipoprotein L1	APOL1_HUMAN	0.00164805			0.00627152				0.00198712						172803			169781				103676
WWTQAQAHDLVIK	TRUE	_WWTQAQAHDLVIK_.3	O14791	O14791	APOL1	Apolipoprotein L1	APOL1_HUMAN		2.99e-12													30417
FMEPVTMQESGTFAFR	TRUE	_FMEPVTMQESGTFAFR_.2	O15031	O15031	PLXNB2	Plexin-B2	PLXB2_HUMAN													0.0078889													14267.7
DTDIVDEAIYYFK	TRUE	_DTDIVDEAIYYFK_.2	O15145	O15145	ARPC3	Actin-related protein 2/3 complex subunit 3	ARPC3_HUMAN				0.00421504				0.0028844									5450.06				2564.1
VVPSASTTFDNFLR	TRUE	_VVPSASTTFDNFLR_.2	O15204	O15204	ADAMDEC1	ADAM DEC1	ADEC1_HUMAN										0.0048265													46397.4
LSGATIR	TRUE	_LSGATIR_.2	O15270;Q9NUV7	O15270;Q9NUV7	SPTLC2;SPTLC3	Serine palmitoyltransferase 2;Serine palmitoyltransferase 3	SPTC2_HUMAN;SPTC3_HUMAN	0.00850505		0.00385353	0.00623464										6.8299e+06		8.26494e+06	8508594
NQLSSYPSAALSK	TRUE	_NQLSSYPSAALSK_.2	O15335	O15335	CHAD	Chondroadherin	CHAD_HUMAN			0.00214959													3437.48
GMNLASFFSASK	TRUE	_GM[Oxidation (M)]NLASFFSASK_.2	O15439	O15439	ABCC4	Multidrug resistance-associated protein 4	MRP4_HUMAN			0.00132759													504303
DPNLPLLPTR	TRUE	_DPNLPLLPTR_.2	O15467	O15467	CCL16	C-C motif chemokine 16	CCL16_HUMAN						0.00575428													35511.6
GFESPSDNSSAMLLQWHEK	TRUE	_GFESPSDNSSAMLLQWHEK_.3	O15511	O15511	ARPC5	Actin-related protein 2/3 complex subunit 5	ARPC5_HUMAN		0.00911958													8200.53
SFLSGGR	TRUE	_SFLSGGR_.2	O43157	O43157	PLXNB1	Plexin-B1	PLXB1_HUMAN	0.00567426													909452
EGFINYLTR	TRUE	_EGFINYLTR_.2	O43278	O43278	SPINT1	Kunitz-type protease inhibitor 1	SPIT1_HUMAN		0.000259044													22873.7
SIHDFCLVSK	TRUE	_SIHDFC[Carbamidomethyl (C)]LVSK_.3	O43291	O43291	SPINT2	Kunitz-type protease inhibitor 2	SPIT2_HUMAN												0.00756692													25800.5
VGWEQLLTTIAR	FALSE	_VGWEQLLTTIAR_.2	O43707	O43707	ACTN4	Alpha-actinin-4	ACTN4_HUMAN				0.00097052	3.79e-06	0.00416495				0.0019056							13900.2	5635.7	3057.43				106282
FAIQDISVEETSAK	FALSE	_FAIQDISVEETSAK_.2	O43707	O43707	ACTN4	Alpha-actinin-4	ACTN4_HUMAN				0.00623962						0.00353575							14653.4						181185
TINEVENQILTR	FALSE	_TINEVENQILTR_.2	O43707	O43707	ACTN4	Alpha-actinin-4	ACTN4_HUMAN				0.00400738						0.00661254							32272.8						84677.2
GYEEWLLNEIR	FALSE	_GYEEWLLNEIR_.2	O43707	O43707	ACTN4	Alpha-actinin-4	ACTN4_HUMAN				0.00121795						0.00253801							4170.11						21962
GISQEQMQEFR	TRUE	_GISQEQMQEFR_.2	O43707	O43707	ACTN4	Alpha-actinin-4	ACTN4_HUMAN								0.00199159													680968
FAAFIDK	TRUE	_FAAFIDK_.1	O43790;P78385;P78386;Q14533	O43790;P78385;P78386;Q14533	KRT86;KRT83;KRT85;KRT81	Keratin, type II cuticular Hb6;Keratin, type II cuticular Hb3;Keratin, type II cuticular Hb5;Keratin, type II cuticular Hb1	KRT86_HUMAN;KRT83_HUMAN;KRT85_HUMAN;KRT81_HUMAN							0.00361285						0.00821132							1.20165e+06						1.34442e+06
FAAFIDK	TRUE	_FAAFIDK_.2	O43790;P78385;P78386;Q14533	O43790;P78385;P78386;Q14533	KRT86;KRT83;KRT85;KRT81	Keratin, type II cuticular Hb6;Keratin, type II cuticular Hb3;Keratin, type II cuticular Hb5;Keratin, type II cuticular Hb1	KRT86_HUMAN;KRT83_HUMAN;KRT85_HUMAN;KRT81_HUMAN													0.00311159													305976
EQFVEFR	TRUE	_EQFVEFR_.2	O43852	O43852	CALU	Calumenin	CALU_HUMAN										0.00498284													115434
EATLQDCPSGPWGK	TRUE	_EATLQDC[Carbamidomethyl (C)]PSGPWGK_.2	O43866	O43866	CD5L	CD5 antigen-like	CD5L_HUMAN	8.59e-13	5.28e-18	0.000785109	0.00121772	9.55e-12	4.34e-11	0.0016267	1.23e-05	1.99e-08	0.00161674	0.00153145	5.73e-13	0.00112626	1.75985e+06	3878973	4.05007e+06	1.84426e+06	2.5637e+06	2.76915e+06	3475760	2.27474e+06	2.73106e+06	2.39879e+06	8550503	3984134	6008509
ELGCGAASGTPSGILYEPPAEK	TRUE	_ELGC[Carbamidomethyl (C)]GAASGTPSGILYEPPAEK_.2	O43866	O43866	CD5L	CD5 antigen-like	CD5L_HUMAN	4.13e-09	0.00691519	0.000785109	0.000137013	1.33e-13	4.53e-11	8.3e-06	8.73e-06	1.41e-17	0.00495414	0.00148902	3.48e-23	0.00112626	2.64129e+06	5398708	3.09465e+06	3.2382e+06	3.76612e+06	3.7389e+06	5415391	3052299	5070788	3.56346e+06	10481708	5.37413e+06	7.05489e+06
ELGCGAASGTPSGILYEPPAEK	TRUE	_ELGC[Carbamidomethyl (C)]GAASGTPSGILYEPPAEK_.3	O43866	O43866	CD5L	CD5 antigen-like	CD5L_HUMAN	0.00497778	0.000224888	0.000785109	0.00121863		0.00346369	2.64e-05	4.08e-05	0.00282188	0.00932236	0.00173127		0.00112626	181071	515651	303396	174430		794950	1451688	875677	1.1657e+06	685348	2.73485e+06		1.89189e+06
FWGFHDCTHQEDVAVICSG	TRUE	_FWGFHDC[Carbamidomethyl (C)]THQEDVAVIC[Carbamidomethyl (C)]SG_.3	O43866	O43866	CD5L	CD5 antigen-like	CD5L_HUMAN	0.000558526	4.28e-06	0.00100976	0.00087527		0.00516611	0.00901234	0.0020587	0.00869076	0.00532613	0.00177677	0.00550868	0.00152556	743679	1356338	765346	705025		361674	904740	329325	668486	423996	1.94729e+06	837218	1.50071e+06
FWGFHDCTHQEDVAVICSG	TRUE	_FWGFHDC[Carbamidomethyl (C)]THQEDVAVIC[Carbamidomethyl (C)]SG_.2	O43866	O43866	CD5L	CD5 antigen-like	CD5L_HUMAN	0.00486378	1.12e-34	0.00539102	0.00101598	5.39e-06	0.00639412	0.00167288		0.00527567		0.0041238	0.00771163	0.00112626	63391.9	131400	139337	126421	41306.8	128141	260197		217237		491880	313439	327409
LVGGDNLCSGR	TRUE	_LVGGDNLC[Carbamidomethyl (C)]SGR_.2	O43866	O43866	CD5L	CD5 antigen-like	CD5L_HUMAN	0.00489106	0.000237823	0.00175949						0.00249468		0.00365572	9.21e-07	0.00121169	1.49216e+06	3126892	3.32616e+06						3332102		6.05493e+06	2.39372e+06	4450767
NTCNHDEDTWVECEDPFDLR	TRUE	_NTC[Carbamidomethyl (C)]NHDEDTWVEC[Carbamidomethyl (C)]EDPFDLR_.3	O43866	O43866	CD5L	CD5 antigen-like	CD5L_HUMAN	9.52e-07	1.19e-12	0.000785109	0.000804149		2.34e-11	6.38e-09	8.09e-07	7.92e-15	0.00240974	0.00146748	2e-15	0.00112626	582492	1.24625e+06	1359885	691015		858466	1.15936e+06	589311	1.22949e+06	752060	3.01976e+06	1232916	1.72964e+06
GVWGSVCDDNWGEKEDQVVCK	TRUE	_GVWGSVC[Carbamidomethyl (C)]DDNWGEKEDQVVC[Carbamidomethyl (C)]K_.3	O43866	O43866	CD5L	CD5 antigen-like	CD5L_HUMAN	4.51e-07	2.85e-13	0.000785109	0.00121811	6.48e-09	2.81e-06	0.0035664	1.39e-05	2.34e-09	0.00171234	0.00157439	6.4e-13	0.00112626	779395	1799090	1.74764e+06	838079	1.13872e+06	1.29055e+06	1.52989e+06	967839	1.78925e+06	1.12792e+06	3.91928e+06	1947478	2.37959e+06
GVWGSVCDDNWGEKEDQVVCK	TRUE	_GVWGSVC[Carbamidomethyl (C)]DDNWGEKEDQVVC[Carbamidomethyl (C)]K_.2	O43866	O43866	CD5L	CD5 antigen-like	CD5L_HUMAN						0.00540676					0.00368914								71367.6					293819
GQWGTVCDDGWDIKDVAVLCR	TRUE	_GQWGTVC[Carbamidomethyl (C)]DDGWDIKDVAVLC[Carbamidomethyl (C)]R_.3	O43866	O43866	CD5L	CD5 antigen-like	CD5L_HUMAN	0.00132228	0.000982162	0.00562369				0.00939024		0.00784395		0.00363454	1.41e-06	0.00165991	88418.5	194232	239724				198038		346754		575309	357884	401743
KPIWLSQMSCSGR	TRUE	_KPIWLSQMSC[Carbamidomethyl (C)]SGR_.2	O43866	O43866	CD5L	CD5 antigen-like	CD5L_HUMAN		7.69e-05	0.00088248	0.00389453	0.00985554		0.00156413	0.000414739	1.59e-07	0.00223336	0.00168222	0.00396462	0.00112626		157986	138211	52452.8	23390.8		232750	82431.3	65603.8	44810.4	337375	108478	175318
KPIWLSQMSCSGR	TRUE	_KPIWLSQMSC[Carbamidomethyl (C)]SGR_.3	O43866	O43866	CD5L	CD5 antigen-like	CD5L_HUMAN			0.00107728													48416.1
GQWGTVCDDGWDIK	TRUE	_GQWGTVC[Carbamidomethyl (C)]DDGWDIK_.2	O43866	O43866	CD5L	CD5 antigen-like	CD5L_HUMAN											0.00126724													81970.6
NLIDVSLLSPEHLQYLNR	TRUE	_NLIDVSLLSPEHLQYLNR_.2	O43895	O43895	XPNPEP2	Xaa-Pro aminopeptidase 2	XPP2_HUMAN					0.00966143								0.00799664					10673.9								246197
FSSGLFNK	TRUE	_FSSGLFNK_.2	O60237	O60237	PPP1R12B	Protein phosphatase 1 regulatory subunit 12B	MYPT2_HUMAN			0.00672731													210922
VLIFSQMTR	TRUE	_VLIFSQMTR_.2	O60264;P28370	O60264;P28370	SMARCA5;SMARCA1	SWI/SNF-related matrix-associated actin-dependent regulator of chromatin subfamily A member 5;Probable global transcription activator SNF2L1	SMCA5_HUMAN;SMCA1_HUMAN		0.0065093		0.000287764			0.00357162	0.0020334		0.00469778					10662.2		9770.2			21879.7	2343.47		5772.16
GVIIQGAR	TRUE	_GVIIQGAR_.2	O60462	O60462	NRP2	Neuropilin-2	NRP2_HUMAN		0.00288409													936728
RFDPIPAQYVR	TRUE	_RFDPIPAQYVR_.2	O60462	O60462	NRP2	Neuropilin-2	NRP2_HUMAN						0.00193439													39253.3
TLTAAAVSGAQPILSK	TRUE	_TLTAAAVSGAQPILSK_.2	O60664	O60664	PLIN3	Perilipin-3	PLIN3_HUMAN													0.00405297													58761.9
PTLWAEPASVIAR	TRUE	_PTLWAEPASVIAR_.2	O75023	O75023	LILRB5	Leukocyte immunoglobulin-like receptor subfamily B member 5	LIRB5_HUMAN											0.00724832													7521262
GLYDVVSVLR	TRUE	_GLYDVVSVLR_.2	O75144	O75144	ICOSLG	ICOS ligand	ICOSL_HUMAN	3.96e-06		0.0013522	0.00465268										14129.3		16859.3	11983
AMVGSDVELSCACPEGSR	TRUE	_AMVGSDVELSC[Carbamidomethyl (C)]AC[Carbamidomethyl (C)]PEGSR_.2	O75144	O75144	ICOSLG	ICOS ligand	ICOSL_HUMAN		0.00236354		0.00959372											11493.5		8086.63
LTPTLYVGK	TRUE	_LTPTLYVGK_.1	O75460	O75460	ERN1	Serine/threonine-protein kinase/endoribonuclease IRE1	ERN1_HUMAN	0.00259077	9.87e-06	0.00167609	0.000150042	6.91e-21	0.0017934	0.00368837	0.00078588	5.38e-13	0.00351063	0.00135997	2.6e-06	0.001127	746034	1.05004e+06	2.631e+06	2.86333e+06	3173602	2846286	1.92649e+06	2424915	1145047	1.16943e+06	1.64424e+06	1.86566e+06	1.19356e+06
LTPTLYVGK	TRUE	_LTPTLYVGK_.2	O75460	O75460	ERN1	Serine/threonine-protein kinase/endoribonuclease IRE1	ERN1_HUMAN	0.000393552	3.84e-10	0.000811125	0.000863525	3.63e-14	6.37e-06	0.00357384	6.52e-05	8.53e-08	0.00163671	0.00273856	2.02e-12	0.00112626	671525	999329	2.53897e+06	2.66397e+06	2.69786e+06	2.59634e+06	1.65762e+06	2.03435e+06	864539	959378	1.2114e+06	1.40254e+06	844935
YGIDWASGR	TRUE	_YGIDWASGR_.2	O75636	O75636	FCN3	Ficolin-3	FCN3_HUMAN	7.6e-07	7.17e-14	0.000797788	0.00121788	2.87e-08	6.24e-08	0.00114182	8.43e-05		0.00161674	0.00201149	5.67e-13	0.00112626	929167	1.19373e+06	1.56033e+06	1.11025e+06	1.0186e+06	561427	853813	876397		1.10934e+06	1.10945e+06	1.30724e+06	724240
LLGEVDHYQLALGK	TRUE	_LLGEVDHYQLALGK_.2	O75636	O75636	FCN3	Ficolin-3	FCN3_HUMAN	3.09e-07		0.000785109	0.000388544	2.28e-06		0.00122973	0.00540706		0.00161674	0.00362417	1.52e-09	0.00771339	79700.6		128153	114046	187053		195910	122275		248276	183134	315635	127098
FSEGTAGDSLSLHSGR	TRUE	_FSEGTAGDSLSLHSGR_.2	O75636	O75636	FCN3	Ficolin-3	FCN3_HUMAN	4.29e-11	0.00984483	0.00269364	0.00121869	5.73e-08	3.14e-05	0.00356572	3.75e-05		0.00161674	0.00155214	3.54e-11	0.00426552	54336.5	92095.2	84305.2	82404.3	131417	116237	148791	143925		166432	188745	209707	85297.2
FSEGTAGDSLSLHSGR	TRUE	_FSEGTAGDSLSLHSGR_.3	O75636	O75636	FCN3	Ficolin-3	FCN3_HUMAN	0.00696267													143408
QDGSVDFFR	TRUE	_QDGSVDFFR_.2	O75636	O75636	FCN3	Ficolin-3	FCN3_HUMAN	0.000252693	0.000447933	0.00135699	0.00121843			0.0080629	0.00021067		0.00174328	0.00362647		0.00123094	145155	297863	317986	148211			85583.8	155370		199048	167296		86349.5
QDGSVDFFR	TRUE	_QDGSVDFFR_.1	O75636	O75636	FCN3	Ficolin-3	FCN3_HUMAN	0.00452882													2738.35
YAVSEAAAHK	TRUE	_YAVSEAAAHK_.2	O75636	O75636	FCN3	Ficolin-3	FCN3_HUMAN			0.00166288							0.00445121			0.00112626			219999							172686			81905.5
VVLLPSCPGAPGSPGEK	TRUE	_VVLLPSC[Carbamidomethyl (C)]PGAPGSPGEK_.2	O75636	O75636	FCN3	Ficolin-3	FCN3_HUMAN			0.0017358	0.00277241			0.00464208				0.00362118					27755.7	54492.6			22167				102278
ALPVFCDMDTEGGGWLVFQR	TRUE	_ALPVFC[Carbamidomethyl (C)]DMDTEGGGWLVFQR_.3	O75636	O75636	FCN3	Ficolin-3	FCN3_HUMAN				0.00152118			0.00529889						0.00418187				8926.44			30057.2						14868.5
ALPVFCDMDTEGGGWLVFQR	TRUE	_ALPVFC[Carbamidomethyl (C)]DM[Oxidation (M)]DTEGGGWLVFQR_.3	O75636	O75636	FCN3	Ficolin-3	FCN3_HUMAN							0.00935737													27038.4
RQDGSVDFFR	TRUE	_RQDGSVDFFR_.2	O75636	O75636	FCN3	Ficolin-3	FCN3_HUMAN			0.00549003													244618
PFTTYDADHDSSNSNCAVIVHGAWWYASCYR	TRUE	_PFTTYDADHDSSNSNC[Carbamidomethyl (C)]AVIVHGAWWYASC[Carbamidomethyl (C)]YR_.4	O75636	O75636	FCN3	Ficolin-3	FCN3_HUMAN		0.00863634													4449.86
DVFFGPK	TRUE	_DVFFGPK_.2	O75711	O75711	SCRG1	Scrapie-responsive protein 1	SCRG1_HUMAN											0.00792951													259644
IDEDGKK	TRUE	_IDEDGKK_.1	O75821	O75821	EIF3G	Eukaryotic translation initiation factor 3 subunit G	EIF3G_HUMAN	2.41e-07		0.00755537	0.00121819	1.2e-10	0.00762703	0.00356655	0.000144446	3.24e-10	0.00161674	0.00146718	4.55e-08	0.00112626	213701		224569	255859	328597	209747	321225	503341	260751	128427	175129	362386	149656
IDEDGKK	TRUE	_IDEDGKK_.2	O75821	O75821	EIF3G	Eukaryotic translation initiation factor 3 subunit G	EIF3G_HUMAN			0.000787834													35943.7
LIDDMVAQAMK	TRUE	_LIDDMVAQAMK_.2	O75874	O75874	IDH1	Isocitrate dehydrogenase [NADP] cytoplasmic	IDHC_HUMAN								0.000209006													244282
SCALDQNCQWEPR	TRUE	_SC[Carbamidomethyl (C)]ALDQNC[Carbamidomethyl (C)]QWEPR_.2	O75882	O75882	ATRN	Attractin	ATRN_HUMAN	1.94e-08	3.84e-26	0.000785109	0.00121813	7.24e-10	8.03e-12	0.00864884	0.000214823	3.4e-08	0.00333517	0.00357029	0.00557162	0.00112626	425008	354104	270685	252432	406925	266346	209290	319261	326575	364224	314454	408182	265149
SEAACLAAGPGIR	TRUE	_SEAAC[Carbamidomethyl (C)]LAAGPGIR_.2	O75882	O75882	ATRN	Attractin	ATRN_HUMAN	0.0052909				4.45e-10	1.42e-05	0.00609999	2.99e-06		0.00424993	0.00364043	6.16e-15	0.00112626	578183				502848	505898	562818	454057		552247	446495	763312	647724
LTLTPWVGLR	TRUE	_LTLTPWVGLR_.2	O75882	O75882	ATRN	Attractin	ATRN_HUMAN	1.53e-09	8.92e-08	0.000785109	0.0012177										334072	270316	256117	214849
DLDMFINASK	TRUE	_DLDMFINASK_.2	O75882	O75882	ATRN	Attractin	ATRN_HUMAN	0.00444869		0.00252797	0.00719999					0.00143101			1.46e-10	0.00112626	67577.4		61407.7	35774					23051			10432.5	21679.9
NHNALLASLTTQK	TRUE	_NHNALLASLTTQK_.2	O75882	O75882	ATRN	Attractin	ATRN_HUMAN	0.00335177	6.46e-28	0.00453219			0.00540021		0.000152327		0.00466724				81765.1	40735.7	2234.8			21573.8		30553.1		37272.5
LTGSSGFVTDGPGNYK	TRUE	_LTGSSGFVTDGPGNYK_.2	O75882	O75882	ATRN	Attractin	ATRN_HUMAN								0.00232312	0.00599377	0.00474278		0.00804247	0.00535844								407247	732026	587947		692199	744847
CFSSDFMAYDIACDR	TRUE	_C[Carbamidomethyl (C)]FSSDFMAYDIAC[Carbamidomethyl (C)]DR_.2	O75882	O75882	ATRN	Attractin	ATRN_HUMAN	9.67e-07	1.15e-07	0.000798853			0.0065292								41561.1	53057.1	18187.3			15788.6
CFSSDFMAYDIACDR	TRUE	_C[Carbamidomethyl (C)]FSSDFMAYDIAC[Carbamidomethyl (C)]DR_.3	O75882	O75882	ATRN	Attractin	ATRN_HUMAN	3.05e-05	0.000228644	0.00621558											12263.3	7072.49	8325.45
YQGNPLR	TRUE	_YQGNPLR_.1	O75882	O75882	ATRN	Attractin	ATRN_HUMAN	0.0088833							0.00280657						1.04263e+06							2.00896e+06
KVEFVLK	TRUE	_KVEFVLK_.2	O75882	O75882	ATRN	Attractin	ATRN_HUMAN													0.00676405													115958
IYMYGGK	TRUE	_IYMYGGK_.1	O75882	O75882	ATRN	Attractin	ATRN_HUMAN		3.16e-05											0.00470463		18645.7											21767.8
YYTAINFVATPDEQNR	TRUE	_YYTAINFVATPDEQNR_.2	O75882	O75882	ATRN	Attractin	ATRN_HUMAN	0.00570888													44326.5
TACGDCTSGSSECMWCSNMK	TRUE	_TAC[Carbamidomethyl (C)]GDC[Carbamidomethyl (C)]TSGSSEC[Carbamidomethyl (C)]MWC[Carbamidomethyl (C)]SNMK_.2	O75882	O75882	ATRN	Attractin	ATRN_HUMAN													0.00200714													30970.9
EQYAVVGHSAHIVTLK	TRUE	_EQYAVVGHSAHIVTLK_.3	O75882	O75882	ATRN	Attractin	ATRN_HUMAN		0.00401287													17524.1
YFDVYGK	TRUE	_YFDVYGK_.2	O94923	O94923	GLCE	D-glucuronyl C5-epimerase	GLCE_HUMAN		0.00708922													42952.2
AMQHISYLNSR	TRUE	_AM[Oxidation (M)]QHISYLNSR_.3	O94985	O94985	CLSTN1	Calsyntenin-1	CSTN1_HUMAN										0.00161674													119507
SASAEELR	TRUE	_SASAEELR_.1	O95236	O95236	APOL3	Apolipoprotein L3	APOL3_HUMAN			0.00086821	0.00880856			0.00483279						0.00322475			29416.7	13339			36743.2						95604.2
SASAEELR	TRUE	_SASAEELR_.2	O95236	O95236	APOL3	Apolipoprotein L3	APOL3_HUMAN			0.00762163						0.000264107		0.00765258					120708						114443		106387
WIYHLTEGSTDLR	TRUE	_WIYHLTEGSTDLR_.3	O95445	O95445	APOM	Apolipoprotein M	APOM_HUMAN	2.87e-05	1.35e-14	0.00116916	0.00121842	3.91e-16		0.000175723	2.97e-07	1.93e-10	0.00161837	0.00130139	1.01e-13	0.00112626	831704	791283	547258	399695	644350		567074	333938	533822	535942	415824	628228	711545
WIYHLTEGSTDLR	TRUE	_WIYHLTEGSTDLR_.2	O95445	O95445	APOM	Apolipoprotein M	APOM_HUMAN	0.00495689	1.02e-10	0.000983207	0.00838707		0.00117442	0.000399646	0.000158505		0.00512927	0.00364405	2.8e-07	0.00112777	336137	321631	376501	241434		240745	643540	525256		435465	300406	536458	615726
SLTSCLDSK	TRUE	_SLTSC[Carbamidomethyl (C)]LDSK_.1	O95445	O95445	APOM	Apolipoprotein M	APOM_HUMAN	0.000112591	3.24e-20	0.00444389	0.00606404		1.16e-07		0.00315885		0.00253282	0.00363689	1.39e-06	0.00112626	66393.9	82300.7	61403.7	38553		92298.7		111570		135873	79182.6	147657	156063
SLTSCLDSK	TRUE	_SLTSC[Carbamidomethyl (C)]LDSK_.2	O95445	O95445	APOM	Apolipoprotein M	APOM_HUMAN	0.00530661	5.71e-12	0.00376415					0.000209941	1.67e-06					802031	981788	776453					264461	340873
KWIYHLTEGSTDLR	TRUE	_KWIYHLTEGSTDLR_.2	O95445	O95445	APOM	Apolipoprotein M	APOM_HUMAN		0.000905548				0.00569427	5.35e-06	0.000565404	0.00108606	0.00207993		0.00264591	0.00112626		50539.9				35815	92179.7	80585.7	113567	88808.2		108665	116805
EFPEVHLGQWYFIAGAAPTK	TRUE	_EFPEVHLGQWYFIAGAAPTK_.3	O95445	O95445	APOM	Apolipoprotein M	APOM_HUMAN	0.00424288	2.4e-05	0.00744183	0.00129621	0.000537631		0.00900458	0.000139984		0.00161674	0.00476719			96853.4	60292.2	26611.7	36971.9	151719		112088	50231		67785.6	10596.6
AFLLTPR	TRUE	_AFLLTPR_.2	O95445	O95445	APOM	Apolipoprotein M	APOM_HUMAN		0.00514046	0.00557457												277212	262691
AFLLTPR	TRUE	_AFLLTPR_.1	O95445	O95445	APOM	Apolipoprotein M	APOM_HUMAN							0.00807509	0.000675883												13611.7	19323.6
TELFSSSCPGGIMLNETGQGYQR	TRUE	_TELFSSSC[Carbamidomethyl (C)]PGGIMLNETGQGYQR_.3	O95445	O95445	APOM	Apolipoprotein M	APOM_HUMAN										0.00824373													62833.1
QNLFMGENQFNVPK	TRUE	_QNLFM[Oxidation (M)]GENQFNVPK_.2	O95497	O95497	VNN1	Pantetheinase	VNN1_HUMAN										0.00471823			0.00459541										17034.2			30591.5
NLDILEGAITSAADQGAHIIVTPEDAIYGWNFNR	TRUE	_NLDILEGAITSAADQGAHIIVTPEDAIYGWNFNR_.4	O95497	O95497	VNN1	Pantetheinase	VNN1_HUMAN											0.00183124													3480.84
MTELLPLSSVLEQYK	TRUE	_MTELLPLSSVLEQYK_.2	O95897	O95897	OLFM2	Noelin-2	NOE2_HUMAN									0.00778748													9654.69
NCIPLDTYLR	TRUE	_NC[Carbamidomethyl (C)]IPLDTYLR_.2	O95980	O95980	RECK	Reversion-inducing cysteine-rich protein with Kazal motifs	RECK_HUMAN		0.00363499							0.00711707				0.0092844		315170							1.12427e+06				1.32702e+06
KPFSIEDVEVAPPK	TRUE	_KPFSIEDVEVAPPK_.2	P00325	P00325	ADH1B	All-trans-retinol dehydrogenase [NAD(+)] ADH1B	ADH1B_HUMAN	0.00529771	0.000432549			0.000700119	3.49e-05	0.00928223	0.00107333		0.0048621	0.00159758		0.00112626	22571.3	38510.4			14776.1	7060.15	232216	281667		10286.1	4828.09		6940.61
AAVLWEVK	TRUE	_AAVLWEVK_.2	P00325	P00325	ADH1B	All-trans-retinol dehydrogenase [NAD(+)] ADH1B	ADH1B_HUMAN						5.5e-11	0.00358422		0.00728153										3652.88	6365.95		9143.62
ELGATECINPQDYK	FALSE	_ELGATEC[Carbamidomethyl (C)]INPQDYK_.2	P00325	P00325	ADH1B	All-trans-retinol dehydrogenase [NAD(+)] ADH1B	ADH1B_HUMAN							0.000587476	6.58e-05												479112	891427
DLADELALVDVIEDK	TRUE	_DLADELALVDVIEDK_.2	P00338	P00338	LDHA	L-lactate dehydrogenase A chain	LDHA_HUMAN	0.00583263	0.00287487	0.00132447	0.0033751	0.00864214	0.000895938								6233.97	7323.97	6793.24	25827.4	11094.4	36769
FIIPNVVK	TRUE	_FIIPNVVK_.2	P00338	P00338	LDHA	L-lactate dehydrogenase A chain	LDHA_HUMAN		0.00560368	0.00439212												18942	4528.64
DQLIYNLLK	TRUE	_DQLIYNLLK_.2	P00338	P00338	LDHA	L-lactate dehydrogenase A chain	LDHA_HUMAN						0.000184116													9859.87
TIPIDGNFFTYTR	TRUE	_TIPIDGNFFTYTR_.2	P00352	P00352	ALDH1A1	Retinal dehydrogenase 1	AL1A1_HUMAN	0.00893409		0.00290871				0.00721096	0.000538468						15071.7		4485.18				95828.4	175402
SSSGTPDLPVLLTDLK	TRUE	_S[Acetyl (Protein N-term)]SSGTPDLPVLLTDLK_.2	P00352	P00352	ALDH1A1	Retinal dehydrogenase 1	AL1A1_HUMAN	0.0013086	2.39e-08		0.00332598				0.000981407						12595.9	37964.6		30505.9				41805.1
GYFVQPTVFSNVTDEMR	TRUE	_GYFVQPTVFSNVTDEMR_.2	P00352	P00352	ALDH1A1	Retinal dehydrogenase 1	AL1A1_HUMAN							1.87e-05	0.000192066												156976	336705
QAFQIGSPWR	TRUE	_QAFQIGSPWR_.2	P00352	P00352	ALDH1A1	Retinal dehydrogenase 1	AL1A1_HUMAN							0.00719352	0.00019857												56954.4	94334.3
YILGNPLTPGVTQGPQIDKEQYDK	TRUE	_YILGNPLTPGVTQGPQIDKEQYDK_.3	P00352	P00352	ALDH1A1	Retinal dehydrogenase 1	AL1A1_HUMAN								0.00331811													279447
LYSNAYLNDLAGCIK	TRUE	_LYSNAYLNDLAGC[Carbamidomethyl (C)]IK_.2	P00352	P00352	ALDH1A1	Retinal dehydrogenase 1	AL1A1_HUMAN								0.00125102													52980.4
IFVEESIYDEFVR	TRUE	_IFVEESIYDEFVR_.2	P00352	P00352	ALDH1A1	Retinal dehydrogenase 1	AL1A1_HUMAN							0.00357996													21615.3
IFINNEWHDSVSGK	TRUE	_IFINNEWHDSVSGK_.3	P00352	P00352	ALDH1A1	Retinal dehydrogenase 1	AL1A1_HUMAN								0.00450088													14517.8
DDGSWEVIEGYR	FALSE	_DDGSWEVIEGYR_.2	P00367	P00367	GLUD1	Glutamate dehydrogenase 1, mitochondrial	DHE3_HUMAN							0.00630915	0.000475314												52122.3	52054.5
GFIGPGIDVPAPDMSTGER	TRUE	_GFIGPGIDVPAPDMSTGER_.2	P00367	P00367	GLUD1	Glutamate dehydrogenase 1, mitochondrial	DHE3_HUMAN							0.00425673													61884.8
YNLGLDLR	FALSE	_YNLGLDLR_.2	P00367	P00367	GLUD1	Glutamate dehydrogenase 1, mitochondrial	DHE3_HUMAN							0.00579602													8366.77
YGIENVK	TRUE	_YGIENVK_.2	P00390	P00390	GSR	Glutathione reductase, mitochondrial	GSHR_HUMAN	0.00631847							0.00886585						1.60903e+06							1.05293e+06
LGGTCVNVGCVPK	TRUE	_LGGTC[Carbamidomethyl (C)]VNVGC[Carbamidomethyl (C)]VPK_.2	P00390	P00390	GSR	Glutathione reductase, mitochondrial	GSHR_HUMAN				0.00780594													7718.22
TYSTSFTPMYHAVTK	TRUE	_TYSTSFTPMYHAVTK_.2	P00390	P00390	GSR	Glutathione reductase, mitochondrial	GSHR_HUMAN										0.00556143													634669
GDGPVQGIINFEQK	TRUE	_GDGPVQGIINFEQK_.2	P00441	P00441	SOD1	Superoxide dismutase [Cu-Zn]	SODC_HUMAN						1.38e-13													48191.7
TYCSEPEKVDKDNEDFQESNR	TRUE	_TYC[Carbamidomethyl (C)]SEPEKVDKDNEDFQESNR_.3	P00450	P00450	CP	Ceruloplasmin	CERU_HUMAN	5.03e-07	3.13e-12	0.000785109	0.00121789	4.05e-10	1.73e-06	0.000916612	2.6e-05	8.76e-13	0.00161802	0.001489	1.3e-08	0.00112626	1.11682e+06	807034	1.58536e+06	1.30066e+06	3.43742e+06	2163788	2204005	2.52111e+06	2118631	1.33536e+06	2.68796e+06	1.87925e+06	1.6864e+06
TYCSEPEKVDKDNEDFQESNR	TRUE	_TYC[Carbamidomethyl (C)]SEPEKVDKDNEDFQESNR_.4	P00450	P00450	CP	Ceruloplasmin	CERU_HUMAN	0.00451373	9.54e-06	0.000785109	9.75e-05	2.46e-10	2.5e-07	3.88e-06	7.82e-05	2.9e-13	0.00232317	0.00167986	3.52e-15	0.00112626	488191	375186	679325	638958	1.39546e+06	763550	1.00649e+06	1.07686e+06	631664	455281	1.23342e+06	957570	893255
QYTDSTFR	TRUE	_QYTDSTFR_.2	P00450	P00450	CP	Ceruloplasmin	CERU_HUMAN	2.48e-09	0.00438794	0.00109471	0.00110152	4.65e-12	0.00200879	0.00357657	0.000147763	0.00681377	0.00205468	0.00225221	2.89e-13	0.00296656	2743295	1.81908e+06	3.25654e+06	3.08616e+06	3.52773e+06	2.36138e+06	2.2287e+06	2.95679e+06	2.56459e+06	1.8215e+06	2.74725e+06	1.97179e+06	2.10615e+06
VNKDDEEFIESNK	TRUE	_VNKDDEEFIESNK_.2	P00450	P00450	CP	Ceruloplasmin	CERU_HUMAN	1.02e-09	4.61e-13	0.000785109	0.000618232	8.46e-11	1.04e-08	6.21e-05	2.15e-05	1.47e-12	0.00161674	0.0014802	2.67e-16	0.00112626	2754702	2673980	4255987	3157282	5.60201e+06	4.34589e+06	3285656	3946475	3.15335e+06	2.41399e+06	3.95183e+06	2.7669e+06	2951750
VNKDDEEFIESNK	TRUE	_VNKDDEEFIESNK_.3	P00450	P00450	CP	Ceruloplasmin	CERU_HUMAN	6.96e-12	0.00736062	0.00148541	0.00743528	0.00302747		0.0043596	0.0045182				1.8e-09	0.00513671	2.88095e+06	2548679	3.92398e+06	2.867e+06	1.25589e+06		942151	945645				529696	723805
DLYSGLIGPLIVCR	TRUE	_DLYSGLIGPLIVC[Carbamidomethyl (C)]R_.2	P00450	P00450	CP	Ceruloplasmin	CERU_HUMAN	2.71e-08	1.72e-10	0.000785109	0.00216609	1.65e-09	1.18e-10	0.00357141	1.63e-05	0.00112428	0.00174117	0.00158683	3.94e-15	0.00112626	8846505	6.18311e+06	12155575	10310149	10644608	12014963	7374826	7.2386e+06	6.37448e+06	4651979	6803585	7.57953e+06	6856354
DLYSGLIGPLIVCR	TRUE	_DLYSGLIGPLIVC[Carbamidomethyl (C)]R_.3	P00450	P00450	CP	Ceruloplasmin	CERU_HUMAN	3.16e-10	9.1e-20	0.000785109	0.00121875		0.0091758	0.00698577		0.00705184					96586.8	69958	125003	101008		12646.5	5146.7		2879.05
TTIEKPVWLGFLGPIIK	TRUE	_TTIEKPVWLGFLGPIIK_.3	P00450	P00450	CP	Ceruloplasmin	CERU_HUMAN	9.1e-07	7.65e-13	0.0011272	0.00121793	0.0032828	3.01e-05	0.00100821	0.000430833	1.54e-06	0.0017126	0.00176954	3.36e-10	0.00113551	276792	175760	223623	269084	292320	237894	484308	345811	321636	286230	382928	351893	252443
TTIEKPVWLGFLGPIIK	TRUE	_TTIEKPVWLGFLGPIIK_.2	P00450	P00450	CP	Ceruloplasmin	CERU_HUMAN			0.00781559	0.00652701			0.00573502	0.000771008	0.00241223	0.00503237	0.00379777		0.00121846			19020	29927.7			78238.3	88028.7	69072.4	51274.5	73554.8		46132.8
PYSIHAHGVQTESSTVTPTLPGETLTYVWK	TRUE	_PYSIHAHGVQTESSTVTPTLPGETLTYVWK_.3	P00450	P00450	CP	Ceruloplasmin	CERU_HUMAN	0.000575068	4.26e-08	0.000862053	0.00121871	0.00706208	0.00174463	0.00357243	0.00026341	2.53e-06	0.00196874	0.00187342	4.04e-07	0.00212409	482204	490698	728878	600581	483869	706914	553237	649724	611631	442683	771684	498453	518359
PYSIHAHGVQTESSTVTPTLPGETLTYVWK	TRUE	_PYSIHAHGVQTESSTVTPTLPGETLTYVWK_.4	P00450	P00450	CP	Ceruloplasmin	CERU_HUMAN	0.00391925	9.34e-07	0.0010947	0.00121862	0.000258529	0.00758609		9.98e-05	0.0049382	0.00374723	0.00418539	1.15e-11	0.00112626	2322447	1.6468e+06	2.22973e+06	1675343	1.55563e+06	1.90075e+06		2.13639e+06	2.04772e+06	1.41711e+06	2.46982e+06	1.97593e+06	1.59995e+06
PYSIHAHGVQTESSTVTPTLPGETLTYVWK	TRUE	_PYSIHAHGVQTESSTVTPTLPGETLTYVWK_.5	P00450	P00450	CP	Ceruloplasmin	CERU_HUMAN	0.00711213												0.00475748	6111.27												5385.29
IYHSHIDAPK	TRUE	_IYHSHIDAPK_.2	P00450	P00450	CP	Ceruloplasmin	CERU_HUMAN	3.32e-09	2.48e-11	0.000808148	0.00121863	1.56e-11	3.84e-07	7.75e-07	8.05e-05	6.09e-08	0.00346676	0.00138903	8.53e-15	0.00112626	918061	838027	1.20181e+06	774459	1.34956e+06	1.24276e+06	1.1285e+06	1.09519e+06	1.15653e+06	762150	1.15442e+06	708367	1.09598e+06
IYHSHIDAPK	TRUE	_IYHSHIDAPK_.1	P00450	P00450	CP	Ceruloplasmin	CERU_HUMAN	0.00354274	0.00141269	0.000974539	0.00121783	6.66e-21	2.89e-12	0.00135796	2.65e-05	3.92e-12	0.00161674	0.00141769	2.52e-09	0.00112626	246203	208217	363666	185063	550741	336594	737719	410945	751234	238376	584971	259437	432173
IYHSHIDAPK	TRUE	_IYHSHIDAPK_.3	P00450	P00450	CP	Ceruloplasmin	CERU_HUMAN	9.2e-06		0.00616234											389935		878519
PYTFHSHGITYYK	TRUE	_PYTFHSHGITYYK_.2	P00450	P00450	CP	Ceruloplasmin	CERU_HUMAN	9.05e-10	4.81e-18	0.000785109	0.000332334	8.39e-12	5.17e-08	0.00014741	2.77e-05	3.46e-16	0.00161674	0.00143148	1.09e-11	0.00112626	181500	120748	113893	138516	474309	340618	317782	359627	308221	250413	318173	221796	337214
PYTFHSHGITYYK	TRUE	_PYTFHSHGITYYK_.3	P00450	P00450	CP	Ceruloplasmin	CERU_HUMAN	1.9e-06	1.92e-11	0.000877508	0.00235109	0.000154371	5.53e-10	0.00357338	2.89e-05	0.00376167	0.00161674		8.92e-11		702000	390835	443416	507362	828942	587720	643875	661285	446604	333406		388955
PYTFHSHGITYYK	TRUE	_PYTFHSHGITYYK_.4	P00450	P00450	CP	Ceruloplasmin	CERU_HUMAN	1.22e-08		0.00184065	0.000462357				0.0041181						493151		437389	494637				56618.1
YTVNQCR	TRUE	_YTVNQC[Carbamidomethyl (C)]R_.2	P00450	P00450	CP	Ceruloplasmin	CERU_HUMAN	7.12e-07	4.76e-08	0.00090475	0.00121827			0.00691874	1.41e-05		0.0018479		0.00546088	0.0057966	1.05196e+06	1.244e+06	2.04557e+06	987751			459374	553287		342725		349587	353108
DIFTGLIGPMK	TRUE	_DIFTGLIGPMK_.2	P00450	P00450	CP	Ceruloplasmin	CERU_HUMAN	5.66e-08	7.18e-11	0.000785109	0.00121781	1.8e-08	9.66e-09	0.0035759	5.08e-05	7.68e-08	0.00161674	0.00152431	5.95e-14	0.00112626	5.3782e+06	4.26204e+06	5.97356e+06	6420329	4441573	3.35607e+06	2.04738e+06	3508610	3.01228e+06	2.2469e+06	2.29837e+06	2.41311e+06	2.98679e+06
DIFTGLIGPMK	TRUE	_DIFTGLIGPMK_.1	P00450	P00450	CP	Ceruloplasmin	CERU_HUMAN					2.54e-13	0.000580203	1.08e-08	1.41e-07	2.06e-27	0.00161674	0.00103605	2.64e-21	0.00112626					695102	440402	602236	658713	700993	412920	566792	354359	442367
DIFTGLIGPMK	TRUE	_DIFTGLIGPM[Oxidation (M)]K_.2	P00450	P00450	CP	Ceruloplasmin	CERU_HUMAN	9.94e-05	8.39e-08	0.000877508	0.00121823				0.000194411		0.00514363	0.00363672		0.00530862	239881	243058	281744	216708				141820		96509.4	159419		121516
GEFYIGSK	TRUE	_GEFYIGSK_.1	P00450	P00450	CP	Ceruloplasmin	CERU_HUMAN	2.29e-05	7.38e-11	0.000785109	0.00121813	3.76e-09	2.21e-07	0.000683648	1.25e-05	5.06e-12	0.00161849	0.00184417	1.18e-11	0.00112626	740409	745056	989467	811501	2.43426e+06	1.83347e+06	1.74894e+06	1.76971e+06	1643672	1.05345e+06	1.59924e+06	1.10301e+06	1239784
GEFYIGSK	TRUE	_GEFYIGSK_.2	P00450	P00450	CP	Ceruloplasmin	CERU_HUMAN	3.1e-05	5.76e-05	0.00129631	0.00134944										870539	890508	1.32061e+06	1.02608e+06
EVGPTNADPVCLAK	TRUE	_EVGPTNADPVC[Carbamidomethyl (C)]LAK_.2	P00450	P00450	CP	Ceruloplasmin	CERU_HUMAN	0.000897004	2.26e-17	0.000785109	0.00122087	4.76e-06	0.00277687	0.00357546	0.000675206	3.78e-06	0.00161674	0.00160592	5.02e-09	0.00112626	16348051	13865609	16011000	15826215	34047100	24187708	21924696	26348834	23106430	11738713	25724894	17983718	20177514
EVGPTNADPVCLAK	TRUE	_EVGPTNADPVC[Carbamidomethyl (C)]LAK_.1	P00450	P00450	CP	Ceruloplasmin	CERU_HUMAN					0.00854687													395257
MFTTAPDQVDKEDEDFQESNK	TRUE	_MFTTAPDQVDKEDEDFQESNK_.3	P00450	P00450	CP	Ceruloplasmin	CERU_HUMAN	3.81e-09	4.44e-16	0.000785109	0.00106292	1.1e-11	5.68e-11	0.000179482	1.04e-05	4.95e-15	0.00161674	0.00125193	8.93e-17	0.00112626	12644035	12392359	14159287	10810821	21542684	11973616	14611694	16397369	13122837	10566643	15327044	11395087	10625862
MFTTAPDQVDKEDEDFQESNK	TRUE	_M[Oxidation (M)]FTTAPDQVDKEDEDFQESNK_.3	P00450	P00450	CP	Ceruloplasmin	CERU_HUMAN	0.00233813	0.00848408		0.00242542		4.54e-05	1.05e-05	0.000663822	7.28e-11	0.00161674	0.00362397	1.61e-13	0.00112626	493363	478152		621907		1340051	13957267	622197	12564343	10078034	531173	10868588	10147029
MFTTAPDQVDKEDEDFQESNK	TRUE	_MFTTAPDQVDKEDEDFQESNK_.2	P00450	P00450	CP	Ceruloplasmin	CERU_HUMAN	0.00986503		0.000785109	0.00120932	0.000538237	1.88e-10	0.00715647	0.00223618		0.00462711			0.00114189	119157		215675	178313	232663	184542	469846	391413		332673			171448
MYYSAVDPTK	TRUE	_MYYSAVDPTK_.2	P00450	P00450	CP	Ceruloplasmin	CERU_HUMAN	0.000176391	4.99e-07	0.00104543	0.00121802	1.04e-06	0.000105998	0.00357173	0.000120217	7.99e-10	0.00338146	0.0017108	6.78e-15	0.00113471	7.94542e+06	8146891	10603837	7.10934e+06	11753143	6.4906e+06	7.42936e+06	9005324	5676273	4.69112e+06	7.7406e+06	4.98559e+06	6.54906e+06
MYYSAVDPTK	TRUE	_MYYSAVDPTK_.1	P00450	P00450	CP	Ceruloplasmin	CERU_HUMAN	0.000596134	0.000228721	0.00131482	0.00706343	0.00239456	0.00140212	0.00453043	0.000971475	0.000453524		0.0036297	0.0085534	0.00532609	513585	472408	773386	553516	1.75827e+06	1.17898e+06	1.28835e+06	1.27407e+06	999207		1.21108e+06	874744	890745
MYYSAVDPTK	TRUE	_M[Oxidation (M)]YYSAVDPTK_.2	P00450	P00450	CP	Ceruloplasmin	CERU_HUMAN	0.00537025							0.000437239						27626.7							15670.7
KAEEEHLGILGPQLHADVGDK	TRUE	_KAEEEHLGILGPQLHADVGDK_.4	P00450	P00450	CP	Ceruloplasmin	CERU_HUMAN	4.36e-06	3.49e-07	0.00154285	0.00121836	0.00508259	2.43e-05	0.00368751	0.000914328	0.00861063	0.00231214	0.00362996	1.43e-05	0.00112626	3.38353e+06	2.98754e+06	1.53476e+06	2906871	1.70377e+06	4961910	4.70985e+06	6.65242e+06	4.9473e+06	3.11205e+06	5.73316e+06	3415844	3.23953e+06
KAEEEHLGILGPQLHADVGDK	TRUE	_KAEEEHLGILGPQLHADVGDK_.3	P00450	P00450	CP	Ceruloplasmin	CERU_HUMAN	3.75e-05	8.7e-18	0.000785109	0.0012179	2.55e-09	1.07e-08	0.00198607	0.000182525	1.52e-11	0.00161792	0.00177972	1.85e-10	0.00113938	1.40175e+06	1.3358e+06	1.72739e+06	1.20713e+06	1.67902e+06	1.77506e+06	1.46677e+06	1.84868e+06	1.54651e+06	1192015	1.60668e+06	1.02684e+06	960751
KAEEEHLGILGPQLHADVGDK	TRUE	_KAEEEHLGILGPQLHADVGDK_.2	P00450	P00450	CP	Ceruloplasmin	CERU_HUMAN			0.00256687			3.33e-11	0.00932115									63084.7			608410	47410.3
ALYLQYTDETFR	TRUE	_ALYLQYTDETFR_.2	P00450	P00450	CP	Ceruloplasmin	CERU_HUMAN	1.11e-12	4.56e-20	0.000785109	6.22e-05	4.36e-19	3.89e-13	1.82e-09	2.18e-06	3.06e-21	0.00161674	0.00121712	1.87e-21	0.00112626	15016913	12983229	16140582	16058035	24443494	23804906	22448408	26407600	19892474	15516862	25423990	19401294	20083714
EYTDASFTNR	TRUE	_EYTDASFTNR_.2	P00450	P00450	CP	Ceruloplasmin	CERU_HUMAN	1.12e-09	2.56e-15	0.000797326	0.000623789	1.33e-10	1.07e-06	0.000264858	2.32e-05	1.6e-12	0.00161797	0.00162843	1.84e-13	0.00112626	15438496	15584486	19453714	15818652	19601644	13580456	12573158	15169341	12304436	9206404	15188699	9805138	10422720
DIASGLIGPLIICK	TRUE	_DIASGLIGPLIIC[Carbamidomethyl (C)]K_.2	P00450	P00450	CP	Ceruloplasmin	CERU_HUMAN	5.81e-10	3.58e-15	0.000785109	0.00101488	9.78e-11	1.56e-08	0.00357566	1.01e-05	5.72e-12	0.00161674	0.0014269	5.11e-16	0.00112626	11007609	10714916	17653774	13832148	16898300	17590236	8381242	15616530	15353673	10152993	16361779	12128727	11301536
DIASGLIGPLIICK	TRUE	_DIASGLIGPLIIC[Carbamidomethyl (C)]K_.3	P00450	P00450	CP	Ceruloplasmin	CERU_HUMAN	0.00190845	4.61e-05	0.00142031	0.00123629										25564	32667.2	49118	41733.5
NNEGTYYSPNYNPQSR	TRUE	_NNEGTYYSPNYNPQSR_.2	P00450	P00450	CP	Ceruloplasmin	CERU_HUMAN	8.48e-11	8.96e-20	0.000785109	0.00110527	7.6e-15	1.93e-12	1.24e-05	5.09e-06	5.19e-24	0.00161674	0.00126303	1.12e-20	0.00112626	5596430	5.23804e+06	7937772	5.17332e+06	12201597	7690787	5959306	8457994	6643735	4.55858e+06	8672957	5.27683e+06	5543213
SGAGTEDSACIPWAYYSTVDQVK	TRUE	_SGAGTEDSAC[Carbamidomethyl (C)]IPWAYYSTVDQVK_.3	P00450	P00450	CP	Ceruloplasmin	CERU_HUMAN	0.000679581	3.9e-15	0.000824579	0.00121824	3.07e-12	3.88e-13	0.000643578	0.000246836	1.53e-07	0.0019514	0.0013973	8.27e-10	0.00112626	726674	473912	862237	729822	1.24073e+06	1.17662e+06	551254	743433	617248	357279	862276	54387.7	442947
SGAGTEDSACIPWAYYSTVDQVK	TRUE	_SGAGTEDSAC[Carbamidomethyl (C)]IPWAYYSTVDQVK_.2	P00450	P00450	CP	Ceruloplasmin	CERU_HUMAN			0.0012501	0.00217004	0.000513522	0.00383694					0.0079923					1.55794e+06	1.42248e+06	1.05942e+06	1.00601e+06					816316
RQSEDSTFYLGER	TRUE	_RQSEDSTFYLGER_.2	P00450	P00450	CP	Ceruloplasmin	CERU_HUMAN	2.12e-08	2.87e-11		0.00121858	0.00234777	0.00095299	0.00357552	0.000331353	2.68e-06	0.00323346	0.00175195	0.00556687	0.00114052	239969	232058		233226	603782	384312	321265	417119	227409	264595	380652	282579	309563
RQSEDSTFYLGER	TRUE	_RQSEDSTFYLGER_.3	P00450	P00450	CP	Ceruloplasmin	CERU_HUMAN	0.000673865	0.000619867	0.000785109	0.000145494					0.00697577					361885	344401	540797	439914					43757.5
VDKDNEDFQESNR	TRUE	_VDKDNEDFQESNR_.2	P00450	P00450	CP	Ceruloplasmin	CERU_HUMAN	0.00420638	0.000641617	0.00387785	0.00176386	1.77e-05	0.00519302	0.00891088	0.000594158		0.00161848	0.00390206	4.01e-06	0.00125194	115430	102157	155356	118328	274604	207760	200162	275924		84936.9	199319	131547	153853
GAYPLSIEPIGVR	TRUE	_GAYPLSIEPIGVR_.2	P00450	P00450	CP	Ceruloplasmin	CERU_HUMAN	0.00288285	5.17e-06	0.00146852	0.00202998	0.00478136	0.00316023	0.00360165	0.000258884	0.000163906	0.00333067	0.00362827	8.91e-07	0.00114457	22216702	21849828	29587912	21792884	33166522	32036702	25549088	31105162	26611468	19571194	30112778	22075144	25129226
GAYPLSIEPIGVR	TRUE	_GAYPLSIEPIGVR_.1	P00450	P00450	CP	Ceruloplasmin	CERU_HUMAN				0.00622075						0.00558778							13676.8						42980.7
GAYPLSIEPIGVR	TRUE	_GAYPLSIEPIGVR_.3	P00450	P00450	CP	Ceruloplasmin	CERU_HUMAN				0.00400733													47318.8
HYYIGIIETTWDYASDHGEK	TRUE	_HYYIGIIETTWDYASDHGEK_.3	P00450	P00450	CP	Ceruloplasmin	CERU_HUMAN	0.000292131	6.51e-09	0.000791883	0.00121815	5.27e-08	5.1e-06	0.000621177	2.72e-05	9.99e-12	0.00168147	0.00159465	1.73e-13	0.00112626	2.47019e+06	1.49561e+06	1.2252e+06	1.28072e+06	2.72524e+06	2560749	5.35789e+06	3.0707e+06	2.10101e+06	2.26831e+06	2.90069e+06	2.5837e+06	2751673
HYYIGIIETTWDYASDHGEK	TRUE	_HYYIGIIETTWDYASDHGEK_.2	P00450	P00450	CP	Ceruloplasmin	CERU_HUMAN	1.69e-08													40786.6
AEEEHLGILGPQLHADVGDK	TRUE	_AEEEHLGILGPQLHADVGDK_.4	P00450	P00450	CP	Ceruloplasmin	CERU_HUMAN		0.000910395	0.00173546	0.00527801	0.00459345	0.00349308		0.00165724	0.00632654	0.00176858					171320	164799	136144	117112	110041		123188	71658.4	51429.9
AEEEHLGILGPQLHADVGDK	TRUE	_AEEEHLGILGPQLHADVGDK_.3	P00450	P00450	CP	Ceruloplasmin	CERU_HUMAN		0.0047674			0.00934891					0.00459354					269414			322794					174691
AEEEHLGILGPQLHADVGDK	TRUE	_AEEEHLGILGPQLHADVGDK_.2	P00450	P00450	CP	Ceruloplasmin	CERU_HUMAN						0.00135691	0.00475324						0.00356453						31792.3	30291.3						14737.6
MYYSAVDPTKDIFTGLIGPMK	TRUE	_MYYSAVDPTKDIFTGLIGPMK_.3	P00450	P00450	CP	Ceruloplasmin	CERU_HUMAN	1.14e-05	6.09e-10	0.00080724	0.00121802	1.1e-09	1.33e-05	0.00356965	0.000157357	7.84e-09	0.00194433	0.00163027	3.77e-11	0.00113301	938084	585716	1.34573e+06	1.20869e+06	1.33414e+06	1.11425e+06	892780	970499	1588095	927633	1.49208e+06	1.22081e+06	906136
MYYSAVDPTKDIFTGLIGPMK	TRUE	_M[Oxidation (M)]YYSAVDPTKDIFTGLIGPMK_.3	P00450	P00450	CP	Ceruloplasmin	CERU_HUMAN	1.48e-07	6.34e-12	0.00116981	0.00121803		9.84e-07	0.00452978	0.000683258	0.000383249	0.00162092	0.00141915	2.48e-11	0.0011312	842140	558437	1.2162e+06	1.07705e+06		990393	794571	864808	1.37948e+06	818035	1.33404e+06	1.02864e+06	809747
MYYSAVDPTKDIFTGLIGPMK	TRUE	_MYYSAVDPTKDIFTGLIGPMK_.2	P00450	P00450	CP	Ceruloplasmin	CERU_HUMAN			0.000785109	0.00157324					0.0068763			0.00447862				60719.5	57363.5					61193.8			38648.4
MYYSAVDPTKDIFTGLIGPMK	TRUE	_M[Oxidation (M)]YYSAVDPTKDIFTGLIGPMK_.2	P00450	P00450	CP	Ceruloplasmin	CERU_HUMAN				0.00281366													57654.1
SVPPSASHVAPTETFTYEWTVPK	TRUE	_SVPPSASHVAPTETFTYEWTVPK_.3	P00450	P00450	CP	Ceruloplasmin	CERU_HUMAN	4.69e-07	6.4e-11	0.00080032	0.00121824	2e-09	3.33e-06	0.000243969	4.4e-05	5.55e-13	0.00161674	0.00159841	3.81e-14	0.00112626	2419203	2.30735e+06	1.95334e+06	2.34611e+06	1.53056e+06	2.45263e+06	1.87425e+06	2.18524e+06	1.80756e+06	1.31781e+06	2.22879e+06	1.44101e+06	1.47303e+06
QSEDSTFYLGER	TRUE	_QSEDSTFYLGER_.2	P00450	P00450	CP	Ceruloplasmin	CERU_HUMAN	3.2e-11	1.72e-28	0.00136489	7e-05	1.03e-11	2.01e-16		6.32e-07	9.52e-20	0.00620991	0.0017776	2.29e-34		2.32199e+06	1.72397e+06	2.00575e+06	2.0945e+06	3406169	2.31011e+06		439794	1.45251e+06	69400.3	1.04859e+06	838499
MYSVNGYTFGSLPGLSMCAEDR	TRUE	_MYSVNGYTFGSLPGLSMC[Carbamidomethyl (C)]AEDR_.3	P00450	P00450	CP	Ceruloplasmin	CERU_HUMAN	0.0047747	0.000769631	0.00119366	0.00153006	0.00152166	0.00623178	0.0053642	0.00107444	0.00650001	0.00469911	0.00520073	0.00683804	0.00416451	280949	324867	741222	948354	1.27353e+06	831696	483836	393382	615062	261238	976914	742719	443298
MYSVNGYTFGSLPGLSMCAEDR	TRUE	_M[Oxidation (M)]YSVNGYTFGSLPGLSMC[Carbamidomethyl (C)]AEDR_.3	P00450	P00450	CP	Ceruloplasmin	CERU_HUMAN								0.000652246	0.00593675	0.00221401		0.00705894									288007	528828	198319		567338
MYSVNGYTFGSLPGLSMCAEDR	TRUE	_MYSVNGYTFGSLPGLSMC[Carbamidomethyl (C)]AEDR_.2	P00450	P00450	CP	Ceruloplasmin	CERU_HUMAN			0.00533288	0.00353912												924508	1.44849e+06
MYSVNGYTFGSLPGLSMCAEDR	TRUE	_MYSVNGYTFGSLPGLSM[Oxidation (M)]C[Carbamidomethyl (C)]AEDR_.3	P00450	P00450	CP	Ceruloplasmin	CERU_HUMAN				0.00774238													28165
GPEEEHLGILGPVIWAEVGDTIR	TRUE	_GPEEEHLGILGPVIWAEVGDTIR_.3	P00450	P00450	CP	Ceruloplasmin	CERU_HUMAN	0.00315627	0.000836284	0.00349232	0.00121822	3.28e-05		0.00357791	0.00394559	0.0056291		0.00365953	0.00172829	0.00341732	134428	212699	430339	999305	96133		420395	84886	90092.9		118175	147001	61359.5
KALYLQYTDETFR	TRUE	_KALYLQYTDETFR_.2	P00450	P00450	CP	Ceruloplasmin	CERU_HUMAN	0.00189289		0.00152563	0.00121872		7.89e-05		0.000397945						22463.7		20287.4	20525.5		43434.9		36424.1
KALYLQYTDETFR	TRUE	_KALYLQYTDETFR_.3	P00450	P00450	CP	Ceruloplasmin	CERU_HUMAN	0.00127816	6.8e-08	0.00347329											35980.7	17300.2	28612.9
ADDKVYPGEQYTYMLLATEEQSPGEGDGNCVTR	TRUE	_ADDKVYPGEQYTYM[Oxidation (M)]LLATEEQSPGEGDGNC[Carbamidomethyl (C)]VTR_.4	P00450	P00450	CP	Ceruloplasmin	CERU_HUMAN			0.00942924		6.39e-17	3.61e-14	0.00617746	8.08e-06	6.05e-09	0.00323874	0.000979541		0.00112626			34897.2		81563.5	121007	26995	130512	110003	45267.1	53700.4		62395.7
ADDKVYPGEQYTYMLLATEEQSPGEGDGNCVTR	TRUE	_ADDKVYPGEQYTYMLLATEEQSPGEGDGNC[Carbamidomethyl (C)]VTR_.3	P00450	P00450	CP	Ceruloplasmin	CERU_HUMAN				0.00740725	0.00804234	0.00782844											763812	605024	309735
ADDKVYPGEQYTYMLLATEEQSPGEGDGNCVTR	TRUE	_ADDKVYPGEQYTYMLLATEEQSPGEGDGNC[Carbamidomethyl (C)]VTR_.4	P00450	P00450	CP	Ceruloplasmin	CERU_HUMAN		0.000224404	0.00169481	0.00804727											8292.97	36805.1	24010.7
NMATRPYSIHAHGVQTESSTVTPTLPGETLTYVWK	TRUE	_NMATRPYSIHAHGVQTESSTVTPTLPGETLTYVWK_.4	P00450	P00450	CP	Ceruloplasmin	CERU_HUMAN	0.00261814		0.00250017	0.00476826	0.00012827	0.00677937	0.00725622			0.00481125	0.00485841		0.00561869	205018		202512	201405	151026	164129	221031			222567	245376		150095
NMATRPYSIHAHGVQTESSTVTPTLPGETLTYVWK	TRUE	_NMATRPYSIHAHGVQTESSTVTPTLPGETLTYVWK_.5	P00450	P00450	CP	Ceruloplasmin	CERU_HUMAN	0.00354507	3.18e-07	0.000939492		0.00756471		0.00357468				0.00145217		0.00775272	119038	59190	103355		29692.7		55457.7				116428		30517.1
ERGPEEEHLGILGPVIWAEVGDTIR	TRUE	_ERGPEEEHLGILGPVIWAEVGDTIR_.4	P00450	P00450	CP	Ceruloplasmin	CERU_HUMAN	0.00425219	1.14e-09			0.00927094	0.00335654			6.46e-07		0.00649827			119498	74229.3			15896.6	64185			17862.3		12030.3
ERGPEEEHLGILGPVIWAEVGDTIR	TRUE	_ERGPEEEHLGILGPVIWAEVGDTIR_.3	P00450	P00450	CP	Ceruloplasmin	CERU_HUMAN			0.00745532			0.00302485				0.00486163	0.00153818	0.00958162				26144.1			16932.6				29445.4	20491.7	40211
LISVDTEHSNIYLQNGPDR	TRUE	_LISVDTEHSNIYLQNGPDR_.2	P00450	P00450	CP	Ceruloplasmin	CERU_HUMAN	0.00504915		0.00890538	0.00974075		0.00812801		3.41e-05	0.00512779					12561.6		11557.8	7574.26		32603.5		38511.6	20047
LISVDTEHSNIYLQNGPDR	TRUE	_LISVDTEHSNIYLQNGPDR_.3	P00450	P00450	CP	Ceruloplasmin	CERU_HUMAN	0.00530171				0.00617774									156657				92076.6
VYPGEQYTYMLLATEEQSPGEGDGNCVTR	TRUE	_VYPGEQYTYMLLATEEQSPGEGDGNC[Carbamidomethyl (C)]VTR_.3	P00450	P00450	CP	Ceruloplasmin	CERU_HUMAN	0.00438129	2.2e-06	0.00142684	0.00298171	0.00306427	0.00185215	0.00867394	0.0028078			0.00186421			913749	781019	1.4659e+06	1.29063e+06	957596	787850	16015.2	61482.2			109749
VYPGEQYTYMLLATEEQSPGEGDGNCVTR	TRUE	_VYPGEQYTYMLLATEEQSPGEGDGNC[Carbamidomethyl (C)]VTR_.4	P00450	P00450	CP	Ceruloplasmin	CERU_HUMAN	0.00942627													17019.9
DTANLFPQTSLTLHMWPDTEGTFNVECLTTDHYTGGMK	TRUE	_DTANLFPQTSLTLHM[Oxidation (M)]WPDTEGTFNVEC[Carbamidomethyl (C)]LTTDHYTGGM[Oxidation (M)]K_.4	P00450	P00450	CP	Ceruloplasmin	CERU_HUMAN	2.37e-08	4e-19	0.0046822	0.00121792		2.13e-21	0.00467694	1.84e-05			0.00135416	0.0044937	0.00112626	65425.4	29508.2	1395.6	59207.3		106533	142512	104138			75352.7	70506.3	75538.1
DTANLFPQTSLTLHMWPDTEGTFNVECLTTDHYTGGMK	TRUE	_DTANLFPQTSLTLHM[Oxidation (M)]WPDTEGTFNVEC[Carbamidomethyl (C)]LTTDHYTGGMK_.4	P00450	P00450	CP	Ceruloplasmin	CERU_HUMAN			0.00417576								0.0039436		0.00962228			33195.8								83920.3		56779
DTANLFPQTSLTLHMWPDTEGTFNVECLTTDHYTGGMK	TRUE	_DTANLFPQTSLTLHMWPDTEGTFNVEC[Carbamidomethyl (C)]LTTDHYTGGM[Oxidation (M)]K_.4	P00450	P00450	CP	Ceruloplasmin	CERU_HUMAN													0.00395186													23650.7
NLASRPYTFHSHGITYYK	TRUE	_NLASRPYTFHSHGITYYK_.4	P00450	P00450	CP	Ceruloplasmin	CERU_HUMAN	0.00508826										0.00643449		0.00506987	785713										658593		413084
NLASRPYTFHSHGITYYK	TRUE	_NLASRPYTFHSHGITYYK_.3	P00450	P00450	CP	Ceruloplasmin	CERU_HUMAN						1.46e-05													12877.2
HYYIGIIETTWDYASDHGEKK	TRUE	_HYYIGIIETTWDYASDHGEKK_.4	P00450	P00450	CP	Ceruloplasmin	CERU_HUMAN		0.00228867	0.00633676				0.0060425						0.00822647		79488.6	75507.1				63351.7						73055.2
GVYSSDVFDIFPGTYQTLEMFPR	TRUE	_GVYSSDVFDIFPGTYQTLEM[Oxidation (M)]FPR_.3	P00450	P00450	CP	Ceruloplasmin	CERU_HUMAN			0.00134221	0.00272381	8.24e-08						0.00362964					5612.33	19494.5	33184.4						14815
GVYSSDVFDIFPGTYQTLEMFPR	TRUE	_GVYSSDVFDIFPGTYQTLEMFPR_.3	P00450	P00450	CP	Ceruloplasmin	CERU_HUMAN				0.00311842													91447.5
ELHHLQEQNVSNAFLDK	TRUE	_ELHHLQEQNVSNAFLDK_.3	P00450	P00450	CP	Ceruloplasmin	CERU_HUMAN			0.00123691	0.00121834												17732.5	16012
MHSMNGFMYGNQPGLTMCK	TRUE	_MHSMNGFMYGNQPGLTMC[Carbamidomethyl (C)]K_.3	P00450	P00450	CP	Ceruloplasmin	CERU_HUMAN			0.0074051													766538
TPGIWLLHCHVTDHIHAGMETTYTVLQNEDTK	TRUE	_TPGIWLLHC[Carbamidomethyl (C)]HVTDHIHAGMETTYTVLQNEDTK_.4	P00450	P00450	CP	Ceruloplasmin	CERU_HUMAN							0.00621775						0.00863603							133660						16471.1
AGLQAFFQVQECNK	TRUE	_AGLQAFFQVQEC[Carbamidomethyl (C)]NK_.2	P00450	P00450	CP	Ceruloplasmin	CERU_HUMAN						0.00575788													33290
DVDKEFYLFPTVFDENESLLLEDNIR	TRUE	_DVDKEFYLFPTVFDENESLLLEDNIR_.3	P00450	P00450	CP	Ceruloplasmin	CERU_HUMAN				0.00145854													17012
LHPTHYSIR	TRUE	_LHPTHYSIR_.3	P00451	P00451	F8	Coagulation factor VIII	FA8_HUMAN	0.00710196		0.00153568	0.00737642				0.0038174					0.00112626	6043571		4481130	6558764				11675054					22919670
DFPILPGEIFK	TRUE	_DFPILPGEIFK_.2	P00451	P00451	F8	Coagulation factor VIII	FA8_HUMAN		0.000966086	0.00412471												8406.53	5834.81
AQSGSVPQFK	TRUE	_AQSGSVPQFK_.2	P00451	P00451	F8	Coagulation factor VIII	FA8_HUMAN											0.00760551													257347
SNAWRPQVNNPK	TRUE	_SNAWRPQVNNPK_.3	P00451	P00451	F8	Coagulation factor VIII	FA8_HUMAN		0.00425751													21972.5
LSIQSSPK	TRUE	_LSIQSSPK_.2	P00488	P00488	F13A1	Coagulation factor XIII A chain	F13A_HUMAN	0.00549741		0.00301761		1.46e-08	0.00678297	0.00360706	0.00928162	0.00605167		0.00932361		0.00397421	1.68804e+06		1.51932e+06		4.39257e+06	2.05657e+06	5.87531e+06	5217780	4.77231e+06		5868728		5381544
GTYIPVPIVSELQSGK	TRUE	_GTYIPVPIVSELQSGK_.2	P00488	P00488	F13A1	Coagulation factor XIII A chain	F13A_HUMAN	7.45e-10			0.00121827			0.0036038	0.00764124		0.00401208	0.0036573	1.18e-11	0.00524977	381742			484995			1.32057e+06	626303		978360	1313997	1.42122e+06	1.02117e+06
LALETALMYGAK	TRUE	_LALETALMYGAK_.2	P00488	P00488	F13A1	Coagulation factor XIII A chain	F13A_HUMAN	8.15e-09	0.00950171	0.000840815	0.00121851		0.00425721			0.00122241	0.00516737			0.00182168	55822.8	36667.6	74197.2	75807.3		8860.9			118489	112631			83420.8
QIGGDGMMDITDTYK	TRUE	_QIGGDGMMDITDTYK_.2	P00488	P00488	F13A1	Coagulation factor XIII A chain	F13A_HUMAN	0.00538863		0.0014761				0.00358061			0.00161816				28532.1		16731.9				25587			59146.4
NVWVHLDGPGVTR	TRUE	_NVWVHLDGPGVTR_.3	P00488	P00488	F13A1	Coagulation factor XIII A chain	F13A_HUMAN		0.000145204		0.00553505											15578.4		8861.52
NVWVHLDGPGVTR	TRUE	_NVWVHLDGPGVTR_.2	P00488	P00488	F13A1	Coagulation factor XIII A chain	F13A_HUMAN										0.00181531													12557.6
SNVDMDFEVENAVLGK	TRUE	_SNVDMDFEVENAVLGK_.2	P00488	P00488	F13A1	Coagulation factor XIII A chain	F13A_HUMAN						0.00732029													11578.5
LGADAVGMSTVPEVIVAR	TRUE	_LGADAVGMSTVPEVIVAR_.2	P00491	P00491	PNP	Purine nucleoside phosphorylase	PNPH_HUMAN	0.00930614				2.92e-05					0.00161674				12020.6				36009					176780
DHINLPGFSGQNPLR	TRUE	_DHINLPGFSGQNPLR_.2	P00491	P00491	PNP	Purine nucleoside phosphorylase	PNPH_HUMAN		0.00267192						0.000332379							37568.5						49316.1
VIMDYESLEK	TRUE	_VIMDYESLEK_.2	P00491	P00491	PNP	Purine nucleoside phosphorylase	PNPH_HUMAN				0.00361038													49215.2
TDLHAFENLEIIR	TRUE	_TDLHAFENLEIIR_.3	P00533	P00533	EGFR	Epidermal growth factor receptor	EGFR_HUMAN	0.00688757	0.00730921			0.000744227					0.00957657				641463	478385			2.30256e+06					580267
VLNNMEIGTSLFDEEGAK	TRUE	_VLNNMEIGTSLFDEEGAK_.2	P00558	P00558	PGK1	Phosphoglycerate kinase 1	PGK1_HUMAN		0.00341397													6233.5
ELLESYIDGR	TRUE	_ELLESYIDGR_.2	P00734	P00734	F2	Prothrombin	THRB_HUMAN	1.98e-10	9.95e-18	0.000785109	0.00121798	2.23e-11	2.78e-10	2.16e-07	1.89e-05	1.16e-19	0.00161674	0.00132852	2.19e-18	0.00112626	7872449	5.82998e+06	3920013	4.5416e+06	9925092	5.98937e+06	7.62317e+06	8190515	7149153	7.98672e+06	8948448	9361837	9488826
LAACLEGNCAEGLGTNYR	TRUE	_LAAC[Carbamidomethyl (C)]LEGNC[Carbamidomethyl (C)]AEGLGTNYR_.2	P00734	P00734	F2	Prothrombin	THRB_HUMAN	1.1e-09	7.61e-14	0.000802964	0.00121785	3.79e-10	5.23e-07	0.00113098	2.95e-05	9.8e-13	0.00161674	0.00161263	2.94e-14	0.00112626	6244914	4283829	2.14962e+06	4.53384e+06	6.41343e+06	4.62011e+06	4.75191e+06	5554059	5289754	5.88215e+06	6.03622e+06	6.52912e+06	6.83589e+06
LAACLEGNCAEGLGTNYR	TRUE	_LAAC[Carbamidomethyl (C)]LEGNC[Carbamidomethyl (C)]AEGLGTNYR_.3	P00734	P00734	F2	Prothrombin	THRB_HUMAN	1.14e-08	9.87e-11	0.000785109	0.00121801	3.57e-05	3.61e-06	0.000418804	2.09e-05	0.00895639	0.00161789	0.00389153	4.28e-13	0.00133229	579683	451147	221393	382518	678176	643299	654473	674727	599321	720874	726003	851442	840612
TFGSGEADCGLRPLFEK	TRUE	_TFGSGEADC[Carbamidomethyl (C)]GLRPLFEK_.3	P00734	P00734	F2	Prothrombin	THRB_HUMAN	0.00259262	0.000376222	0.000972396	0.00425018	1.08e-06	0.00369203	0.00356815	8.82e-05	5.23e-06	0.0020721	0.00362769	6.48e-09	0.00112626	996670	1.17233e+06	541456	715710	1.75481e+06	1.01072e+06	1445114	1.54426e+06	1.38837e+06	1.70441e+06	1.82587e+06	2.0363e+06	1.91506e+06
TFGSGEADCGLRPLFEK	TRUE	_TFGSGEADC[Carbamidomethyl (C)]GLRPLFEK_.2	P00734	P00734	F2	Prothrombin	THRB_HUMAN	1e-05	2.4e-12	0.000866688	0.00121835	2.47e-10	6.16e-06	0.000866121	9.68e-05	2.2e-10	0.00161813	0.00152262	8.21e-16	0.00112626	643125	1.04859e+06	449039	598301	1.66286e+06	914975	1.16289e+06	1370401	1.32357e+06	1.62171e+06	1.86542e+06	2202017	1.79869e+06
DKLAACLEGNCAEGLGTNYR	TRUE	_DKLAAC[Carbamidomethyl (C)]LEGNC[Carbamidomethyl (C)]AEGLGTNYR_.3	P00734	P00734	F2	Prothrombin	THRB_HUMAN	5.4e-06	2.61e-14	0.000785109	0.00595686	0.00901525	0.00486411	0.00357831	0.00417709	3.55e-09	0.0016172	0.00154961	3.23e-12	0.00112626	816738	734325	546326	599338	440538	505107	415450	595439	759461	931623	954066	1.12958e+06	920191
DKLAACLEGNCAEGLGTNYR	TRUE	_DKLAAC[Carbamidomethyl (C)]LEGNC[Carbamidomethyl (C)]AEGLGTNYR_.2	P00734	P00734	F2	Prothrombin	THRB_HUMAN	0.000205052	3e-05	0.00167029	0.00324123	0.00636348	1.87e-05	0.00578293	0.000472343	1.37e-08	0.00195969	0.00633562	4.53e-10	0.00112626	81376.2	84374.3	85779	84642.4	69150.7	82518.9	78771.3	47170.7	70600.2	104068	88945.1	130774	77300.8
SEGSSVNLSPPLEQCVPDR	TRUE	_SEGSSVNLSPPLEQC[Carbamidomethyl (C)]VPDR_.2	P00734	P00734	F2	Prothrombin	THRB_HUMAN	1.19e-09	4e-13	0.000838799	0.00121834	9.03e-11	3.12e-05	0.00356623	0.000355188	1.28e-05	0.00161674	0.00163873	2.57e-08	0.00112626	15249669	15512394	5217408	11604936	15790813	9452473	12397376	12033977	11336602	13461373	13677036	16712456	8.32726e+06
SEGSSVNLSPPLEQCVPDR	TRUE	_SEGSSVNLSPPLEQC[Carbamidomethyl (C)]VPDR_.3	P00734	P00734	F2	Prothrombin	THRB_HUMAN	6.87e-10	2.8e-05	0.00209633	0.000712596	4.54e-05	2.13e-10	0.0076016	1.02e-05	2.42e-07	0.00182505	0.00115973	9.14e-11		473900	480230	172551	266586	544738	445693	599026	556574	450876	502279	482907	655505
KSPQELLCGASLISDR	TRUE	_KSPQELLC[Carbamidomethyl (C)]GASLISDR_.3	P00734	P00734	F2	Prothrombin	THRB_HUMAN	9.4e-10	0.000238514	0.000945336	0.00354591		0.00174451	0.00363828	8.49e-05	0.000833091	0.00305982	0.00183111	1.04e-05	0.00112626	2.47226e+06	2.30256e+06	774068	1.31563e+06		410932	644083	562916	619501	767084	625007	957609	874871
KSPQELLCGASLISDR	TRUE	_KSPQELLC[Carbamidomethyl (C)]GASLISDR_.2	P00734	P00734	F2	Prothrombin	THRB_HUMAN	0.00562926	0.00983613	0.00998578	0.00412067		0.00112702	0.00357476	0.00162371		0.00856024	0.00621368		0.0073597	400653	440563	165228	282934		496046	778199	848714		625161	751124		696401
VTGWGNLK	TRUE	_VTGWGNLK_.1	P00734	P00734	F2	Prothrombin	THRB_HUMAN	5.26e-09	2.2e-11	0.000785109	0.00121817	8.9e-08	3.04e-08	0.00357083	1.48e-05	1.31e-11	0.00161674	0.00145522	3.32e-15	0.00112626	181730	227313	175669	144983	414110	296903	377864	378582	391064	442334	443040	480385	465918
VTGWGNLK	TRUE	_VTGWGNLK_.2	P00734	P00734	F2	Prothrombin	THRB_HUMAN	0.00480188	1.19e-14	0.00825057	0.00121793			0.00373542	0.000645179		0.00519027		0.0024722	0.0073114	1.60697e+06	1.75e+06	1.35594e+06	1206681			647437	463030		660640		594505	703849
ETWTANVGK	TRUE	_ETWTANVGK_.2	P00734	P00734	F2	Prothrombin	THRB_HUMAN	1.93e-09	1.4e-24	0.0014856	0.00141535	2.95e-13		3.42e-07	2.36e-05		0.00476722	0.00180621	7.3e-17	0.00369974	611126	655275	550197	632186	380561		317251	334919		294265	420746	407794	431041
ETWTANVGK	TRUE	_ETWTANVGK_.1	P00734	P00734	F2	Prothrombin	THRB_HUMAN	3.6e-06	2.19e-08	0.00565711	0.00146172		0.00170231	0.00358484	0.000677404	0.00183196	0.00377628	0.00364285		0.00112626	218691	215151	173705	172253		254597	296831	345819	240568	306529	372743		399327
SPQELLCGASLISDR	TRUE	_SPQELLC[Carbamidomethyl (C)]GASLISDR_.2	P00734	P00734	F2	Prothrombin	THRB_HUMAN	1.28e-08	1.77e-08	0.0011392	0.00424968	2.34e-12	0.000256386	0.00357039	9.63e-05	5.75e-07	0.00161841	0.00172938	2.56e-06	0.00112626	8.09574e+06	9318980	6661314	5894319	2.67258e+06	6357639	8218051	7.96838e+06	8580786	8524290	9019379	10255997	10739097
SPQELLCGASLISDR	TRUE	_SPQELLC[Carbamidomethyl (C)]GASLISDR_.3	P00734	P00734	F2	Prothrombin	THRB_HUMAN			0.00568573	0.0012178		6.46e-19	0.00573625	0.00220104					0.00125649			110013	88083.5		52860.2	118166	111474					47114.5
KPVAFSDYIHPVCLPDR	TRUE	_KPVAFSDYIHPVC[Carbamidomethyl (C)]LPDR_.3	P00734	P00734	F2	Prothrombin	THRB_HUMAN	2.71e-10	6.26e-14	0.00104393	0.00121796	3.85e-10	1.23e-09	4.89e-05	1.48e-05	1.06e-11	0.00161823	0.00152042	1.66e-14	0.00112626	4.13794e+06	4177385	2.39314e+06	2.27643e+06	4.06024e+06	2637337	5.04821e+06	4296267	3.44224e+06	4.46788e+06	4992772	5.84351e+06	5.20991e+06
KPVAFSDYIHPVCLPDR	TRUE	_KPVAFSDYIHPVC[Carbamidomethyl (C)]LPDR_.4	P00734	P00734	F2	Prothrombin	THRB_HUMAN	0.000141953	1.43e-10	0.000785109	0.00234358	1.3e-06	0.00740552		0.00560284					0.00297116	233003	235524	128398	121831	143581	110445		201359					208109
KPVAFSDYIHPVCLPDR	TRUE	_KPVAFSDYIHPVC[Carbamidomethyl (C)]LPDR_.2	P00734	P00734	F2	Prothrombin	THRB_HUMAN							0.00356822	0.00360651	0.00353993	0.00463293	0.00363843		0.00226159							51623.3	53305.8	22010.5	37036.1	44881.2		87437.6
LAVTTHGLPCLAWASAQAK	TRUE	_LAVTTHGLPC[Carbamidomethyl (C)]LAWASAQAK_.3	P00734	P00734	F2	Prothrombin	THRB_HUMAN	3.88e-09	9.85e-17	0.000798395	0.00121823	6.55e-20	6.15e-08	0.000608907	1.53e-06	7.07e-11	0.00161787	0.00154111	1.27e-14	0.00112626	2.27135e+06	2.4374e+06	1.41122e+06	1.80318e+06	189584	955011	2116751	1.54636e+06	1503142	1.77432e+06	1.54118e+06	1.99934e+06	2.02632e+06
LAVTTHGLPCLAWASAQAK	TRUE	_LAVTTHGLPC[Carbamidomethyl (C)]LAWASAQAK_.2	P00734	P00734	F2	Prothrombin	THRB_HUMAN								0.00292769	0.00514914	0.00854968		0.00564742									636679	132623	666320		704944
YTACETAR	TRUE	_YTAC[Carbamidomethyl (C)]ETAR_.2	P00734	P00734	F2	Prothrombin	THRB_HUMAN	0.000927723	1.84e-13	0.00944965					0.00103794	7.13e-05		0.00647278	0.00546578	0.00112626	694806	1.2363e+06	811976					351489	292309		585057	506023	697161
TATSEYQTFFNPR	TRUE	_TATSEYQTFFNPR_.2	P00734	P00734	F2	Prothrombin	THRB_HUMAN	9.9e-12	5.26e-19	0.000785109	0.000917323	1.76e-11	3.78e-11	3.4e-07	4.52e-06	6.61e-19	0.00161674	0.00129842	8e-22	0.00112626	5.9288e+06	6.2236e+06	2.24027e+06	3.81862e+06	8419244	5292428	6.76599e+06	7.25498e+06	7.12233e+06	7743522	8514344	9393514	8807133
TATSEYQTFFNPR	TRUE	_TATSEYQTFFNPR_.3	P00734	P00734	F2	Prothrombin	THRB_HUMAN				0.00290733													17378
GDACEGDSGGPFVMK	TRUE	_GDAC[Carbamidomethyl (C)]EGDSGGPFVMK_.2	P00734	P00734	F2	Prothrombin	THRB_HUMAN	1.54e-11	7.8e-29	0.000785109	6.18e-05	0.000112999	0.00517588	0.00682548	0.00420654	5.88e-27	0.00522142	0.00128659	4.3e-11	0.00114045	3.73676e+06	4.22913e+06	3084255	2.55845e+06	3.94738e+06	2332716	3.34642e+06	3.59855e+06	3.28284e+06	3.83251e+06	3.69347e+06	4559383	4.4687e+06
ETAASLLQAGYK	TRUE	_ETAASLLQAGYK_.2	P00734	P00734	F2	Prothrombin	THRB_HUMAN	3.41e-09	1.74e-20	0.000785109	0.00121768	1.8e-12	2.16e-09	1.18e-07	6.17e-06	7.47e-15	0.00161674	0.0012096	4.08e-17	0.00112626	3.58296e+06	3527039	2.48092e+06	2352360	3.22772e+06	2.06945e+06	3.15683e+06	2.95684e+06	2.27607e+06	3.33126e+06	2.95122e+06	3.20903e+06	3.26449e+06
ETAASLLQAGYK	TRUE	_ETAASLLQAGYK_.1	P00734	P00734	F2	Prothrombin	THRB_HUMAN			0.00122836				0.00650567			0.00467456	0.00363628	0.00606447	0.00430399			39103.1				204227			205532	139061	184947	167620
HQDFNSAVQLVENFCR	TRUE	_HQDFNSAVQLVENFC[Carbamidomethyl (C)]R_.3	P00734	P00734	F2	Prothrombin	THRB_HUMAN	2.34e-09	2.6e-16	0.000785109	0.000813074	3.24e-06	3.55e-09	0.000237165	1.63e-05	2.35e-13	0.00161674	0.00154196	2.71e-15	0.00112626	3.963e+06	3.00949e+06	2.90312e+06	2.06017e+06	2.07011e+06	1.62015e+06	1.70116e+06	1.7933e+06	1.93305e+06	1.95286e+06	1.84095e+06	2.05127e+06	2.16752e+06
HQDFNSAVQLVENFCR	TRUE	_HQDFNSAVQLVENFC[Carbamidomethyl (C)]R_.2	P00734	P00734	F2	Prothrombin	THRB_HUMAN	0.000437192	0.000246155			0.00756606								0.00619383	468955	519757			371276								687637
NPDGDEEGVWCYVAGK	TRUE	_NPDGDEEGVWC[Carbamidomethyl (C)]YVAGK_.2	P00734	P00734	F2	Prothrombin	THRB_HUMAN	5.77e-05	8.55e-12	0.000807277	0.00121836	1.81e-06	2.05e-05	0.00174717	0.00022632	1.87e-08	0.0018495	0.00362095	3.15e-11	0.00112626	2115164	2.42629e+06	1.31962e+06	1.50966e+06	1.89159e+06	1.92167e+06	2.33057e+06	2465096	2.08529e+06	2.22315e+06	2765043	2571257	2.92781e+06
NPDSSTTGPWCYTTDPTVR	TRUE	_NPDSSTTGPWC[Carbamidomethyl (C)]YTTDPTVR_.2	P00734	P00734	F2	Prothrombin	THRB_HUMAN	4.09e-09	1.02e-14	0.000799044	0.00106321	9.13e-14		1.35e-07	1.81e-06		0.00161674	0.00143614	5.71e-20	0.00112626	48980.5	1.87885e+06	657614	2956990	2.05047e+06		1.41146e+06	1.44611e+06		3.66237e+06	3.96351e+06	4546297	1.99072e+06
NPDSSTTGPWCYTTDPTVR	TRUE	_NPDSSTTGPWC[Carbamidomethyl (C)]YTTDPTVR_.3	P00734	P00734	F2	Prothrombin	THRB_HUMAN		1.24e-37											0.00321621		196485											86487.9
GQPSVLQVVNLPIVERPVCK	TRUE	_GQPSVLQVVNLPIVERPVC[Carbamidomethyl (C)]K_.2	P00734	P00734	F2	Prothrombin	THRB_HUMAN	5.49e-08	3.17e-06	0.000785109		1.04e-10	0.00203463	0.000520106	0.000470413	0.00557717	0.00161674			0.00112626	158212	167230	126694		111037	108641	185237	152567	204997	214245			213800
GQPSVLQVVNLPIVERPVCK	TRUE	_GQPSVLQVVNLPIVERPVC[Carbamidomethyl (C)]K_.3	P00734	P00734	F2	Prothrombin	THRB_HUMAN	2.91e-09	3.18e-15	0.00122594			0.000826658	0.00847776	0.00373258					0.00115689	3.11756e+06	2.60944e+06	1.94404e+06			2932670	1.14476e+06	4.62238e+06					295817
GQPSVLQVVNLPIVER	TRUE	_GQPSVLQVVNLPIVER_.2	P00734	P00734	F2	Prothrombin	THRB_HUMAN	3.38e-06	1.16e-23	0.0022028	0.00319952	4.9e-09	6.2e-09	0.0016223	2.26e-05	5.89e-12	0.00161827	0.00160725	5.76e-14	0.00112626	958703	1.12409e+06	740908	698805	1.27169e+06	785078	1.78513e+06	1.36882e+06	1.35133e+06	1.70894e+06	1.4361e+06	1.83657e+06	1.52173e+06
YGFYTHVFR	TRUE	_YGFYTHVFR_.2	P00734	P00734	F2	Prothrombin	THRB_HUMAN						0.000350454	0.000904388	6.6e-06	5.57e-13	0.00161674	0.00152993	3.92e-21	0.00112626						395421	837704	721904	503112	825329	837122	719232	783412
YGFYTHVFR	TRUE	_YGFYTHVFR_.3	P00734	P00734	F2	Prothrombin	THRB_HUMAN	0.000491124		0.00102234	0.000519415										173884		87686.1	126466
KPVAFSDYIHPVCLPDRETAASLLQAGYK	TRUE	_KPVAFSDYIHPVC[Carbamidomethyl (C)]LPDRETAASLLQAGYK_.4	P00734	P00734	F2	Prothrombin	THRB_HUMAN			0.00377395	0.00280575				0.00673905		0.00704026	0.0017522	0.00372608	0.00286232			104798	107325				167643		280852	215246	288698	268328
KPVAFSDYIHPVCLPDRETAASLLQAGYK	TRUE	_KPVAFSDYIHPVC[Carbamidomethyl (C)]LPDRETAASLLQAGYK_.5	P00734	P00734	F2	Prothrombin	THRB_HUMAN	1.3e-05					0.00534589		0.00239239	0.00803598			3.12e-18	0.00112626	47951.3					45594.1		76861.5	56394.3			79385.8	102748
KPVAFSDYIHPVCLPDRETAASLLQAGYK	TRUE	_KPVAFSDYIHPVC[Carbamidomethyl (C)]LPDRETAASLLQAGYK_.3	P00734	P00734	F2	Prothrombin	THRB_HUMAN	0.00378474		0.00619001	0.00815408						0.00457582			0.00252307	26584.4		14564.5	2322.21						14466.9			10298.9
SGIECQLWR	TRUE	_SGIEC[Carbamidomethyl (C)]QLWR_.2	P00734	P00734	F2	Prothrombin	THRB_HUMAN	3.45e-11	2.75e-19	0.000785109	0.000139553	3.56e-12	5.26e-12	0.000122709	6.6e-06	1.75e-20	0.00161674	0.00136783	1.16e-16	0.00112626	8788002	10009602	6329221	5986067	7266536	5.70656e+06	6965328	6.31805e+06	5.88081e+06	7241130	7310507	7230952	7.68123e+06
SGIECQLWR	TRUE	_SGIEC[Carbamidomethyl (C)]QLWR_.1	P00734	P00734	F2	Prothrombin	THRB_HUMAN								0.0006891					0.00562407								34074.9					27267.4
ITDNMFCAGYKPDEGKR	TRUE	_ITDNMFC[Carbamidomethyl (C)]AGYKPDEGKR_.2	P00734	P00734	F2	Prothrombin	THRB_HUMAN	3.31e-05	9.51e-12	0.000825798	0.00121802	0.00403304	0.00265086	0.00356553	0.000137004	3.09e-09	0.00205321	0.00329649	3.89e-10	0.00112626	182562	231334	159096	164727	247091	168848	208436	233128	210215	280064	271868	334779	253452
ITDNMFCAGYKPDEGKR	TRUE	_ITDNMFC[Carbamidomethyl (C)]AGYKPDEGKR_.3	P00734	P00734	F2	Prothrombin	THRB_HUMAN	8.78e-10	1.73e-05			0.000128301	0.00351779	0.00367095	3.48e-05	6.22e-05	0.0034467			0.00112626	650800	779708			790219	551767	539081	643408	557452	672910			984769
ITDNMFCAGYKPDEGKR	TRUE	_ITDNMFC[Carbamidomethyl (C)]AGYKPDEGKR_.4	P00734	P00734	F2	Prothrombin	THRB_HUMAN	0.00277475	2.85e-07	0.00190701	0.00121869				0.00460762		0.00522149			0.0017474	1.05447e+06	998816	742465	678954				189003		226442			235899
RQECSIPVCGQDQVTVAMTPR	TRUE	_RQEC[Carbamidomethyl (C)]SIPVC[Carbamidomethyl (C)]GQDQVTVAMTPR_.3	P00734	P00734	F2	Prothrombin	THRB_HUMAN	3.2e-10	7.42e-17	0.000785109	0.00121768	3.02e-10	7.97e-12	7.69e-05	1.4e-05	2.19e-14	0.00161674	0.00125938	5.64e-20	0.00112626	5758169	6.68527e+06	4.4347e+06	4425015	5.97298e+06	4355762	5484601	5.61501e+06	5694696	6621092	6153596	7.92074e+06	6837348
RQECSIPVCGQDQVTVAMTPR	TRUE	_RQEC[Carbamidomethyl (C)]SIPVC[Carbamidomethyl (C)]GQDQVTVAM[Oxidation (M)]TPR_.3	P00734	P00734	F2	Prothrombin	THRB_HUMAN		1.2e-11			3.22e-07				0.00380755	0.00435772			0.00648306		136801			255069				109892	87705.4			109866
WYQMGIVSWGEGCDR	TRUE	_WYQMGIVSWGEGC[Carbamidomethyl (C)]DR_.2	P00734	P00734	F2	Prothrombin	THRB_HUMAN	0.00355408	1.58e-12	0.000785109	0.00121776	1.25e-08	1e-06	0.00356636	4.41e-05	5.01e-08	0.00176949	0.00164183	8.39e-14	0.00112626	472681	391734	218622	374875	652451	601727	1.21626e+06	779894	817651	1.18598e+06	1.10903e+06	1.22555e+06	1.40048e+06
WYQMGIVSWGEGCDR	TRUE	_WYQMGIVSWGEGC[Carbamidomethyl (C)]DR_.3	P00734	P00734	F2	Prothrombin	THRB_HUMAN	0.00511362	0.00329611					0.00915894						0.00130148	15989	12633.4					10441.2						20065.9
ENLDRDIALMK	TRUE	_ENLDRDIALMK_.2	P00734	P00734	F2	Prothrombin	THRB_HUMAN	0.00145042	3.34e-14	0.00373614	0.00121868	0.00129222	1.33e-08		0.000430734	7.23e-06	0.00310393	0.00631764	2.07e-07	0.00246601	555659	529922	479568	427772	642374	522154		673604	724610	723047	619483	1.02123e+06	777529
ENLDRDIALMK	TRUE	_ENLDRDIALMK_.3	P00734	P00734	F2	Prothrombin	THRB_HUMAN	0.00180158	0.000339351	0.00823278	0.00158301										115309	89241.6	53041.3	99507.6
ITDNMFCAGYKPDEGK	TRUE	_ITDNMFC[Carbamidomethyl (C)]AGYKPDEGK_.3	P00734	P00734	F2	Prothrombin	THRB_HUMAN	0.00425113	3.15e-06	0.000903279	0.000756349	2.34e-11		0.00357849	1.92e-06	0.0087524	0.00309422	0.00572808	0.00589124	0.00165995	490817	531400	330704	293647	562269		532674	364157	335688	641436	238247	395115	513507
ITDNMFCAGYKPDEGK	TRUE	_ITDNMFC[Carbamidomethyl (C)]AGYKPDEGK_.2	P00734	P00734	F2	Prothrombin	THRB_HUMAN	0.00536211	0.000170636	0.000785109	0.00121768										98515	145082	81593	31405
LKKPVAFSDYIHPVCLPDR	TRUE	_LKKPVAFSDYIHPVC[Carbamidomethyl (C)]LPDR_.4	P00734	P00734	F2	Prothrombin	THRB_HUMAN	0.000381741		0.00502894		1.75e-05	5.3e-09				0.00878167	0.00481706	5.33e-21		389060		70453.5		322593	249310				251833	396801	542637
LKKPVAFSDYIHPVCLPDR	TRUE	_LKKPVAFSDYIHPVC[Carbamidomethyl (C)]LPDR_.3	P00734	P00734	F2	Prothrombin	THRB_HUMAN								0.00213387					0.00394714								61629.7					37206.8
WYQMGIVSWGEGCDRDGK	TRUE	_WYQMGIVSWGEGC[Carbamidomethyl (C)]DRDGK_.3	P00734	P00734	F2	Prothrombin	THRB_HUMAN	0.00634618		0.00225936	0.0085692				0.000829834		0.00845549	0.00371528	0.00585994	0.00440445	100698		58632.1	88406.9				74688.8		190095	156059	251694	191444
IVEGSDAEIGMSPWQVMLFR	TRUE	_IVEGSDAEIGMSPWQVMLFR_.2	P00734	P00734	F2	Prothrombin	THRB_HUMAN	0.0014633	8.46e-06		0.00121808	0.00377887									108134	108790		363681	57641.6
IVEGSDAEIGMSPWQVMLFR	TRUE	_IVEGSDAEIGM[Oxidation (M)]SPWQVMLFR_.3	P00734	P00734	F2	Prothrombin	THRB_HUMAN			0.000824529	0.00121788	5.63e-12	1.6e-10										51279.3	119330	64553.9	43425.2
IVEGSDAEIGMSPWQVMLFR	TRUE	_IVEGSDAEIGMSPWQVMLFR_.3	P00734	P00734	F2	Prothrombin	THRB_HUMAN	2.45e-08		0.00174673	0.000913647		0.00593704								52630.8		52901.5	123257		43330.6
IVEGSDAEIGMSPWQVMLFR	TRUE	_IVEGSDAEIGM[Oxidation (M)]SPWQVMLFR_.2	P00734	P00734	F2	Prothrombin	THRB_HUMAN			0.00404236	0.00851538												95007	208700
QECSIPVCGQDQVTVAMTPR	TRUE	_QEC[Carbamidomethyl (C)]SIPVC[Carbamidomethyl (C)]GQDQVTVAMTPR_.2	P00734	P00734	F2	Prothrombin	THRB_HUMAN	0.00469822	1.08e-11	0.00122671	0.00178355			0.00174927		8.18e-11	0.00161783		2.33e-05	0.00199971	84374.3	87586.1	60428.5	74993.2			69858.6		65226.2	83185.9		103573	56850.9
QECSIPVCGQDQVTVAMTPR	TRUE	_QEC[Carbamidomethyl (C)]SIPVC[Carbamidomethyl (C)]GQDQVTVAMTPR_.3	P00734	P00734	F2	Prothrombin	THRB_HUMAN		0.00063889	0.000785109			0.00969572									52050.9	20845.8			38355.7
PVAFSDYIHPVCLPDR	TRUE	_PVAFSDYIHPVC[Carbamidomethyl (C)]LPDR_.3	P00734	P00734	F2	Prothrombin	THRB_HUMAN	0.0051442	1.8e-22	0.00985155									0.00661415		75634.6	56606.3	39315.1									129090
PVAFSDYIHPVCLPDRETAASLLQAGYK	TRUE	_PVAFSDYIHPVC[Carbamidomethyl (C)]LPDRETAASLLQAGYK_.3	P00734	P00734	F2	Prothrombin	THRB_HUMAN				0.00736675						0.00469709			0.00834223				32335.6						75792.6			167788
PVAFSDYIHPVCLPDRETAASLLQAGYK	TRUE	_PVAFSDYIHPVC[Carbamidomethyl (C)]LPDRETAASLLQAGYK_.4	P00734	P00734	F2	Prothrombin	THRB_HUMAN						0.00180028							0.00604204						2916.56							7126.09
PGDFGYCDLNYCEEAVEEETGDGLDEDSDR	TRUE	_PGDFGYC[Carbamidomethyl (C)]DLNYC[Carbamidomethyl (C)]EEAVEEETGDGLDEDSDR_.3	P00734	P00734	F2	Prothrombin	THRB_HUMAN			0.00604001			0.00482247										3219.18			5275.41
RGDACEGDSGGPFVMK	TRUE	_RGDAC[Carbamidomethyl (C)]EGDSGGPFVMK_.2	P00734	P00734	F2	Prothrombin	THRB_HUMAN	0.00485978	1.18e-12		0.00802432				0.00235605						52516	24237.7		16940.5				55649.9
VLNYVDWIK	TRUE	_VLNYVDWIK_.2	P00736	P00736	C1R	Complement C1r subcomponent	C1R_HUMAN	5.37e-06	8.44e-11	0.000817763	0.00121782	5.88e-08	4.02e-07	0.00181576	0.000111648	2.63e-08	0.00175071	0.00323644	1.65e-09	0.00112626	1.60237e+06	1.07983e+06	1.3852e+06	1.34019e+06	1.81683e+06	1.60973e+06	1278759	1.18047e+06	942482	897685	1.38334e+06	1.09267e+06	1255640
VLNYVDWIK	TRUE	_VLNYVDWIK_.1	P00736	P00736	C1R	Complement C1r subcomponent	C1R_HUMAN	0.00723259			0.00906157	0.00481102	0.00366313		0.00125989	2.39e-08	0.0038937	0.00366456		0.00687779	31507.2			21316.4	34796.4	94325.6		33833.1	46636	37248.4	62127.8		52225.8
DYFIATCK	TRUE	_DYFIATC[Carbamidomethyl (C)]K_.1	P00736	P00736	C1R	Complement C1r subcomponent	C1R_HUMAN	5.57e-06	0.000210722	0.000785109	0.000115911	7.59e-11	2.52e-07	4.76e-06	1.34e-05	1.53e-13	0.00161674	0.00139267	0.00289737	0.00112767	219501	174866	246130	203325	820998	646782	493746	451426	254449	340090	445010	355143	416189
DYFIATCK	TRUE	_DYFIATC[Carbamidomethyl (C)]K_.2	P00736	P00736	C1R	Complement C1r subcomponent	C1R_HUMAN	5.22e-11	2.91e-06	0.000785109	0.000431113	1.24e-08	2.07e-08		0.00968096		0.00161848		0.00993912		650051	441692	772274	553409	236928	178326		55475.4		92217.7		98109.3
PYPNNFETTTVITVPTGYR	TRUE	_PYPNNFETTTVITVPTGYR_.2	P00736	P00736	C1R	Complement C1r subcomponent	C1R_HUMAN	0.00877577	4.72e-28	0.000824526	0.00121784	0.00446164	2.27e-10	0.00427165	0.0033123	1.26e-06			0.00864308	0.00317289	209650	125094	214125	195532	226905	295745	165215	151540	113798			159804	154618
PYPNNFETTTVITVPTGYR	TRUE	_PYPNNFETTTVITVPTGYR_.3	P00736	P00736	C1R	Complement C1r subcomponent	C1R_HUMAN	2.18e-08	0.000979595	0.000785109	0.00202384	0.00539663	0.000390019		0.00284397		0.00179155			0.00467087	179401	113430	160244	131633	280149	241889		175393		113180			166172
IQYYCHEPYYK	TRUE	_IQYYC[Carbamidomethyl (C)]HEPYYK_.2	P00736	P00736	C1R	Complement C1r subcomponent	C1R_HUMAN	4.6e-06		0.00563638	0.00121844		0.000838017	0.0014852	9.12e-05		0.00199004	0.0013979	9.78e-08	0.00112626	218829		374501	213184		479004	262262	292062		173379	253907	259366	185146
IQYYCHEPYYK	TRUE	_IQYYC[Carbamidomethyl (C)]HEPYYK_.3	P00736	P00736	C1R	Complement C1r subcomponent	C1R_HUMAN	0.00622312		0.00167012	3.5e-05	2.79e-15	0.00263272		0.000694169	0.00366264		0.00365428			239902		432174	327086	314890	230788		133442	104341		150540
TLDEFTIIQNLQPQYQFR	TRUE	_TLDEFTIIQNLQPQYQFR_.2	P00736	P00736	C1R	Complement C1r subcomponent	C1R_HUMAN	1.23e-05	9.18e-08	0.000826784	0.0012179	1.29e-06	0.000151704	0.00357205	0.000223087	0.000513326	0.00439804	0.00362183	3.1e-14	0.00149439	432094	324748	622091	708131	1.17707e+06	849241	658376	423992	444600	441416	560910	548888	519967
TLDEFTIIQNLQPQYQFR	TRUE	_TLDEFTIIQNLQPQYQFR_.3	P00736	P00736	C1R	Complement C1r subcomponent	C1R_HUMAN					0.0044391	0.00116973												437270	257381
YTTEIIK	TRUE	_YTTEIIK_.1	P00736	P00736	C1R	Complement C1r subcomponent	C1R_HUMAN	0.00213578		0.00377103	7e-05	7.38e-09	8.38e-06	2.48e-05	8.55e-05	4.02e-07	0.00479726	0.00156443		0.00112626	80388.5		96829.4	52238.2	286493	298124	322195	120978	114779	142781	173297		160450
YTTEIIK	TRUE	_YTTEIIK_.2	P00736	P00736	C1R	Complement C1r subcomponent	C1R_HUMAN	0.000101907	0.00424778				0.000188693		0.00298748						400248	299248				139369		117773
LVFQQFDLEPSEGCFYDYVK	TRUE	_LVFQQFDLEPSEGC[Carbamidomethyl (C)]FYDYVK_.3	P00736	P00736	C1R	Complement C1r subcomponent	C1R_HUMAN	0.00450628	0.000180792	0.00132722	0.00162698	0.00107542	0.00621474	0.0042283	0.00172037	0.00511168		0.00365424		0.00703492	46744.9	32491.5	86746.6	120724	197998	107953	3271.52	12175.6	16044.7		20390.5		11602.5
LVFQQFDLEPSEGCFYDYVK	TRUE	_LVFQQFDLEPSEGC[Carbamidomethyl (C)]FYDYVK_.2	P00736	P00736	C1R	Complement C1r subcomponent	C1R_HUMAN			0.00141938	0.00361827	0.0087471	0.00911749										34376.6	47338.4	54681.7	34354.6
FCGQLGSPLGNPPGK	TRUE	_FC[Carbamidomethyl (C)]GQLGSPLGNPPGK_.2	P00736	P00736	C1R	Complement C1r subcomponent	C1R_HUMAN	8.89e-07	2.07e-11	0.000794193	0.00121831	2.51e-08	3.61e-08	7.25e-05	6.34e-05	5.1e-10	0.00174069	0.00153954	5.56e-12	0.00112626	1910179	1.54803e+06	2.05606e+06	1733093	4920173	3.68878e+06	2.71901e+06	2.83724e+06	2.18871e+06	1934713	2.77549e+06	2.20266e+06	2.63614e+06
QDACQGDSGGVFAVR	TRUE	_QDAC[Carbamidomethyl (C)]QGDSGGVFAVR_.2	P00736	P00736	C1R	Complement C1r subcomponent	C1R_HUMAN	1.11e-09	3.09e-08	0.00452347	0.00122045	6.34e-13	0.00422989	0.00495647	1.27e-05	0.00845972	0.00715443	0.00418993		0.00273824	887524	692482	1.11969e+06	809953	2.11809e+06	1.62307e+06	953302	1078262	794353	729846	991322		830848
NIGEFCGK	TRUE	_NIGEFC[Carbamidomethyl (C)]GK_.2	P00736	P00736	C1R	Complement C1r subcomponent	C1R_HUMAN	3.9e-09	0.000745264	0.00551035	0.00121823		0.00289336					0.00363856			242760	134138	230868	219729		67175.3					46778
QGYQLIEGNQVLHSFTAVCQDDGTWHR	TRUE	_QGYQLIEGNQVLHSFTAVC[Carbamidomethyl (C)]QDDGTWHR_.4	P00736	P00736	C1R	Complement C1r subcomponent	C1R_HUMAN	3.73e-09	7.71e-19	0.000785109	0.00121768	9.88e-12	0.00358341	8.89e-05	0.000586624	0.00557967	0.00221938	0.00261903		0.00122521	131266	64461.5	121810	94804.7	232680	178831	190372	202921	20760.2	92559.2	98870		105189
QGYQLIEGNQVLHSFTAVCQDDGTWHR	TRUE	_QGYQLIEGNQVLHSFTAVC[Carbamidomethyl (C)]QDDGTWHR_.3	P00736	P00736	C1R	Complement C1r subcomponent	C1R_HUMAN	0.000150698	1.99e-21		0.00322069										42722.2	28959.5		30297.9
LPVANPQACENWLR	TRUE	_LPVANPQAC[Carbamidomethyl (C)]ENWLR_.2	P00736	P00736	C1R	Complement C1r subcomponent	C1R_HUMAN	9.19e-05	0.00109291	0.00114258	0.00872461	5.85e-09	3.25e-07				0.00469906	0.00362444		0.00260671	1.67173e+06	701900	1.22724e+06	1.28482e+06	6322961	4502636				2.01363e+06	2914882		2.64574e+06
ESEQGVYTCTAQGIWK	TRUE	_ESEQGVYTC[Carbamidomethyl (C)]TAQGIWK_.2	P00736	P00736	C1R	Complement C1r subcomponent	C1R_HUMAN		0.00951324	0.0040522	0.0077593	0.00151681			0.00158066	0.000768608		0.00762422		0.0095718		992931	967349	1189180	3.53319e+06			1.97058e+06	1.44471e+06		2.06012e+06		1.82592e+06
SGEEDPQPQCQHLCHNYVGGYFCSCR	TRUE	_SGEEDPQPQC[Carbamidomethyl (C)]QHLC[Carbamidomethyl (C)]HNYVGGYFC[Carbamidomethyl (C)]SC[Carbamidomethyl (C)]R_.4	P00736	P00736	C1R	Complement C1r subcomponent	C1R_HUMAN	0.00665403	0.00142239	0.00369942	0.0012177	7.39e-11	0.00178916	0.00372424		0.0023731	0.00515743				13001	7217.06	6066.84	16702.3	45373.1	74718.1	39066.5		11320.1	7497.32
YTTTMGVNTYK	TRUE	_YTTTMGVNTYK_.2	P00736	P00736	C1R	Complement C1r subcomponent	C1R_HUMAN	1.55e-12	2.27e-23	0.00112509	0.00121773	1.19e-10	1.51e-09	0.0014043			0.00161674	0.00362214		0.00704655	748095	349018	866243	732713	1.50213e+06	990596	657458			469374	628066		498655
GGGALLGDR	FALSE	_GGGALLGDR_.1	P00736	P00736	C1R	Complement C1r subcomponent	C1R_HUMAN			0.00713304	0.00174322			0.00918937	0.00237618		0.00879099			0.00457494			16605.1	19799.8			47226	35999.5		33965.8			27316.5
MDVFSQNMFCAGHPSLK	TRUE	_MDVFSQNMFC[Carbamidomethyl (C)]AGHPSLK_.3	P00736	P00736	C1R	Complement C1r subcomponent	C1R_HUMAN	3.5e-06	0.000215579	0.000787831	0.00121806	5.32e-10	1.38e-05	0.00389892	0.000430483	2.18e-10	0.00187703	0.00158365	4.02e-09	0.00590734	420257	218354	362761	376928	313545	566944	460481	459266	426874	349429	484674	368080	310291
MDVFSQNMFCAGHPSLK	TRUE	_MDVFSQNMFC[Carbamidomethyl (C)]AGHPSLK_.2	P00736	P00736	C1R	Complement C1r subcomponent	C1R_HUMAN			0.00423983	0.00618133												161774	124923
PVNPVEQR	TRUE	_PVNPVEQR_.2	P00736	P00736	C1R	Complement C1r subcomponent	C1R_HUMAN	0.00361423				0.00497687		0.00686985				0.00422466		0.00407838	307107				486072		225171				255436		150351
LFGEVTSPLFPK	TRUE	_LFGEVTSPLFPK_.2	P00736	P00736	C1R	Complement C1r subcomponent	C1R_HUMAN			0.00814056	0.00249374	4.85e-18		0.00759194	0.000467303								11955.8	18170.1	430616		46405.2	184974
LFGEVTSPLFPK	TRUE	_LFGEVTSPLFPK_.3	P00736	P00736	C1R	Complement C1r subcomponent	C1R_HUMAN			0.00131491										0.00523431			2013.87										7674.45
FCGQLGSPLGNPPGKK	TRUE	_FC[Carbamidomethyl (C)]GQLGSPLGNPPGKK_.3	P00736	P00736	C1R	Complement C1r subcomponent	C1R_HUMAN				0.00751906		0.00450081											59992.1		24973
TEGDGVYTLNNEK	TRUE	_TEGDGVYTLNNEK_.2	P00738	P00738	HP	Haptoglobin	HPT_HUMAN	1.42e-06	6.93e-18	0.000785109	0.000187457	2.7e-13	1.97e-05	3.79e-05	0.000187443	4.16e-23	0.00161674	0.00130816	3.7e-25	0.00112626	16911002	20825204	43974664	47993096	232128944	7448595	63862028	83921152	23907790	38430612	43994740	64727072	25463790
HYEGSTVPEK	TRUE	_HYEGSTVPEK_.2	P00738	P00738	HP	Haptoglobin	HPT_HUMAN	6.24e-10	8.86e-11	0.000980645	0.00121785	5.18e-09	1.49e-13	0.00356939	0.000168996	2.54e-05	0.00187795	0.00157685	5.85e-12	0.00112626	17115022	21716508	40929780	45394608	183502544	44028820	60369980	68856344	18861456	42393408	40659304	55479928	26103922
AVGDKLPECEAVCGKPK	FALSE	_AVGDKLPEC[Carbamidomethyl (C)]EAVC[Carbamidomethyl (C)]GKPK_.3	P00738	P00738	HP	Haptoglobin	HPT_HUMAN	0.0047245	2.45e-09	0.00142333	0.00121776	3.04e-13	8.37e-10	5.09e-05	0.000304638	2.21e-09	0.00179176	0.001426	5.31e-15	0.00112626	7943914	8334787	20449572	26548632	73193376	21550650	24642770	35238940	10768251	19169216	21525818	35513444	12442796
AVGDKLPECEAVCGKPK	FALSE	_AVGDKLPEC[Carbamidomethyl (C)]EAVC[Carbamidomethyl (C)]GKPK_.2	P00738	P00738	HP	Haptoglobin	HPT_HUMAN	6.09e-05	1.66e-10	0.000853556	0.00121786	1.21e-13	8.48e-09	3.15e-05	0.000103037	1.76e-07	0.00161833	0.001391	1.27e-13	0.00112626	1341323	2907825	4.05696e+06	9233242	55530312	12715755	13563289	18734162	5.93456e+06	12301644	11559873	18460020	6879443
AVGDKLPECEAVCGKPK	FALSE	_AVGDKLPEC[Carbamidomethyl (C)]EAVC[Carbamidomethyl (C)]GKPK_.4	P00738	P00738	HP	Haptoglobin	HPT_HUMAN	0.000353145	1.93e-14	0.000785109	0.00121838	0.00664802	2.21e-07		1.27e-05	5.4e-06	0.00161826	0.00145743	3.22e-08	0.00129207	472077	925934	1.13207e+06	2.6282e+06	596643	146468		165804	48085.5	110347	176727	272599	64651.5
TEGDGVYTLNDK	FALSE	_TEGDGVYTLNDK_.2	P00738	P00738	HP	Haptoglobin	HPT_HUMAN	3.95e-11	2.8e-06	0.000914361	0.00121839	0.000240615	9.76e-12	9.71e-09	2.19e-05	3.23e-10	0.00161674	0.00146178	1.53e-07	0.00112831	15025632	23399168	40084252	42489148	2.18405e+06	19418300	47643580	28920708	14797697	30307750	38151608	24744518	20359754
ILGGHLDAK	FALSE	_ILGGHLDAK_.2	P00738	P00738	HP	Haptoglobin	HPT_HUMAN	2.24e-10	1.8e-14	0.000785109	2.69e-05	1.23e-14	4.29e-11	2.58e-08	1.33e-06	1.6e-14	0.00161674	0.00136632	1.67e-17	0.00112626	7.65317e+06	11861368	21028968	29427878	36872296	11444840	13934699	15316498	5037400	7.17713e+06	10862685	14696472	6076831
ILGGHLDAK	FALSE	_ILGGHLDAK_.1	P00738	P00738	HP	Haptoglobin	HPT_HUMAN	9.27e-08	1.01e-14	0.000838287	0.00107999	2.26e-14	6.13e-10	1.08e-05	2.94e-06	2.58e-17	0.00161674	0.00148445	3.83e-19	0.00112626	1.21134e+06	2.03313e+06	4034284	4.44689e+06	33977616	10508232	9686476	12613910	3.73069e+06	5456457	6.44794e+06	10022279	3.68069e+06
QLVEIEK	FALSE	_QLVEIEK_.2	P00738	P00738	HP	Haptoglobin	HPT_HUMAN	5.88e-11	5.64e-24	0.000785109	6.01e-07	9.36e-16	7.4e-12	0.000969999	4.27e-06	1.06e-09	0.00161674	0.00143946	3.25e-15	0.00112626	3.90134e+06	5.39174e+06	10231484	10327334	7.10574e+06	2635841	2.09803e+06	3.46958e+06	1.00976e+06	1.51979e+06	1.48833e+06	2.4477e+06	1066246
KQLVEIEK	FALSE	_KQLVEIEK_.2	P00738	P00738	HP	Haptoglobin	HPT_HUMAN	5.27e-05	4.91e-07	0.000785109	0.000201112	6.52e-15	4.27e-08	0.0068366	1.36e-05	7.99e-09	0.00161674	0.00172312	6.35e-20	0.00112626	446597	481667	1.13021e+06	1.55454e+06	4.15627e+06	1352490	1.24658e+06	2.1533e+06	595832	988084	1.13274e+06	1.8026e+06	586674
AVGDKLPECEADDGCPKPPEIAHGYVEHSVR	TRUE	_AVGDKLPEC[Carbamidomethyl (C)]EADDGC[Carbamidomethyl (C)]PKPPEIAHGYVEHSVR_.5	P00738	P00738	HP	Haptoglobin	HPT_HUMAN	0.000161744	5.18e-11	0.000799174	0.000479203		6.5e-07	0.000321912	1.05e-05	5.79e-14	0.00161674	0.00153111	3.18e-18	0.00112626	11867283	17763852	33254740	38338140		11503721	40249592	21630738	17326744	27503600	38439488	27023896	19123198
AVGDKLPECEADDGCPKPPEIAHGYVEHSVR	TRUE	_AVGDKLPEC[Carbamidomethyl (C)]EADDGC[Carbamidomethyl (C)]PKPPEIAHGYVEHSVR_.4	P00738	P00738	HP	Haptoglobin	HPT_HUMAN	0.00501373	7.36e-10	0.000824467	0.00121773		0.000106926	0.000131599	2.27e-05	5.66e-09	0.00161822	0.0016413	1.41e-12	0.00112626	10530927	17483526	32867188	37361032		9694873	36473884	18564514	13579584	28078564	32365878	22727816	14880509
AVGDKLPECEADDGCPKPPEIAHGYVEHSVR	TRUE	_AVGDKLPEC[Carbamidomethyl (C)]EADDGC[Carbamidomethyl (C)]PKPPEIAHGYVEHSVR_.6	P00738	P00738	HP	Haptoglobin	HPT_HUMAN	0.00550802	1.95e-05	0.00282	0.00121841		9.6e-09	0.00155158	0.000748975	0.00112626	0.00409967	0.00363966	0.00560639	0.00156695	3679492	5.47423e+06	11572204	13754208		2.12926e+06	6712203	3.80436e+06	3159457	5552270	7591965	5249107	3394567
AVGDKLPECEADDGCPKPPEIAHGYVEHSVR	TRUE	_AVGDKLPEC[Carbamidomethyl (C)]EADDGC[Carbamidomethyl (C)]PKPPEIAHGYVEHSVR_.3	P00738	P00738	HP	Haptoglobin	HPT_HUMAN	0.00534288	0.00030127	0.0023179	0.00278377		0.00340919	0.00558593	0.00921819	0.00248134	0.00322135	0.00382612	1.64e-05	0.0024405	813824	1.932e+06	4.60229e+06	5.25096e+06		2246872	6619671	2.73709e+06	2.09775e+06	5.94461e+06	4.53456e+06	3.28215e+06	2.36427e+06
VMPICLPSK	FALSE	_VMPIC[Carbamidomethyl (C)]LPSK_.1	P00738	P00738	HP	Haptoglobin	HPT_HUMAN	7.45e-10	6.79e-21	0.000785109	1.08e-05	1.96e-14	1.6e-09	1.87e-08	1.31e-05	4.94e-19	0.00161674	0.00133148	2.87e-22	0.00112626	3.22917e+06	4982910	9926089	11220716	87786544	24814610	29379088	35785696	9574068	16104482	16747311	34369672	10678693
VMPICLPSK	FALSE	_VMPIC[Carbamidomethyl (C)]LPSK_.2	P00738	P00738	HP	Haptoglobin	HPT_HUMAN	0.00146804	7.3e-07	0.00111236	0.00121859	0.000297607	0.000766027	0.00826139	0.00041274	1.77e-05	0.00459329	0.00400569	7.55e-07	0.00112884	17357674	22042266	39725096	55973964	47771788	11596609	15208215	18793614	5.26536e+06	8630652	9428137	13335327	5.9681e+06
VMPICLPSK	FALSE	_VM[Oxidation (M)]PIC[Carbamidomethyl (C)]LPSK_.2	P00738	P00738	HP	Haptoglobin	HPT_HUMAN		0.00641586	0.00312625	0.00121837	0.00114563	5.16e-07	0.00106369	4.33e-05			0.00263771	3.81e-07	0.00112626		1.60237e+06	2.29258e+06	3.49554e+06	5721925	1.92656e+06	2.55283e+06	2.60253e+06			970742	1.56136e+06	829373
GSFPWQAK	FALSE	_GSFPWQAK_.1	P00738	P00738	HP	Haptoglobin	HPT_HUMAN	4.37e-09	0.000720302	0.00107744	0.00121837	1.25e-16	1.91e-07	8.5e-06	6.97e-06	9.39e-16	0.00161674	0.00138452	4.82e-21	0.00112626	3.36577e+06	6.23106e+06	12073566	13248876	81249992	20390662	28086670	31980996	8975796	16778456	18825392	28494402	11580977
GSFPWQAK	FALSE	_GSFPWQAK_.2	P00738	P00738	HP	Haptoglobin	HPT_HUMAN	0.00438187	2.89e-05	0.000992842	0.001218	2.93e-11	0.000544648	1.88e-09	1.83e-05		0.00161674	0.000899573	3.37e-12		6240741	8614193	17560352	20157770	7520021	1.68386e+06	1.70766e+06	2.30291e+06		1.09067e+06	1.17013e+06	2.37459e+06
AVGDKLPECEAVCGK	FALSE	_AVGDKLPEC[Carbamidomethyl (C)]EAVC[Carbamidomethyl (C)]GK_.2	P00738	P00738	HP	Haptoglobin	HPT_HUMAN	6.29e-07	2.36e-17	0.000785109	0.0014901	1.79e-06	0.000855503	0.00357355	0.00104926	0.00718729	0.00207958	0.00165842	1.94e-06	0.00112626	3.89699e+06	6003340	9640385	19021286	83004688	23153518	25445306	30240374	8352935	15073098	18770238	25761168	11747692
AVGDKLPECEAVCGK	FALSE	_AVGDKLPEC[Carbamidomethyl (C)]EAVC[Carbamidomethyl (C)]GK_.3	P00738	P00738	HP	Haptoglobin	HPT_HUMAN	0.00519835	5.73e-20	0.000838743	0.000899864	1.33e-07	0.00585828	0.00950215	0.00601953	1.61e-05		0.00362187	8.13e-08	0.00112626	1498476	2119316	3.75041e+06	4.00733e+06	6289613	1.45075e+06	1.76705e+06	2.32568e+06	567647		1.0164e+06	1.58917e+06	380716
LPECEAVCGK	FALSE	_LPEC[Carbamidomethyl (C)]EAVC[Carbamidomethyl (C)]GK_.1	P00738	P00738	HP	Haptoglobin	HPT_HUMAN	0.000682494	4.85e-06	0.000797922	0.00125889	2.61e-08	1.27e-10	0.00356876	0.00030432	2.93e-08	0.00161674	0.00362193	1.82e-09	0.00112626	57814.8	105806	185618	166352	1.83675e+06	385857	590522	394968	104936	184005	200646	313420	146940
LPECEAVCGK	FALSE	_LPEC[Carbamidomethyl (C)]EAVC[Carbamidomethyl (C)]GK_.2	P00738	P00738	HP	Haptoglobin	HPT_HUMAN	1.64e-05		0.00111974	0.00121783	2.35e-13	1.74e-08	1.3e-05	2.14e-06	3.65e-12	0.00161674	0.0015164	3.91e-17	0.00410701	2.89637e+06		9104469	14199720	59603024	14119768	22175762	28878336	6934504	9146726	13020676	14550087	7.88031e+06
HYEGSTVPEKK	TRUE	_HYEGSTVPEKK_.2	P00738	P00738	HP	Haptoglobin	HPT_HUMAN	4.68e-09	4.83e-10	0.000861902	0.00121847	6.38e-15	4.32e-08	9.53e-05	6.49e-06	2.58e-14	0.00161674	0.00138741	1.27e-22	0.00112626	2.54785e+06	3.94653e+06	7.46613e+06	8980613	24184722	10344562	10879980	13549278	5.26432e+06	9110414	7.7912e+06	17061582	5670401
HYEGSTVPEKK	TRUE	_HYEGSTVPEKK_.3	P00738	P00738	HP	Haptoglobin	HPT_HUMAN	6.09e-08	3.41e-17	0.000785109	3.18e-05	1.04e-12	0.00838792		0.000218114	0.00528649	0.00195566	0.00149345	4.11e-11	0.00345226	4.12981e+06	5.42634e+06	10076744	14199238	3.94789e+06	895412		2.12587e+06	857207	1.04306e+06	2058839	2.71793e+06	496733
LRTEGDGVYTLNNEK	TRUE	_LRTEGDGVYTLNNEK_.2	P00738	P00738	HP	Haptoglobin	HPT_HUMAN	2.62e-09	0.00405893	0.00117499	0.00121839	3.34e-07	4.41e-06	0.00356926	5.98e-05	0.00043879	0.00277991	0.00362329	5.85e-10	0.00112626	319935	283128	747106	766698	3.43189e+06	1.178e+06	628879	1.93943e+06	599380	798684	998914	1.52098e+06	473533
LRTEGDGVYTLNNEK	TRUE	_LRTEGDGVYTLNNEK_.3	P00738	P00738	HP	Haptoglobin	HPT_HUMAN	4.76e-13	3.09e-10	0.000785109	0.00121795	1.16e-06			1.36e-05		0.00498881	0.00363979	3.51e-14	0.0087485	110441	204693	276175	323331	803033			481836		205168	456672	464792	201523
SPVGVQPILNEHTFCAGMSK	TRUE	_SPVGVQPILNEHTFC[Carbamidomethyl (C)]AGMSK_.3	P00738	P00738	HP	Haptoglobin	HPT_HUMAN	0.00370542	3.47e-19	0.000785109	0.000233271	2.22e-15	2.34e-12	0.00357251	2.21e-06	5.18e-06	0.00161674	0.00131352	1.85e-19	0.00112626	1.04817e+06	8.13833e+06	12025522	24122568	148733760	29677602	8.18761e+06	46093708	2.42382e+06	24150218	31203930	45535060	16746519
SPVGVQPILNEHTFCAGMSK	TRUE	_SPVGVQPILNEHTFC[Carbamidomethyl (C)]AGMSK_.2	P00738	P00738	HP	Haptoglobin	HPT_HUMAN	2.33e-08	1.3e-10	0.00084075	0.000348047	9.04e-11	1.74e-08	0.00104874	9.76e-05	4.02e-10	0.00162675	0.00114826	1.21e-16	0.00112626	5406947	8.12797e+06	10070594	21709480	116406872	33075050	26919244	40587696	13561029	28691708	25189472	43131800	15671436
SPVGVQPILNEHTFCAGMSK	TRUE	_SPVGVQPILNEHTFC[Carbamidomethyl (C)]AGM[Oxidation (M)]SK_.2	P00738	P00738	HP	Haptoglobin	HPT_HUMAN	0.000822776	1.37e-06	0.000967529	0.00121839	2.89e-06	0.000641519	0.00356977	7.7e-05	1.76e-08	0.00204325	0.00403613	2.03e-06	0.00112626	83506.7	169729	177973	416738	2.15785e+06	606400	835449	1.00314e+06	275130	440589	453997	913551	326783
SPVGVQPILNEHTFCAGMSK	TRUE	_SPVGVQPILNEHTFC[Carbamidomethyl (C)]AGM[Oxidation (M)]SK_.3	P00738	P00738	HP	Haptoglobin	HPT_HUMAN	2.79e-05	9.12e-05	0.000842016	0.00142845	4.48e-09	1.13e-05	0.00115599	0.000143466	0.00258276	0.00323907		0.000172509	0.00637449	664854	796271	827634	2.69758e+06	12909150	2.28961e+06	3.11335e+06	3.57908e+06	1.14821e+06	1.72811e+06		3.53566e+06	2.89801e+06
SPVGVQPILNEHTFCAGMSK	TRUE	_SPVGVQPILNEHTFC[Carbamidomethyl (C)]AGMSK_.4	P00738	P00738	HP	Haptoglobin	HPT_HUMAN					1.17e-05													197644
VGYVSGWGR	TRUE	_VGYVSGWGR_.2	P00738	P00738	HP	Haptoglobin	HPT_HUMAN	6.77e-10	9.12e-10	0.000806636	3.46e-11	1.8e-20	3.52e-10	0.000138218	1.38e-07	9.44e-20	0.00161674	0.00155017	2.69e-16	0.00112626	19273096	26902266	53241624	84411904	121947376	28742554	35503284	42083872	12405104	24034426	27780868	41390752	16508525
VGYVSGWGR	TRUE	_VGYVSGWGR_.1	P00738	P00738	HP	Haptoglobin	HPT_HUMAN			0.000824618		1.25e-09		0.000108461	1.67e-05	0.000224532	0.00414924		2.57e-10				141211		940522		259162	323033	43920.2	215000		263754
YVMLPVADQDQCIR	TRUE	_YVMLPVADQDQC[Carbamidomethyl (C)]IR_.2	P00738	P00738	HP	Haptoglobin	HPT_HUMAN	1.98e-16	1.86e-31	0.000785109	1.96e-08	5.42e-17	7.09e-17	2.7e-09	2.55e-07	3.17e-29	0.00161674	0.000856536	4.1e-32	0.00112626	97269032	135620016	134465648	298806528	1174000256	306838528	263155856	453143392	150725824	256812992	294615008	449854272	188350672
YVMLPVADQDQCIR	TRUE	_YVM[Oxidation (M)]LPVADQDQC[Carbamidomethyl (C)]IR_.2	P00738	P00738	HP	Haptoglobin	HPT_HUMAN	8.43e-13	7.98e-17	0.000785109	0.000731895	2.04e-13	2.73e-09	1.96e-08	2.74e-05	0.00156251	0.00161674	0.00138455	1.2e-18	0.00112626	1.65261e+06	2.91379e+06	4434737	7103965	35279308	6121404	8484260	9229101	2.27342e+06	4.48883e+06	4.95179e+06	9036322	3.11823e+06
YVMLPVADQDQCIR	TRUE	_YVMLPVADQDQC[Carbamidomethyl (C)]IR_.3	P00738	P00738	HP	Haptoglobin	HPT_HUMAN	4.95e-13	8.46e-19	0.000785109	1.3e-09		0.00122848	0.00271787	2.85e-05		0.00731223	0.00456014	3.22e-07		86787.8	147979	227538	264499		160557	405209	633145		120588	135534	404377
VTSIQDWVQK	TRUE	_VTSIQDWVQK_.2	P00738	P00738	HP	Haptoglobin	HPT_HUMAN	3.24e-14	2.49e-20	0.000785109	0.000248407	3.58e-14	2.22e-14	2.18e-09	4.13e-06	1.62e-21	0.00161674	0.00104203	3.36e-23	0.00112626	52141024	80502096	124398240	153817296	494572608	139021504	160874752	189839264	52246132	104006984	118843688	175958800	72147200
VTSIQDWVQK	TRUE	_VTSIQDWVQK_.3	P00738	P00738	HP	Haptoglobin	HPT_HUMAN					0.00648798	0.00697872												5.67553e+06	1.36857e+06
LPECEADDGCPKPPEIAHGYVEHSVR	TRUE	_LPEC[Carbamidomethyl (C)]EADDGC[Carbamidomethyl (C)]PKPPEIAHGYVEHSVR_.4	P00738	P00738	HP	Haptoglobin	HPT_HUMAN	0.0001054	2.34e-09	0.00111209	0.00124819		2.86e-06	0.00308678	6.1e-05	0.00631099	0.00208356	0.00184559	8.86e-08	0.00112626	4.08687e+06	7.52242e+06	11591708	12971829		5.9117e+06	19738920	9706095	6484676	11003608	13928375	9297270	6340490
LPECEADDGCPKPPEIAHGYVEHSVR	TRUE	_LPEC[Carbamidomethyl (C)]EADDGC[Carbamidomethyl (C)]PKPPEIAHGYVEHSVR_.3	P00738	P00738	HP	Haptoglobin	HPT_HUMAN	2.6e-05	1.14e-07	0.000853738	0.00121871		0.000111316	0.00242855	0.000197924	3.62e-08	0.00202473	0.00183699	4.95e-09	0.00112626	1.31533e+06	2.1497e+06	3.43295e+06	3.84839e+06		1.93832e+06	5917901	2563861	1.93047e+06	3514252	3.6647e+06	2.64351e+06	2.07539e+06
LPECEADDGCPKPPEIAHGYVEHSVR	TRUE	_LPEC[Carbamidomethyl (C)]EADDGC[Carbamidomethyl (C)]PKPPEIAHGYVEHSVR_.5	P00738	P00738	HP	Haptoglobin	HPT_HUMAN	1.52e-10		0.000785109	0.000656444			0.00608842	6.2e-06		0.00465507	0.00117455	3.44e-11		2.75734e+06		7864548	8841558			14847643	6857248		493913	11105105	3879135
LPECEADDGCPKPPEIAHGYVEHSVR	TRUE	_LPEC[Carbamidomethyl (C)]EADDGC[Carbamidomethyl (C)]PKPPEIAHGYVEHSVR_.2	P00738	P00738	HP	Haptoglobin	HPT_HUMAN										0.0093223													266933
DIAPTLTLYVGK	FALSE	_DIAPTLTLYVGK_.2	P00738	P00738	HP	Haptoglobin	HPT_HUMAN	2.63e-08	3.91e-14	0.000785109	0.000897559	3.87e-11	6.74e-07	0.000930524	7.01e-05	6.55e-10	0.00185757	0.00175957	8.37e-15	0.00112626	6.90082e+06	10262994	25631750	29457556	7027358	10909960	8.29993e+06	10232409	4.3176e+06	3987193	5374416	6827493	3718969
DIAPTLTLYVGK	FALSE	_DIAPTLTLYVGK_.1	P00738	P00738	HP	Haptoglobin	HPT_HUMAN			0.000949552	0.00121842	0.00620622	0.00534492	0.0058429		0.00916567	0.00463014	0.00449302					1.97513e+06	1.68631e+06	933324	1042606	655462		177034	587537	849792
DIAPTLTLYVGK	FALSE	_DIAPTLTLYVGK_.3	P00738	P00738	HP	Haptoglobin	HPT_HUMAN			0.00135799	0.00199321												49189.9	59612
VVLHPNYSQVDIGLIK	TRUE	_VVLHPNYSQVDIGLIK_.3	P00738	P00738	HP	Haptoglobin	HPT_HUMAN	2.08e-05	1.96e-13	0.000967063	0.00228519	8.05e-09	2.22e-05	0.003572	0.000108523	0.00365684	0.00189335	0.00133386	5.49e-20	0.00112626	1.41484e+06	1.89817e+06	3.29947e+06	4.76865e+06	6621667	2.94363e+06	2.96226e+06	3821198	359366	2.01256e+06	2.13975e+06	3053268	1465397
VVLHPNYSQVDIGLIK	TRUE	_VVLHPNYSQVDIGLIK_.2	P00738	P00738	HP	Haptoglobin	HPT_HUMAN	0.00413299	7.84e-11	0.00122105	0.00161277	1.11e-09	0.000302515		8.75e-05	1.86e-07	0.00409773	0.0036374	1.39e-08	0.00185002	752041	874106	2380185	3425996	6611130	4.03977e+06		4.27114e+06	452703	936080	819863	1.51706e+06	481687
LRTEGDGVYTLNDK	FALSE	_LRTEGDGVYTLNDK_.2	P00738	P00738	HP	Haptoglobin	HPT_HUMAN	2.06e-05	1.52e-10	0.000785109	0.000894042	1.96e-09	4.51e-09	0.000425476	1.87e-05	2.48e-13	0.00161795	0.00143332	4.54e-13	0.00112626	398976	418285	855231	1.07223e+06	10581.6	574671	626219	894884	636129	1.01141e+06	1.25246e+06	749186	682574
LRTEGDGVYTLNDK	FALSE	_LRTEGDGVYTLNDK_.3	P00738	P00738	HP	Haptoglobin	HPT_HUMAN	7.14e-05	0.00590873	0.000785109	0.00121833										172867	207576	439940	552163
LPECEAVCGKPK	FALSE	_LPEC[Carbamidomethyl (C)]EAVC[Carbamidomethyl (C)]GKPK_.3	P00738	P00738	HP	Haptoglobin	HPT_HUMAN	6.59e-12	8.55e-19	0.000785109	0.000141536	4.65e-19	8.45e-08	2.11e-05	2.16e-06	7.65e-07	0.00161674	0.00139237	1.47e-21	0.00112626	2716075	4.48907e+06	7.87677e+06	10800655	9866062	2421557	2.89936e+06	3.36656e+06	1.15231e+06	1.59072e+06	2.45286e+06	3.38644e+06	1.33343e+06
LPECEAVCGKPK	FALSE	_LPEC[Carbamidomethyl (C)]EAVC[Carbamidomethyl (C)]GKPK_.2	P00738	P00738	HP	Haptoglobin	HPT_HUMAN	2.33e-12					0.007612		0.000696339		0.00451951	0.00376411	0.00569063	0.00664492	512397					1907323		2.27054e+06		1.2816e+06	1783279	2.20025e+06	893554
VMPICLPSKDYAEVGR	TRUE	_VMPIC[Carbamidomethyl (C)]LPSKDYAEVGR_.2	P00738	P00738	HP	Haptoglobin	HPT_HUMAN	0.00609223		0.000787729	0.00121789	4.24e-07	1.72e-08	0.00540581	1.29e-05	6.47e-05	0.00176606	0.00148205	3.83e-12	0.00161014	156364		607714	1094535	758566	1.04744e+06	1.09471e+06	1.51392e+06	510432	890884	938690	2.69259e+06	494606
VMPICLPSKDYAEVGR	TRUE	_VMPIC[Carbamidomethyl (C)]LPSKDYAEVGR_.3	P00738	P00738	HP	Haptoglobin	HPT_HUMAN	1.56e-06	1.41e-06	0.000866281	0.00121794	2.36e-09	0.00369679	0.00589323	0.000256632		0.00186071		4.43e-10		346151	347597	754935	1.55933e+06	2.12609e+06	482082	407864	723384		533532		1.48671e+06
VMPICLPSKDYAEVGR	TRUE	_VM[Oxidation (M)]PIC[Carbamidomethyl (C)]LPSKDYAEVGR_.3	P00738	P00738	HP	Haptoglobin	HPT_HUMAN					9.59e-06	0.00366545		0.00236305		0.00445236		0.00992219						2.06749e+06	457742		632559		490564		217673
SCAVAEYGVYVK	FALSE	_SC[Carbamidomethyl (C)]AVAEYGVYVK_.2	P00738	P00738	HP	Haptoglobin	HPT_HUMAN	0.0038579	0.00103213	0.00469494	0.00121872	6.53e-11	0.000762234	0.00170845	0.000210644	0.000291134	0.00161674	0.00272121	6.27e-11	0.00136501	34609008	47272984	125137112	127468000	518147136	138222080	166971696	203918112	61795352	105396432	75505128	196992240	76377984
SCAVAEYGVYVK	FALSE	_SC[Carbamidomethyl (C)]AVAEYGVYVK_.1	P00738	P00738	HP	Haptoglobin	HPT_HUMAN				0.00859014	0.00574518	0.00590728				0.00473581	0.00381986						2.99308e+06	19399130	1.39634e+06				3.93399e+06	1126408
PPEIAHGYVEHSVR	TRUE	_PPEIAHGYVEHSVR_.2	P00738	P00738	HP	Haptoglobin	HPT_HUMAN	0.00178824	3.45e-31	0.000785109	7.6e-05	5.61e-11	1.43e-12	9.52e-12	3.92e-06	3.46e-18	0.00161674	0.00153093	1.79e-23	0.00112626	456122	873892	1.8605e+06	2587542	33447346	1.19182e+06	3.52221e+06	2.12528e+06	1.50038e+06	2.58474e+06	3.44146e+06	2.35812e+06	1.79612e+06
NPANPVQR	FALSE	_NPANPVQR_.2	P00738	P00738	HP	Haptoglobin	HPT_HUMAN					1.73e-06	1.26e-08					0.0012425	2.48e-10	0.00112626					5.31892e+06	4586124					6761990	4.18022e+06	3782040
FTDHLKYVMLPVADQDQCIR	TRUE	_FTDHLKYVMLPVADQDQC[Carbamidomethyl (C)]IR_.3	P00738	P00738	HP	Haptoglobin	HPT_HUMAN							0.00639817	0.00722437		0.00512681	0.00986269	0.00744159								3.19778e+06	1.86613e+06		1.29791e+06	1.7845e+06	2.86797e+06
PKNPANPVQR	FALSE	_PKNPANPVQR_.3	P00738	P00738	HP	Haptoglobin	HPT_HUMAN					0.00068232	0.00131435							0.00601894					4.05412e+06	3.39031e+06							2678193
YQEDTCYGDAGSAFAVHDLEEDTWYATGILSFDK	TRUE	_YQEDTC[Carbamidomethyl (C)]YGDAGSAFAVHDLEEDTWYATGILSFDK_.3	P00738	P00738	HP	Haptoglobin	HPT_HUMAN				0.00377608									0.00499136				236840									28341.9
YQEDTCYGDAGSAFAVHDLEEDTWYATGILSFDK	TRUE	_YQEDTC[Carbamidomethyl (C)]YGDAGSAFAVHDLEEDTWYATGILSFDK_.4	P00738	P00738	HP	Haptoglobin	HPT_HUMAN				0.00405645	0.00382455												41562.7	96147.2
LRTEGDGVYTLNDKK	FALSE	_LRTEGDGVYTLNDKK_.3	P00738	P00738	HP	Haptoglobin	HPT_HUMAN				0.00279254									0.00524989				292068									368829
VGYVSGWGQSDNFK	TRUE	_VGYVSGWGQSDNFK_.2	P00739	P00739	HPR	Haptoglobin-related protein	HPTR_HUMAN	8.69e-10	4.87e-16	0.000887434	0.000913521	1.87e-12	2.18e-09	0.000316527	1.98e-05	1.61e-16	0.00161674	0.00137855	2.11e-18	0.00112626	3.30515e+06	4.02124e+06	1.92073e+06	4.13308e+06	10824806	5244293	2.7875e+06	6233169	5585112	3.93723e+06	5.91246e+06	7.83524e+06	7.56434e+06
SPVGVQPILNEHTFCVGMSK	TRUE	_SPVGVQPILNEHTFC[Carbamidomethyl (C)]VGM[Oxidation (M)]SK_.2	P00739	P00739	HPR	Haptoglobin-related protein	HPTR_HUMAN	4.03e-10	1.16e-05	0.00131399	0.00121874	2.72e-12	2.31e-07	2.59e-05	2.09e-05	4.15e-10	0.00247305	0.00174084	1.65e-10	0.00112626	3.26106e+06	4904115	1.19752e+06	1.32075e+06	70592304	19871622	16093417	3762145	691361	17595938	15025861	25815148	9257232
SPVGVQPILNEHTFCVGMSK	TRUE	_SPVGVQPILNEHTFC[Carbamidomethyl (C)]VGMSK_.3	P00739	P00739	HPR	Haptoglobin-related protein	HPTR_HUMAN	4.86e-08		0.000808116	0.00121828	0.00726264	4.03e-08		4.86e-05	5.81e-09	0.00184521	0.00181812	3.41e-14	0.00112626	325299		529935	761868	686175	1.07178e+06		1.11137e+06	604798	726240	1.01621e+06	1.29946e+06	1.20733e+06
SPVGVQPILNEHTFCVGMSK	TRUE	_SPVGVQPILNEHTFC[Carbamidomethyl (C)]VGMSK_.2	P00739	P00739	HPR	Haptoglobin-related protein	HPTR_HUMAN		1.9e-12	0.00288558	0.00279221	0.00485296	0.00558613		0.00108644	0.00708587		0.00811011	0.00715838			49211.7	111357	130595	207430	279565		224862	82144.7		190626	228477
SPVGVQPILNEHTFCVGMSK	TRUE	_SPVGVQPILNEHTFC[Carbamidomethyl (C)]VGM[Oxidation (M)]SK_.3	P00739	P00739	HPR	Haptoglobin-related protein	HPTR_HUMAN	0.00576324											0.0072687		3662.19											972972
VVLHPNYHQVDIGLIK	TRUE	_VVLHPNYHQVDIGLIK_.3	P00739	P00739	HPR	Haptoglobin-related protein	HPTR_HUMAN	1.29e-07	2.39e-07	0.00111204	0.00121912	0.000388809	0.00138034	0.00357921	0.000538963	1.45e-05	0.00219447	0.00364642	0.00664282	0.00117969	362328	497554	331692	567134	1.07389e+06	769788	249059	753453	754868	515681	588563	672689	825573
VVLHPNYHQVDIGLIK	TRUE	_VVLHPNYHQVDIGLIK_.4	P00739	P00739	HPR	Haptoglobin-related protein	HPTR_HUMAN	0.00303381	1.09e-29	0.000864473	0.00604938		0.00193078			0.0080624	0.00503795			0.00231	106963	157325	92907.9	182258		43187.7			35947.1	17767			38607.1
VVLHPNYHQVDIGLIK	TRUE	_VVLHPNYHQVDIGLIK_.2	P00739	P00739	HPR	Haptoglobin-related protein	HPTR_HUMAN	0.00718865	0.000535792							0.0078042	0.00650391			0.00297144	113926	84091.9							181621	141681			272396
YVMLPVADQYDCITHYEGSTCPK	TRUE	_YVMLPVADQYDC[Carbamidomethyl (C)]ITHYEGSTC[Carbamidomethyl (C)]PK_.3	P00739	P00739	HPR	Haptoglobin-related protein	HPTR_HUMAN	6.76e-06	1.48e-10	0.000874674	0.00121775	1.97e-07	3.49e-08	0.000449613	2.36e-05	8.91e-11	0.00161674	0.00163425	1.33e-16	0.00112626	2172370	2.40673e+06	1889642	2.80627e+06	5.37379e+06	3.77175e+06	1.94439e+06	3367822	3.6319e+06	2.4839e+06	3.59978e+06	5.78444e+06	4865337
YVMLPVADQYDCITHYEGSTCPK	TRUE	_YVM[Oxidation (M)]LPVADQYDC[Carbamidomethyl (C)]ITHYEGSTC[Carbamidomethyl (C)]PK_.3	P00739	P00739	HPR	Haptoglobin-related protein	HPTR_HUMAN	0.00521021	0.00662573		0.00778363		0.00356431				0.00618144	0.00363261	0.00573256	0.00112626	522106	559383		725723		1.06911e+06				509405	1.11024e+06	1.45512e+06	1.35491e+06
YVMLPVADQYDCITHYEGSTCPK	TRUE	_YVMLPVADQYDC[Carbamidomethyl (C)]ITHYEGSTC[Carbamidomethyl (C)]PK_.2	P00739	P00739	HPR	Haptoglobin-related protein	HPTR_HUMAN													0.00502854													162037
VTSIQHWVQK	TRUE	_VTSIQHWVQK_.2	P00739	P00739	HPR	Haptoglobin-related protein	HPTR_HUMAN	1.45e-08	0.000255108	0.00123102	0.00121835	1.37e-08	2.45e-05	0.00659621	0.00549882		0.00161798	0.00364861	6.98e-10	0.00242763	181477	99685.9	48022.4	120029	562518	163841	168170	141866		212538	98877.7	409194	151274
FPKPPEIANGYVEHLFR	TRUE	_FPKPPEIANGYVEHLFR_.3	P00739	P00739	HPR	Haptoglobin-related protein	HPTR_HUMAN									0.00755511													23212.2
QLFALYSGNDVTDISDDR	TRUE	_QLFALYSGNDVTDISDDR_.2	P00739	P00739	HPR	Haptoglobin-related protein	HPTR_HUMAN													0.00276488													7354.7
FGSGYVSGWGR	TRUE	_FGSGYVSGWGR_.2	P00740	P00740	F9	Coagulation factor IX	FA9_HUMAN	1.96e-13	0.001634	0.00105661	0.00678415	4.94e-06	8.89e-07	0.00154792	3.22e-05	1.27e-17	0.00161674	0.00362567	1.21e-07	0.00340231	266020	179476	146743	198467	369487	405664	256336	254838	193253	318615	206540	285006	222002
VDAFCGGSIVNEK	TRUE	_VDAFC[Carbamidomethyl (C)]GGSIVNEK_.2	P00740	P00740	F9	Coagulation factor IX	FA9_HUMAN	0.00474266				0.00664681	0.00501809		0.0093224						303321				322151	475215		135579
FTIYNNMFCAGFHEGGR	TRUE	_FTIYNNMFC[Carbamidomethyl (C)]AGFHEGGR_.3	P00740	P00740	F9	Coagulation factor IX	FA9_HUMAN						0.00100596		0.000152449	0.00832317	0.00477217	0.00932433	3.82e-06	0.00112626						24205.4		20322.9	18852.7	25362.8	14367.1	26164.4	19750.1
FTIYNNMFCAGFHEGGR	TRUE	_FTIYNNMFC[Carbamidomethyl (C)]AGFHEGGR_.2	P00740	P00740	F9	Coagulation factor IX	FA9_HUMAN								0.00256371													4906.33
SCEPAVPFPCGR	TRUE	_SC[Carbamidomethyl (C)]EPAVPFPC[Carbamidomethyl (C)]GR_.2	P00740	P00740	F9	Coagulation factor IX	FA9_HUMAN	0.00427585		0.00197465			0.00559799		0.000639517						690518		614695			1.05565e+06		252023
WIVTAAHCVETGVK	TRUE	_WIVTAAHC[Carbamidomethyl (C)]VETGVK_.2	P00740	P00740	F9	Coagulation factor IX	FA9_HUMAN	4.21e-05	0.000395093		0.00654661		0.00627683								159221	15773.3		19313.8		164148
WIVTAAHCVETGVK	TRUE	_WIVTAAHC[Carbamidomethyl (C)]VETGVK_.3	P00740	P00740	F9	Coagulation factor IX	FA9_HUMAN	0.00688817													42778.6
NCELDVTCNIK	TRUE	_NC[Carbamidomethyl (C)]ELDVTC[Carbamidomethyl (C)]NIK_.2	P00740	P00740	F9	Coagulation factor IX	FA9_HUMAN						0.000154372													228984
EYTNIFLK	TRUE	_EYTNIFLK_.2	P00740	P00740	F9	Coagulation factor IX	FA9_HUMAN			0.00179842													17896.1
MLEVPYVDR	TRUE	_MLEVPYVDR_.2	P00742	P00742	F10	Coagulation factor X	FA10_HUMAN	0.0049232	1.14e-09	0.00410492	0.0010033		0.000127744			0.00735668	0.00241979		0.00056983	0.00560989	522630	635885	365073	574868		119520			268207	269563		360049	394711
MLEVPYVDR	TRUE	_M[Oxidation (M)]LEVPYVDR_.2	P00742	P00742	F10	Coagulation factor X	FA10_HUMAN				0.00461582						0.00488829							634718						272156
TGIVSGFGR	TRUE	_TGIVSGFGR_.2	P00742	P00742	F10	Coagulation factor X	FA10_HUMAN	3.31e-08	1.04e-30	0.000886297	0.00114772										466815	576202	449984	567485
MNVAPACLPER	TRUE	_MNVAPAC[Carbamidomethyl (C)]LPER_.2	P00742	P00742	F10	Coagulation factor X	FA10_HUMAN	0.0038701	2.17e-05	0.00674992											216376	187138	37511.5
NCELFTR	TRUE	_NC[Carbamidomethyl (C)]ELFTR_.2	P00742	P00742	F10	Coagulation factor X	FA10_HUMAN				0.0030038													92056.8
FKDTYFVTGIVSWGEGCAR	TRUE	_FKDTYFVTGIVSWGEGC[Carbamidomethyl (C)]AR_.2	P00742	P00742	F10	Coagulation factor X	FA10_HUMAN							0.00900335													4158.53
GDSGGPLVCGGVLEGVVTSGSR	TRUE	_GDSGGPLVC[Carbamidomethyl (C)]GGVLEGVVTSGSR_.2	P00746	P00746	CFD	Complement factor D	CFAD_HUMAN			0.00144297										0.00849059			36646.3										49946.4
GDSGGPLVCGGVLEGVVTSGSR	TRUE	_GDSGGPLVC[Carbamidomethyl (C)]GGVLEGVVTSGSR_.3	P00746	P00746	CFD	Complement factor D	CFAD_HUMAN	0.00355354													31046.9
VQVLLGAHSLSQPEPSK	TRUE	_VQVLLGAHSLSQPEPSK_.3	P00746	P00746	CFD	Complement factor D	CFAD_HUMAN				0.00877359				0.00315182									146677				6.68287e+06
KPGIYTR	TRUE	_KPGIYTR_.2	P00746	P00746	CFD	Complement factor D	CFAD_HUMAN								0.00737285													562141
RPDSLQHVLLPVLDR	TRUE	_RPDSLQHVLLPVLDR_.3	P00746	P00746	CFD	Complement factor D	CFAD_HUMAN	0.00341435							0.00127367						82881							234362
EAQLPVIENK	TRUE	_EAQLPVIENK_.1	P00747	P00747	PLG	Plasminogen	PLMN_HUMAN	0.00239158	4.12e-10	0.0010133	0.00425883	2.66e-11	0.00317286	0.00357116	0.000257167	3.09e-11	0.00161674	0.00362849	0.00834357	0.00112626	165870	286916	225061	183123	491364	430362	592967	658820	544960	498350	819925	865592	678036
EAQLPVIENK	TRUE	_EAQLPVIENK_.2	P00747	P00747	PLG	Plasminogen	PLMN_HUMAN	0.00453474	0.00037275	0.00373721	0.00662189	0.00345108	0.00655898		6.03e-05	5.03e-05	0.00325862	0.00364079	6.04e-07	0.00112626	6898398	5.29205e+06	6195353	5704932	4727083	3.26574e+06		4782360	3.90332e+06	3.92831e+06	5.8304e+06	5211156	4199785
TECFITGWGETQGTFGAGLLK	TRUE	_TEC[Carbamidomethyl (C)]FITGWGETQGTFGAGLLK_.3	P00747	P00747	PLG	Plasminogen	PLMN_HUMAN	6.42e-05	4.33e-11	0.000799253	0.00254445	8.57e-10	2.2e-05	0.00357765	0.000168827	1.14e-07	0.00231609	0.00173672	4.89e-15	0.00112626	168593	153814	159532	199721	349502	268595	455283	363587	537036	497065	531405	733028	471862
TECFITGWGETQGTFGAGLLK	TRUE	_TEC[Carbamidomethyl (C)]FITGWGETQGTFGAGLLK_.2	P00747	P00747	PLG	Plasminogen	PLMN_HUMAN	0.00743457	0.00564031	0.000877506	0.00728495		1.73e-05	0.00357802	0.000195844			0.0081916	0.00109957	0.00112626	821275	633699	842161	1.21575e+06		670539	1.1622e+06	900423			1136596	1.82574e+06	1.05844e+06
LSSPAVITDK	TRUE	_LSSPAVITDK_.2	P00747	P00747	PLG	Plasminogen	PLMN_HUMAN	0.00214294	4.43e-08	0.000938064	0.00129518	4.67e-05	0.000746824	0.00357128	0.000140203	2.39e-06	0.00227664	0.0017582	9.16e-09	0.00112626	1.35607e+06	1.20237e+06	1.33857e+06	1.14857e+06	691864	578028	869307	714356	737069	774611	969945	886720	784327
LSSPAVITDK	TRUE	_LSSPAVITDK_.1	P00747	P00747	PLG	Plasminogen	PLMN_HUMAN	0.00148444	7.61e-11	0.000785109	0.00342825	9.74e-05	1.41e-12	0.00719289	0.000339303	1.78e-14	0.00461756	0.0016218		0.00485033	96721.3	98638.8	85597.7	52556.6	206058	218989	257496	22328.7	270922	228820	199392		115317
NLDENYCR	TRUE	_NLDENYC[Carbamidomethyl (C)]R_.2	P00747	P00747	PLG	Plasminogen	PLMN_HUMAN	0.00315625	0.00162356	0.000830401	0.00124174	0.00434214	0.000229663	0.00357878	0.00646805	4.87e-07	0.00482112	0.00129253		0.00268369	270956	234782	290029	221188	338004	191773	302465	233820	300675	239018	618306		281625
FSPATHPSEGLEENYCR	TRUE	_FSPATHPSEGLEENYC[Carbamidomethyl (C)]R_.2	P00747	P00747	PLG	Plasminogen	PLMN_HUMAN	7.47e-10	3.15e-18	0.000785109	0.00121789	4.33e-11	1.37e-08	0.00140555	5.01e-05	1.21e-10	0.00161674	0.00146606	3.31e-12	0.00112626	3.1762e+06	2.99632e+06	3.16937e+06	2.61696e+06	4831362	3.45888e+06	4.73367e+06	4370971	4.61874e+06	5.03709e+06	6293524	5290812	4.50428e+06
FSPATHPSEGLEENYCR	TRUE	_FSPATHPSEGLEENYC[Carbamidomethyl (C)]R_.3	P00747	P00747	PLG	Plasminogen	PLMN_HUMAN	1.6e-12	4.65e-22	0.0010947	0.00130831	3.85e-15	8.24e-06			0.00959841		0.00125401			3.51344e+06	3.32529e+06	4.17187e+06	3547402	4258401	2540380			149150		3.79058e+06
DVVLFEK	FALSE	_DVVLFEK_.1	P00747	P00747	PLG	Plasminogen	PLMN_HUMAN	1.38e-11	9.42e-09	0.00128636	0.000231491	3.86e-13	2.96e-10	1.48e-05	6.61e-06	2.35e-16	0.00161674	0.00141179	6.18e-20	0.00112626	1.02363e+06	1.16596e+06	1.20772e+06	988748	2110449	1.6968e+06	2717375	2.38826e+06	2.46156e+06	2.5313e+06	2500518	2.77748e+06	2399601
DVVLFEK	FALSE	_DVVLFEK_.2	P00747	P00747	PLG	Plasminogen	PLMN_HUMAN	2.83e-10		0.000785109	0.0012177		0.00189225		0.0074512	0.00633569				0.00338584	1.02554e+06		751788	830582		356664		514483	474387				236948
TPENFPCK	TRUE	_TPENFPC[Carbamidomethyl (C)]K_.1	P00747	P00747	PLG	Plasminogen	PLMN_HUMAN	0.0021259	0.00202398	0.000939585	0.0015444	3.46e-07		0.00368325	0.00041951	6.55e-05	0.00463399	0.00151372	1.58e-06	0.00112626	378750	388464	368888	358749	807463		713998	439731	734611	727465	952243	937173	664565
TPENFPCK	TRUE	_TPENFPC[Carbamidomethyl (C)]K_.2	P00747	P00747	PLG	Plasminogen	PLMN_HUMAN	0.00401564	0.00739936	0.00940128	0.000301619		0.00473896		0.00654172			0.00147242		0.0024853	2.04866e+06	827289	759687	1.57828e+06		1.51029e+06		1.75191e+06			3.18528e+06		1.46742e+06
WEYCNLK	TRUE	_WEYC[Carbamidomethyl (C)]NLK_.1	P00747	P00747	PLG	Plasminogen	PLMN_HUMAN	3.27e-08	1.65e-13	0.000785109	0.00121842	0.000181147	0.000501403	0.00599163		3.39e-10	0.00161674	0.00362827	7.36e-09	0.00112626	191141	193376	186690	133141	431420	317947	401495		576483	574432	666456	658727	653148
WEYCNLK	TRUE	_WEYC[Carbamidomethyl (C)]NLK_.2	P00747	P00747	PLG	Plasminogen	PLMN_HUMAN	0.00414288	0.000307626	0.000969017	0.00121863					0.00930963	0.00161838	0.0036379	0.0081457		1253507	1.05778e+06	1.17166e+06	927561					282428	339195	610722	509958
KVYLSECK	TRUE	_KVYLSEC[Carbamidomethyl (C)]K_.1	P00747	P00747	PLG	Plasminogen	PLMN_HUMAN	0.00116834	0.000374001	0.000887391	0.0012187	2.47e-05	0.00272025	0.00994727	0.000707257	2.65e-10	0.00203601	0.00156472	3.84e-07	0.00114066	84427.1	77314	84861.2	68162.6	155719	113821	175072	152176	211173	175322	191835	204763	219528
KVYLSECK	TRUE	_KVYLSEC[Carbamidomethyl (C)]K_.2	P00747	P00747	PLG	Plasminogen	PLMN_HUMAN	0.00432801				0.00028791	0.00392092		0.000526892	0.000356236		0.00620464	3.26e-09		657002				1.08371e+06	646399		950369	1.25874e+06		1.35314e+06	1.42803e+06
CEEDEEFTCR	TRUE	_C[Carbamidomethyl (C)]EEDEEFTC[Carbamidomethyl (C)]R_.2	P00747	P00747	PLG	Plasminogen	PLMN_HUMAN	0.00302006	3.82e-05	0.000785109		0.000482407			1.88e-06	0.00787353	0.00491606	0.00164367	3.48e-05	0.0017866	592469	436430	489093		540566			589923	611937	416095	733150	774262	567313
VYLSECK	TRUE	_VYLSEC[Carbamidomethyl (C)]K_.1	P00747	P00747	PLG	Plasminogen	PLMN_HUMAN	1.73e-05		0.000785109	0.00773408			0.000664891	3.96e-05	1.46e-16	0.00351208	0.00204405	2.34e-07	0.00112626	121585		124912	108938			270690	234987	234285	237781	273239	310476	322925
NPDNDPQGPWCYTTDPEKR	TRUE	_NPDNDPQGPWC[Carbamidomethyl (C)]YTTDPEKR_.3	P00747	P00747	PLG	Plasminogen	PLMN_HUMAN	5.7e-07	0.000281701	0.000988243	0.00121869	3.36e-05	9.25e-06	0.00599558	0.000204326	1.82e-08	0.00480094	0.00175512	2.22e-05	0.00112626	4.62405e+06	4.74354e+06	3.73879e+06	3.60649e+06	6.04303e+06	4.3428e+06	5.67e+06	6204373	6.97257e+06	5.4689e+06	8685528	6961240	7270694
NPDNDPQGPWCYTTDPEKR	TRUE	_NPDNDPQGPWC[Carbamidomethyl (C)]YTTDPEKR_.2	P00747	P00747	PLG	Plasminogen	PLMN_HUMAN	7.17e-10	6.11e-09	0.000792266	0.00121793	2.68e-05	0.000818549	0.0036017	0.000545125	0.00251232	0.00464183	0.00362585	4.19e-06	0.00374589	478402	383726	414008	376017	540095	422044	608388	501156	504540	636366	667851	705513	505563
KSSIIIR	FALSE	_KSSIIIR_.2	P00747	P00747	PLG	Plasminogen	PLMN_HUMAN	0.00158934	8.45e-06	0.00244173	0.00121868	0.00408481	0.00650989		0.00046424			0.00146967		0.00112626	584806	418636	560912	527174	383977	231737		306947			690669		560225
KLYDYCDVPQCAAPSFDCGKPQVEPK	TRUE	_KLYDYC[Carbamidomethyl (C)]DVPQC[Carbamidomethyl (C)]AAPSFDC[Carbamidomethyl (C)]GKPQVEPK_.4	P00747	P00747	PLG	Plasminogen	PLMN_HUMAN	1.91e-08	2.97e-11	0.000824596	0.0012182	0.00551082	0.00559825	0.000631955	2.16e-05	2.41e-11	0.00161674	0.00144742	2.25e-14	0.00112626	3.64633e+06	2.52321e+06	1.27208e+06	2418754	3.55858e+06	2413902	3.32612e+06	3.30216e+06	3666004	3.6334e+06	4754120	5.4096e+06	3.58575e+06
KLYDYCDVPQCAAPSFDCGKPQVEPK	TRUE	_KLYDYC[Carbamidomethyl (C)]DVPQC[Carbamidomethyl (C)]AAPSFDC[Carbamidomethyl (C)]GKPQVEPK_.3	P00747	P00747	PLG	Plasminogen	PLMN_HUMAN	0.000131079	0.00103136	0.00135762	0.00152152		0.0011513	0.00357633	0.00360668	6.82e-07	0.00249343	0.00362996	2.46e-05	0.00224501	2.21502e+06	1.72406e+06	955852	1.81016e+06		2.86346e+06	3.20735e+06	3552046	3.39074e+06	3826105	4.15781e+06	4.67404e+06	2551546
VILGAHQEVNLEPHVQEIEVSR	TRUE	_VILGAHQEVNLEPHVQEIEVSR_.4	P00747	P00747	PLG	Plasminogen	PLMN_HUMAN	0.00513604	1.95e-06	0.0057694	0.00294904	5.09e-05	0.00235406	0.00800442	0.00223068	0.0046645	0.00630006	0.00632246	0.00472318	0.00341767	3258438	2.18592e+06	1.66667e+06	2580034	1.45254e+06	1.99018e+06	3.63928e+06	2940668	3.10844e+06	3579896	2.87205e+06	3.53391e+06	2495967
VILGAHQEVNLEPHVQEIEVSR	TRUE	_VILGAHQEVNLEPHVQEIEVSR_.3	P00747	P00747	PLG	Plasminogen	PLMN_HUMAN	7.68e-06	3.13e-12	0.000785109	0.000199938		1.21e-13	1.1e-05	6.22e-05		0.00161674	0.00140815	1.34e-21	0.00112626	885332	960730	559967	872379		1.42634e+06	1.7689e+06	1.89674e+06		1.59786e+06	1.5118e+06	1.87137e+06	1.05106e+06
VILGAHQEVNLEPHVQEIEVSR	TRUE	_VILGAHQEVNLEPHVQEIEVSR_.2	P00747	P00747	PLG	Plasminogen	PLMN_HUMAN										0.0050446													417886
TPENYPNAGLTMNYCR	TRUE	_TPENYPNAGLTMNYC[Carbamidomethyl (C)]R_.2	P00747	P00747	PLG	Plasminogen	PLMN_HUMAN	0.000109479	7.95e-08	0.000922651	0.0012181	2.01e-07	9.18e-05	0.00178684	0.000160246	2.02e-09	0.00190563	0.00362666	4.93e-10	0.00112626	2.91356e+06	1.53112e+06	1.26288e+06	2.40495e+06	3.62409e+06	2.55354e+06	2.71083e+06	2.53421e+06	3.36545e+06	3.26928e+06	4.21268e+06	3.86584e+06	3.26623e+06
TPENYPNAGLTMNYCR	TRUE	_TPENYPNAGLTM[Oxidation (M)]NYC[Carbamidomethyl (C)]R_.2	P00747	P00747	PLG	Plasminogen	PLMN_HUMAN	0.00427397	0.00197949	0.00214361	0.00122123		0.000255728	0.00791009	0.00373274	0.00599114	0.00498195	0.00392036	0.00635928		68525.1	100727	82847.5	80234.1		96143.7	94127.4	78657	112100	99043.2	136950	136754
TPENYPNAGLTMNYCR	TRUE	_TPENYPNAGLTMNYC[Carbamidomethyl (C)]R_.3	P00747	P00747	PLG	Plasminogen	PLMN_HUMAN	0.00646425	0.00984009	0.000785109					0.00208013		0.00461938	0.00174103		0.00112626	80353.2	61694.4	30398.4					54401.6		44460.3	71845.5		55592.3
ATTVTGTPCQDWAAQEPHR	TRUE	_ATTVTGTPC[Carbamidomethyl (C)]QDWAAQEPHR_.2	P00747	P00747	PLG	Plasminogen	PLMN_HUMAN	1.24e-08	1.58e-14	0.000785109	0.00121804	1.53e-06	1.73e-09	0.00357279	5.04e-05	1.19e-08	0.00161842	0.00172044	4.35e-09	0.00197728	874639	1.03778e+06	1.01914e+06	810680	822869	620316	1.11815e+06	756969	1.01115e+06	1.01108e+06	1148481	1.36628e+06	1.00476e+06
ATTVTGTPCQDWAAQEPHR	TRUE	_ATTVTGTPC[Carbamidomethyl (C)]QDWAAQEPHR_.3	P00747	P00747	PLG	Plasminogen	PLMN_HUMAN	1.03e-08	9.82e-16	0.000785109	0.00121773	7.94e-11	2.94e-06		0.000124105	6.02e-21	0.00161674	0.0011162	6.12e-25	0.00112626	1.93008e+06	2.01601e+06	1.77051e+06	1.58353e+06	2.28734e+06	1.88736e+06		972395	2.08696e+06	2.26636e+06	2.36827e+06	2.85865e+06	2.24306e+06
NPDNDPQGPWCYTTDPEK	TRUE	_NPDNDPQGPWC[Carbamidomethyl (C)]YTTDPEK_.2	P00747	P00747	PLG	Plasminogen	PLMN_HUMAN	1.14e-05	1.56e-11	0.000798887	0.00121788	1.52e-07	1.91e-06	0.000930713	2.86e-05	2.41e-09	0.00161674	0.00168521	1.28e-10	0.00112626	906812	944401	809461	940527	1.74368e+06	981822	1.61146e+06	1.36086e+06	1.34485e+06	1363545	1.88943e+06	1.86828e+06	1676543
NPDNDPQGPWCYTTDPEK	TRUE	_NPDNDPQGPWC[Carbamidomethyl (C)]YTTDPEK_.3	P00747	P00747	PLG	Plasminogen	PLMN_HUMAN					0.0054591			0.0015965										13339.8			30952.2
ELRPWCFTTDPNK	TRUE	_ELRPWC[Carbamidomethyl (C)]FTTDPNK_.2	P00747	P00747	PLG	Plasminogen	PLMN_HUMAN	4.05e-05	0.000812903	0.00812894	0.00121874		4.95e-05	0.00356588	0.000882025		0.00198588	0.00161017	0.00695757	0.00112626	165240	122383	113822	162526		269705	523300	453717		404098	377348	476635	357867
ELRPWCFTTDPNK	TRUE	_ELRPWC[Carbamidomethyl (C)]FTTDPNK_.3	P00747	P00747	PLG	Plasminogen	PLMN_HUMAN	3.99e-12	8.68e-10	0.000792249	0.00242203							0.00364283			196871	164134	80077.3	148721							119182
NPDADKGPWCFTTDPSVR	TRUE	_NPDADKGPWC[Carbamidomethyl (C)]FTTDPSVR_.3	P00747	P00747	PLG	Plasminogen	PLMN_HUMAN	1.37e-09	8.54e-19	0.000825681	0.000459648	3.16e-11	5.23e-10	8.15e-07	3.27e-06	1.79e-23	0.00161674	0.00135856	5.09e-21	0.00112626	8458893	7.05323e+06	4.0553e+06	5.90118e+06	10558881	7660956	9981075	10067859	10814090	10861992	14400380	14341764	11556218
NPDADKGPWCFTTDPSVR	TRUE	_NPDADKGPWC[Carbamidomethyl (C)]FTTDPSVR_.4	P00747	P00747	PLG	Plasminogen	PLMN_HUMAN					0.00636853													1892.8
WELCDIPR	TRUE	_WELC[Carbamidomethyl (C)]DIPR_.2	P00747	P00747	PLG	Plasminogen	PLMN_HUMAN	6.2e-09	1.94e-12	0.000785109	0.00121773	1.1e-10	2.57e-09	8.96e-05	8.58e-06	3.69e-16	0.00161674	0.00133521	4.03e-16	0.00112626	5.29759e+06	4172931	3.70035e+06	4.92747e+06	7316064	5.66985e+06	7409500	6.93833e+06	7396120	7.18576e+06	10479267	9934917	8404051
WELCDIPR	TRUE	_WELC[Carbamidomethyl (C)]DIPR_.1	P00747	P00747	PLG	Plasminogen	PLMN_HUMAN								0.0042712													117339
VIPACLPSPNYVVADR	TRUE	_VIPAC[Carbamidomethyl (C)]LPSPNYVVADR_.2	P00747	P00747	PLG	Plasminogen	PLMN_HUMAN	2.04e-10	4.62e-14	0.000785109	0.000202539	5.25e-07	3.6e-09	1.17e-06	1.54e-05	1.08e-08	0.00161674	0.00158129	2.85e-17	0.00112626	12660639	11917548	10772845	9248401	8603217	12901012	17846124	18269536	17306392	20911120	24489060	24276300	19924396
NPDGDVGGPWCYTTNPR	TRUE	_NPDGDVGGPWC[Carbamidomethyl (C)]YTTNPR_.2	P00747	P00747	PLG	Plasminogen	PLMN_HUMAN	2.38e-10	2.27e-16	0.000791466	0.000964163	6.83e-12	8.65e-08	9.04e-05	3.09e-05	1.46e-14	0.00161674	0.00171973	2.59e-17	0.00112626	6610550	5900855	5016494	5.65184e+06	9702400	6388319	8499600	8941676	9602205	9683685	7750859	12973632	10491768
VQSTELCAGHLAGGTDSCQGDSGGPLVCFEK	TRUE	_VQSTELC[Carbamidomethyl (C)]AGHLAGGTDSC[Carbamidomethyl (C)]QGDSGGPLVC[Carbamidomethyl (C)]FEK_.3	P00747	P00747	PLG	Plasminogen	PLMN_HUMAN	1.05e-10	3.37e-22	0.000785109	0.000153271	4.45e-17	5.03e-12	2.07e-05	5.59e-06	9.36e-17	0.00161674	0.00133896	4.45e-18	0.00112626	2.68174e+06	2.77834e+06	2.44776e+06	2.30489e+06	3053040	2.64217e+06	3.90366e+06	3.82714e+06	4.10452e+06	4303111	5065271	5.27271e+06	4.17466e+06
VQSTELCAGHLAGGTDSCQGDSGGPLVCFEK	TRUE	_VQSTELC[Carbamidomethyl (C)]AGHLAGGTDSC[Carbamidomethyl (C)]QGDSGGPLVC[Carbamidomethyl (C)]FEK_.4	P00747	P00747	PLG	Plasminogen	PLMN_HUMAN	0.000454956			0.00541596			0.00688705						0.00371897	22160			44469.1			256517						299248
QLGAGSIEECAAK	TRUE	_QLGAGSIEEC[Carbamidomethyl (C)]AAK_.2	P00747	P00747	PLG	Plasminogen	PLMN_HUMAN	1.34e-09	7.21e-18	0.000785109	0.00121767	5.44e-11	1.21e-10	3.27e-06	3.98e-06	0.00270068	0.00161674	0.00125363	2.06e-17	0.00112626	2682762	2.83801e+06	2505106	2.30604e+06	3115703	2.23778e+06	2.82782e+06	2.79407e+06	3.26273e+06	3156993	3.7206e+06	3.31012e+06	2553099
CTTPPPSSGPTYQCLK	TRUE	_C[Carbamidomethyl (C)]TTPPPSSGPTYQC[Carbamidomethyl (C)]LK_.2	P00747	P00747	PLG	Plasminogen	PLMN_HUMAN	1.52e-07	1.57e-15	0.000837029	0.0012185	0.00518915	0.000942469	5.78e-06	2.67e-06	4.71e-11	0.0020179	0.0015893	8.64e-09	0.00114188	1.17263e+06	1.23675e+06	1.17319e+06	807830	782571	689610	492300	1.0098e+06	1.10865e+06	934016	1166823	1314089	1.07172e+06
LFLEPTR	TRUE	_LFLEPTR_.2	P00747	P00747	PLG	Plasminogen	PLMN_HUMAN	0.00153836	4.56e-15	0.0018454	0.00126723								0.00587947	0.00395529	2.46424e+06	2.33081e+06	2.30132e+06	1.99181e+06								483260	405169
TMSGLECQAWDSQSPHAHGYIPSK	TRUE	_TMSGLEC[Carbamidomethyl (C)]QAWDSQSPHAHGYIPSK_.4	P00747	P00747	PLG	Plasminogen	PLMN_HUMAN	2.29e-12	9.63e-31	0.000785109	0.00185879	0.00235714	1.08e-12	0.00072564	2.7e-06	7.12e-17	0.00450853	0.00154747	3.94e-16	0.00112626	2.35328e+06	1.88481e+06	1.71286e+06	1.60603e+06	2.12671e+06	1.35284e+06	2.25591e+06	2.1115e+06	2.21753e+06	2.11465e+06	3.06633e+06	3.23761e+06	2.48364e+06
TMSGLECQAWDSQSPHAHGYIPSK	TRUE	_TMSGLEC[Carbamidomethyl (C)]QAWDSQSPHAHGYIPSK_.3	P00747	P00747	PLG	Plasminogen	PLMN_HUMAN	1.76e-09	5.49e-35	0.000785109	4.13e-05	3.56e-14	8.97e-11	0.000122901	6.77e-06	1.16e-19	0.00161674	0.00148676	4.81e-17	0.00112626	1.49062e+06	1.5362e+06	1.37489e+06	1.18801e+06	1.98194e+06	1.36858e+06	2159460	2.12397e+06	1.96061e+06	2.01161e+06	2.74669e+06	2.76578e+06	2.37566e+06
TMSGLECQAWDSQSPHAHGYIPSK	TRUE	_TM[Oxidation (M)]SGLEC[Carbamidomethyl (C)]QAWDSQSPHAHGYIPSK_.3	P00747	P00747	PLG	Plasminogen	PLMN_HUMAN	0.00537569		0.00703524			0.00528112					0.00362107		0.00246753	22264.5		37101.3			16920.3					26886.1		41109.5
TMSGLECQAWDSQSPHAHGYIPSK	TRUE	_TM[Oxidation (M)]SGLEC[Carbamidomethyl (C)]QAWDSQSPHAHGYIPSK_.4	P00747	P00747	PLG	Plasminogen	PLMN_HUMAN		0.000968401													79445.9
TMSGLECQAWDSQSPHAHGYIPSK	TRUE	_TM[Oxidation (M)]SGLEC[Carbamidomethyl (C)]QAWDSQSPHAHGYIPSK_.5	P00747	P00747	PLG	Plasminogen	PLMN_HUMAN								0.00680274													61075.6
ELRPWCFTTDPNKR	TRUE	_ELRPWC[Carbamidomethyl (C)]FTTDPNKR_.3	P00747	P00747	PLG	Plasminogen	PLMN_HUMAN	7.47e-11	7.96e-10	0.000785109	4.24e-06	0.0003558	1.26e-07	0.00690424	0.000412415	0.00111381	0.00161674	0.0016101	6.73e-11	0.00112626	1.3252e+06	967934	1.11686e+06	1.27972e+06	849187	568582	779373	811023	504717	1559130	827839	1.76342e+06	1.41452e+06
ELRPWCFTTDPNKR	TRUE	_ELRPWC[Carbamidomethyl (C)]FTTDPNKR_.4	P00747	P00747	PLG	Plasminogen	PLMN_HUMAN			0.00755238													49147.7
ELRPWCFTTDPNKR	TRUE	_ELRPWC[Carbamidomethyl (C)]FTTDPNKR_.2	P00747	P00747	PLG	Plasminogen	PLMN_HUMAN											0.00484545													47641
KQLGAGSIEECAAK	TRUE	_KQLGAGSIEEC[Carbamidomethyl (C)]AAK_.2	P00747	P00747	PLG	Plasminogen	PLMN_HUMAN	0.000983781	5.89e-05	0.000967746	0.00891993	1.73e-06	0.00238959		0.000528488		0.00178019	0.00187519	1.97e-05		213250	214202	234857	137676	370777	263986		367865		377830	529183	457957
LFLEPTRK	TRUE	_LFLEPTRK_.2	P00747	P00747	PLG	Plasminogen	PLMN_HUMAN		0.00177669		0.00728517				0.00223301	0.00819209		0.0086195				113857		170576				100602	125115		153310
HSIFTPETNPR	TRUE	_HSIFTPETNPR_.2	P00747	P00747	PLG	Plasminogen	PLMN_HUMAN	2.66e-09	1.46e-11	0.00135698	0.00121819	3.79e-07	5.18e-08	0.000430025	0.000111545	4.59e-09	0.00161674	0.00159337	5.58e-11	0.00366911	2.84224e+06	1.80396e+06	2.49536e+06	1.89868e+06	4.14292e+06	3.59119e+06	5.00142e+06	4.81086e+06	5.15136e+06	4.7029e+06	6.80709e+06	6306483	5231234
LYDYCDVPQCAAPSFDCGKPQVEPK	TRUE	_LYDYC[Carbamidomethyl (C)]DVPQC[Carbamidomethyl (C)]AAPSFDC[Carbamidomethyl (C)]GKPQVEPK_.3	P00747	P00747	PLG	Plasminogen	PLMN_HUMAN	8.32e-06	1.07e-10	0.000799195	0.00121814	5.85e-07	3.82e-05	0.001931	5.07e-05	6.43e-09	0.00161674	0.00331841	1.5e-12	0.00112626	1169027	1.26394e+06	939288	847335	1.39448e+06	1.26849e+06	2.1029e+06	1.77338e+06	1.65287e+06	1.32082e+06	2.21294e+06	2.55912e+06	2.12882e+06
GPWCFTTDPSVR	TRUE	_GPWC[Carbamidomethyl (C)]FTTDPSVR_.2	P00747	P00747	PLG	Plasminogen	PLMN_HUMAN	0.00377842			0.0019769	1.22e-23	1.16e-08	0.00624185				0.00167212		0.00150995	302605			257598	856271	340633	833656				847471		720717
VVGGCVAHPHSWPWQVSLR	TRUE	_VVGGC[Carbamidomethyl (C)]VAHPHSWPWQVSLR_.4	P00747	P00747	PLG	Plasminogen	PLMN_HUMAN	4.63e-08	2.39e-15	0.000785109	0.00619557	0.00931793	0.00284858	0.00100369	0.000331335	0.000290583		0.00179862	4.56e-09	0.00112626	280340	172432	89927.3	163772	4573.93	32295.2	137218	7946.3	34797.4		95305.5	79589.3	71295.2
YDYCDILECEEECMHCSGENYDGK	TRUE	_YDYC[Carbamidomethyl (C)]DILEC[Carbamidomethyl (C)]EEEC[Carbamidomethyl (C)]MHC[Carbamidomethyl (C)]SGENYDGK_.3	P00747	P00747	PLG	Plasminogen	PLMN_HUMAN				0.00408069	0.0012931	0.00436873	0.00357468	0.000359304	1.6e-05	0.00348728	0.00362164	0.000109352	0.00167056				725242	809739	664257	898128	805840	1.16234e+06	937158	1.27357e+06	1.12002e+06	905082
RATTVTGTPCQDWAAQEPHR	TRUE	_RATTVTGTPC[Carbamidomethyl (C)]QDWAAQEPHR_.3	P00747	P00747	PLG	Plasminogen	PLMN_HUMAN		0.000871932	0.00102393	0.00121832					0.00738359	0.00161674	0.00720479	6.36e-13			184873	202883	101080					213887	264905	494681	462903
RATTVTGTPCQDWAAQEPHR	TRUE	_RATTVTGTPC[Carbamidomethyl (C)]QDWAAQEPHR_.4	P00747	P00747	PLG	Plasminogen	PLMN_HUMAN	0.006358													5380.8
AFQYHSK	FALSE	_AFQYHSK_.2	P00747	P00747	PLG	Plasminogen	PLMN_HUMAN					3.08e-07		0.00108632			0.00161674								308898		264890			314296
AFQYHSK	FALSE	_AFQYHSK_.1	P00747	P00747	PLG	Plasminogen	PLMN_HUMAN					1.61e-07		0.00180714			0.00175218								240573		143911			250112
LYDYCDVPQCAAPSFDCGK	TRUE	_LYDYC[Carbamidomethyl (C)]DVPQC[Carbamidomethyl (C)]AAPSFDC[Carbamidomethyl (C)]GK_.2	P00747	P00747	PLG	Plasminogen	PLMN_HUMAN	0.00532282	0.00139223			0.00578477			0.000859637		0.00475126		0.00839555		49815.7	61527.3			33560.5			88739.3		53377.3		65986.5
FVTWIEGVMR	TRUE	_FVTWIEGVMR_.2	P00747	P00747	PLG	Plasminogen	PLMN_HUMAN	2.2e-08	3.38e-09	0.000785109	0.00256698	0.000407251	0.00270934	0.000398687	2.09e-05	3.03e-12	0.00161674	0.00146903	4.96e-15	0.00112626	2853336	2120985	2.04546e+06	2.47212e+06	2.27648e+06	1.90241e+06	3.25674e+06	2.45203e+06	3235492	3.44496e+06	3.95297e+06	5135213	3.42322e+06
EQQCVIMAENR	FALSE	_EQQC[Carbamidomethyl (C)]VIMAENR_.2	P00747	P00747	PLG	Plasminogen	PLMN_HUMAN		2.09e-10		0.00330898	3.16e-15	0.000610913		0.00219731	3.78e-06	0.00161674		0.00743967			2.25559e+06		2.18687e+06	3.93857e+06	2.15875e+06		2.88217e+06	3.65218e+06	3713736		4.20647e+06
EQQCVIMAENR	FALSE	_EQQC[Carbamidomethyl (C)]VIM[Oxidation (M)]AENR_.2	P00747	P00747	PLG	Plasminogen	PLMN_HUMAN	0.00807276									0.00429135				22994.9									26230.8
WSSTSPHRPR	TRUE	_WSSTSPHRPR_.2	P00747	P00747	PLG	Plasminogen	PLMN_HUMAN	0.00567477	0.0020753		0.00271721					0.00646421		0.0016647	0.00805429		51853.4	41362.8		19798.2					68551.9		111097	104688
WSSTSPHRPR	TRUE	_WSSTSPHRPR_.3	P00747	P00747	PLG	Plasminogen	PLMN_HUMAN	0.00580048													333222
DKYILQGVTSWGLGCAR	FALSE	_DKYILQGVTSWGLGC[Carbamidomethyl (C)]AR_.3	P00747	P00747	PLG	Plasminogen	PLMN_HUMAN	0.000706051	7.42e-05	0.000866357	0.00147154										65237.8	23389.2	43754.4	46041.3
KLYDYCDVPQCAAPSFDCGK	TRUE	_KLYDYC[Carbamidomethyl (C)]DVPQC[Carbamidomethyl (C)]AAPSFDC[Carbamidomethyl (C)]GK_.3	P00747	P00747	PLG	Plasminogen	PLMN_HUMAN							0.00904474						0.00348196							63318.5						26759.7
NYCRNPDGDVGGPWCYTTNPR	TRUE	_NYC[Carbamidomethyl (C)]RNPDGDVGGPWC[Carbamidomethyl (C)]YTTNPR_.3	P00747	P00747	PLG	Plasminogen	PLMN_HUMAN													0.00419334													41336.4
PNKPGVYVR	TRUE	_PNKPGVYVR_.1	P00747	P00747	PLG	Plasminogen	PLMN_HUMAN							0.00570065						0.00897067							3279.39						3210.88
RAPWCHTTNSQVR	TRUE	_RAPWC[Carbamidomethyl (C)]HTTNSQVR_.4	P00747	P00747	PLG	Plasminogen	PLMN_HUMAN											0.00604809													1711045
TMSGLECQAWDSQSPHAHGYIPSKFPNK	TRUE	_TMSGLEC[Carbamidomethyl (C)]QAWDSQSPHAHGYIPSKFPNK_.4	P00747	P00747	PLG	Plasminogen	PLMN_HUMAN	0.00832837													36971
GNVAVTVSGHTCQHWSAQTPHTHNR	TRUE	_GNVAVTVSGHTC[Carbamidomethyl (C)]QHWSAQTPHTHNR_.4	P00747	P00747	PLG	Plasminogen	PLMN_HUMAN								0.00543912													27595.8
RYDYCDILECEEECMHCSGENYDGK	TRUE	_RYDYC[Carbamidomethyl (C)]DILEC[Carbamidomethyl (C)]EEEC[Carbamidomethyl (C)]MHC[Carbamidomethyl (C)]SGENYDGK_.3	P00747	P00747	PLG	Plasminogen	PLMN_HUMAN			0.00827814													8624.48
CFEPQLLR	TRUE	_C[Carbamidomethyl (C)]FEPQLLR_.2	P00748	P00748	F12	Coagulation factor XII	FA12_HUMAN	4.63e-09	4.98e-33	0.00729363	0.00517054	0.00491295				1.87e-05	0.0042366	0.00529173	4.01e-19	0.00112626	327449	350670	210758	169794	223460				89986	201336	72193.1	95234.3	84924.7
GRPGPQPWCATTPNFDQDQR	TRUE	_GRPGPQPWC[Carbamidomethyl (C)]ATTPNFDQDQR_.3	P00748	P00748	F12	Coagulation factor XII	FA12_HUMAN	6.3e-07	1.4e-13	0.00110715	0.00262661		0.00984525		0.00396543		0.00217096			0.00496815	898365	1.01423e+06	544224	624783		313745		980366		1.42922e+06			678058
LHEAFSPVSYQHDLALLR	TRUE	_LHEAFSPVSYQHDLALLR_.3	P00748	P00748	F12	Coagulation factor XII	FA12_HUMAN	0.00502799	4.55e-06	0.00995526	0.00121866	0.00190173	0.00584011		5.03e-06	9.48e-21	0.00161674	0.0036233	3.08e-17	0.00132604	355970	455317	108231	107827	101392	91112.2		309603	249216	423522	267188	392104	288037
LHEAFSPVSYQHDLALLR	TRUE	_LHEAFSPVSYQHDLALLR_.2	P00748	P00748	F12	Coagulation factor XII	FA12_HUMAN	0.00391843	3.46e-10		0.0016623	0.00662657			0.00208433	0.00658342	0.00210179				21873.9	61285.2		10937.7	17668.4			52154.8	44943.7	52905.8
LHEAFSPVSYQHDLALLR	TRUE	_LHEAFSPVSYQHDLALLR_.4	P00748	P00748	F12	Coagulation factor XII	FA12_HUMAN	0.000167214	0.00924256	0.00579769	0.00125161										137659	210640	86058	95817.2
TNPCLHGGR	TRUE	_TNPC[Carbamidomethyl (C)]LHGGR_.2	P00748	P00748	F12	Coagulation factor XII	FA12_HUMAN	0.000793686		0.000840613	0.00121839	3.25e-07	3.86e-05	0.00367197	0.000346403		0.00299483				462295		320315	389648	485436	73922.4	140855	252606		350641
WGYCLEPK	TRUE	_WGYC[Carbamidomethyl (C)]LEPK_.2	P00748	P00748	F12	Coagulation factor XII	FA12_HUMAN	0.00014134	9.26e-12	0.000805614	0.00121837			0.00356916	6.96e-06		0.00302142				533324	582874	353826	316857			96208.7	125267		292176
TTLSGAPCQPWASEATYR	TRUE	_TTLSGAPC[Carbamidomethyl (C)]QPWASEATYR_.2	P00748	P00748	F12	Coagulation factor XII	FA12_HUMAN	1.21e-07	3.08e-10	0.000785109		4.91e-17		0.0035791	0.000748871		0.00161674		4.71e-07	0.00112626	788503	952090	357711		1.02886e+06		335976	530853		964206		817087	390935
TTLSGAPCQPWASEATYR	TRUE	_TTLSGAPC[Carbamidomethyl (C)]QPWASEATYR_.3	P00748	P00748	F12	Coagulation factor XII	FA12_HUMAN	0.00502905	0.000220654												107926	120750
VVGGLVALR	TRUE	_VVGGLVALR_.2	P00748	P00748	F12	Coagulation factor XII	FA12_HUMAN	1.08e-06	6.33e-11	0.000792133	0.00505531										620220	753820	475425	500630
PAPEDLTVVLGQER	TRUE	_PAPEDLTVVLGQER_.2	P00748	P00748	F12	Coagulation factor XII	FA12_HUMAN	0.0053671	4.77e-17	0.000785109	0.00121788		0.00640616		0.000420763	0.00898633	0.00161674			0.00127491	197395	335870	143733	124685		4614.53		256758	42352.8	290867			156045
LQEDADGSCALLSPYVQPVCLPSGAAR	TRUE	_LQEDADGSC[Carbamidomethyl (C)]ALLSPYVQPVC[Carbamidomethyl (C)]LPSGAAR_.3	P00748	P00748	F12	Coagulation factor XII	FA12_HUMAN	4.21e-12	0.00323812	0.000785109	0.00121799	1.02e-08			1.17e-05	3.39e-11	0.00161674	0.00141992		0.00112626	1.08838e+06	1285134	722389	1.03805e+06	1.72459e+06			1.52498e+06	1.14269e+06	2.10418e+06	1.33454e+06		1.16003e+06
LCHCPVGYTGAFCDVDTK	TRUE	_LC[Carbamidomethyl (C)]HC[Carbamidomethyl (C)]PVGYTGAFC[Carbamidomethyl (C)]DVDTK_.3	P00748	P00748	F12	Coagulation factor XII	FA12_HUMAN					0.00650988					0.00184771	0.00171632		0.00609973					413759					438012	86033.3		160937
LCHCPVGYTGAFCDVDTK	TRUE	_LC[Carbamidomethyl (C)]HC[Carbamidomethyl (C)]PVGYTGAFC[Carbamidomethyl (C)]DVDTK_.2	P00748	P00748	F12	Coagulation factor XII	FA12_HUMAN		0.00091415													10841.9
NPDNDIRPWCFVLNR	TRUE	_NPDNDIRPWC[Carbamidomethyl (C)]FVLNR_.3	P00748	P00748	F12	Coagulation factor XII	FA12_HUMAN	0.00649962				0.00422193			0.00227355		0.00161674				186210				226625			232890		255667
YKAEEHTVVLTVTGEPCHFPFQYHR	TRUE	_YKAEEHTVVLTVTGEPC[Carbamidomethyl (C)]HFPFQYHR_.4	P00748	P00748	F12	Coagulation factor XII	FA12_HUMAN	2.52e-07									0.00702983		0.00633825		98917.7									135739		127489
YKAEEHTVVLTVTGEPCHFPFQYHR	TRUE	_YKAEEHTVVLTVTGEPC[Carbamidomethyl (C)]HFPFQYHR_.5	P00748	P00748	F12	Coagulation factor XII	FA12_HUMAN	0.00163116													138610
EQPPSLTR	TRUE	_EQPPSLTR_.2	P00748	P00748	F12	Coagulation factor XII	FA12_HUMAN				0.00121848													142749
DAQYAPGYDK	TRUE	_DAQYAPGYDK_.2	P00751	P00751	CFB	Complement factor B	CFAB_HUMAN	3.31e-11	0.00237189	0.00251456	0.00122127	3.54e-13	3.65e-13	0.00668132	0.000646935	4.12e-05	0.00161674	0.00363201	1.75e-09	0.00112626	1.81589e+06	1.42356e+06	1.48085e+06	1.49604e+06	1.53725e+06	621121	835767	1.40071e+06	826321	545192	1.03607e+06	1.23161e+06	772760
ISVIRPSK	TRUE	_ISVIRPSK_.2	P00751	P00751	CFB	Complement factor B	CFAB_HUMAN	9.44e-14	2.61e-19	0.000785109	6.26e-05	2.23e-12	2.54e-06	1.29e-08	3.39e-05	4.65e-16	0.00161802	0.00168013	4.12e-15	0.00112626	987529	866870	1.31864e+06	985859	1.16555e+06	444783	791322	572347	694709	608026	591410	945450	429981
WSGQTAICDNGAGYCSNPGIPIGTR	TRUE	_WSGQTAIC[Carbamidomethyl (C)]DNGAGYC[Carbamidomethyl (C)]SNPGIPIGTR_.3	P00751	P00751	CFB	Complement factor B	CFAB_HUMAN	0.000327989	2.35e-08	0.000926665	0.00121775	1.65e-08	7.28e-05	0.0035662	0.000171082	1.14e-09	0.00161828	0.00362221	7.1e-10	0.00112626	5.45965e+06	5.0976e+06	4.27898e+06	4.85911e+06	5725400	8412061	6112455	8496896	7.8659e+06	6.72216e+06	7.56409e+06	12052398	6.6567e+06
WSGQTAICDNGAGYCSNPGIPIGTR	TRUE	_WSGQTAIC[Carbamidomethyl (C)]DNGAGYC[Carbamidomethyl (C)]SNPGIPIGTR_.2	P00751	P00751	CFB	Complement factor B	CFAB_HUMAN	4.36e-13	2.92e-05	0.00079927	0.000365022	0.000537896	1.3e-06	0.00356751		4.62e-08	0.00161674	0.00205895	1.25e-07	0.00143806	3.23839e+06	4153201	3090373	2.86534e+06	4947341	4755164	3.27936e+06		3.66743e+06	3.27807e+06	3.42731e+06	5.141e+06	3590581
STGSWSTLK	TRUE	_STGSWSTLK_.1	P00751	P00751	CFB	Complement factor B	CFAB_HUMAN	0.000229636	4.21e-14	0.000798296	0.00121857	1.66e-07	9.77e-06	0.00356906	1.59e-05	1.9e-07	0.00204342	0.00158725	2.59e-11	0.00112626	250966	273689	294585	319702	1.08611e+06	1.03924e+06	611871	532924	505068	460343	461297	640126	397794
STGSWSTLK	TRUE	_STGSWSTLK_.2	P00751	P00751	CFB	Complement factor B	CFAB_HUMAN	3.31e-05	1.14e-06	0.000832177	0.00121796	0.000784077	0.00158228		0.000438492	0.00927862		0.00718771	3.3e-06	0.00112626	477430	411742	725813	315459	339691	184325		245520	69183.2		83230.2	297672	208400
DLLYIGK	TRUE	_DLLYIGK_.1	P00751	P00751	CFB	Complement factor B	CFAB_HUMAN	1.12e-17	2.85e-18	0.000785109	4.65e-08	4.82e-12	1.71e-21	2.96e-22	1.35e-07	0.00591192	0.00161674	0.000861473	1.1e-27	0.00112626	1266086	1.09936e+06	1.31427e+06	1.01824e+06	5463297	3.49084e+06	2823804	3.63961e+06	2.388e+06	2.79871e+06	2.18785e+06	3.3493e+06	2.0481e+06
DLLYIGK	TRUE	_DLLYIGK_.2	P00751	P00751	CFB	Complement factor B	CFAB_HUMAN	1.03e-06	5.72e-05	0.000799294	0.00121789	1.53e-12	0.000924404	0.000226093	9.85e-06	0.00197366					378389	296810	346689	297352	24544.3	21866	14349.1	12837.5	5328.34
LLQEGQALEYVCPSGFYPYPVQTR	TRUE	_LLQEGQALEYVC[Carbamidomethyl (C)]PSGFYPYPVQTR_.3	P00751	P00751	CFB	Complement factor B	CFAB_HUMAN	4.37e-11	1.24e-16	0.000785109	0.000450418	1.93e-14	2.58e-10	4.24e-05	6.82e-06	1.33e-19	0.00161791	0.00141431	1.45e-22	0.00112626	8.15435e+06	7076185	9031458	8258033	23164074	14501328	10214053	13983977	14799469	8968194	11967057	20926218	11107604
LLQEGQALEYVCPSGFYPYPVQTR	TRUE	_LLQEGQALEYVC[Carbamidomethyl (C)]PSGFYPYPVQTR_.2	P00751	P00751	CFB	Complement factor B	CFAB_HUMAN	0.000567615	0.000133704	0.00418993	0.00121829	0.00643126				0.00575039			0.0068209	0.00708166	803175	710769	886264	877680	2.42759e+06				1080569			2592587	809079
LLQEGQALEYVCPSGFYPYPVQTR	TRUE	_LLQEGQALEYVC[Carbamidomethyl (C)]PSGFYPYPVQTR_.4	P00751	P00751	CFB	Complement factor B	CFAB_HUMAN	0.00919032		0.00135847	0.00550064		0.00692492		0.00369107	0.00148598	0.00592592		2.18e-13		261917		337782	301249		490661		381772	518286	198413		387495
GDSGGPLIVHK	TRUE	_GDSGGPLIVHK_.1	P00751	P00751	CFB	Complement factor B	CFAB_HUMAN	0.00516746	0.00143857	0.000983083	0.00121807	3.56e-08	7.08e-07	0.0053829	0.000245191	5.13e-15	0.00281298	0.00362111	0.000222774	0.00114078	104042	126206	132257	110476	400747	240347	151003	256571	218646	194418	186668	272375	210493
GDSGGPLIVHK	TRUE	_GDSGGPLIVHK_.3	P00751	P00751	CFB	Complement factor B	CFAB_HUMAN	3.63e-06		0.00597772	0.00358414	6.98e-12	1.28e-17	0.00701488	0.00716798		0.0019493		2.94e-21		275613		85629.1	208472	740207	414385	342251	407279		269576		310062
GDSGGPLIVHK	TRUE	_GDSGGPLIVHK_.2	P00751	P00751	CFB	Complement factor B	CFAB_HUMAN	8.68e-07	8.13e-17	0.000828041	0.000243465		2.26e-12	0.00599671			0.00161674	0.00127171			595453	677749	682223	501366		814799	156441			507872	674609
EAGIPEFYDYDVALIK	TRUE	_EAGIPEFYDYDVALIK_.2	P00751	P00751	CFB	Complement factor B	CFAB_HUMAN	3.73e-05	2.2e-08	0.00085842	0.00121847	3.61e-10	0.0002428	0.00357305	0.0040283	1.01e-06	0.00374649	0.00362466	3.74e-08	0.00199685	1.52906e+06	1.30005e+06	1.67713e+06	1.76977e+06	3.16824e+06	2.12449e+06	452227	439871	922338	457931	698112	675107	519881
EAGIPEFYDYDVALIK	TRUE	_EAGIPEFYDYDVALIK_.3	P00751	P00751	CFB	Complement factor B	CFAB_HUMAN	0.0050129	0.00645324	0.000798091	0.00121867	4.52e-05									4070.76	3023.5	10154.6	8963	7023.33
LEDSVTYHCSR	TRUE	_LEDSVTYHC[Carbamidomethyl (C)]SR_.2	P00751	P00751	CFB	Complement factor B	CFAB_HUMAN	3.32e-10	9.89e-20	0.000785109	0.00121794	1.57e-13	5.91e-11	6.15e-08	1.07e-05	1.54e-17	0.00161674	0.00175625	2.09e-20	0.00112626	1.58528e+06	1.56063e+06	1.47584e+06	1.73542e+06	5.04568e+06	2.75875e+06	1.89095e+06	3.01148e+06	2.21439e+06	2.16784e+06	2598418	3.44357e+06	2.13417e+06
LEDSVTYHCSR	TRUE	_LEDSVTYHC[Carbamidomethyl (C)]SR_.3	P00751	P00751	CFB	Complement factor B	CFAB_HUMAN	3.56e-09	2.07e-22	0.000788114	0.000127152	5.76e-13	3.71e-15		8.7e-05		0.00473171		0.00830369	0.00112626	755663	848047	864413	878456	527703	265366		283829		124319		259632	170300
DISEVVTPR	TRUE	_DISEVVTPR_.2	P00751	P00751	CFB	Complement factor B	CFAB_HUMAN	9.71e-12	1.2e-12	0.000785109	3.44e-09		0.0017605	0.00601009	0.00176021	0.000791291				0.00288574	2.49156e+06	2.03332e+06	2.15706e+06	1.58311e+06		511018	304099	794713	515126				387798
DISEVVTPR	TRUE	_DISEVVTPR_.1	P00751	P00751	CFB	Complement factor B	CFAB_HUMAN	9.38e-09	0.000200997	0.000785109				0.003578		0.00187491				0.00126819	66295.1	53285.8	81962.5				50542.4		163836				114108
YGLVTYATYPK	TRUE	_YGLVTYATYPK_.2	P00751	P00751	CFB	Complement factor B	CFAB_HUMAN	7.45e-14	5.13e-10	0.00561089	0.00121826	7.1e-14	2.6e-11	1.8e-05	1.44e-05	5.24e-17	0.00161674	0.00132486	2.14e-19	0.00112626	8688304	4634456	6.10488e+06	7.48652e+06	19267212	10743324	8898948	11319881	9601397	7.84528e+06	8774112	15044279	8408762
YGLVTYATYPK	TRUE	_YGLVTYATYPK_.1	P00751	P00751	CFB	Complement factor B	CFAB_HUMAN	0.00981169			0.00121839	0.000179652	0.00823591		0.000746915	0.00141026	0.00161674	0.00363376		0.00484109	86661.3			56158.6	682940	346085		344995	268952	389820	115962		170593
FLCTGGVSPYADPNTCR	TRUE	_FLC[Carbamidomethyl (C)]TGGVSPYADPNTC[Carbamidomethyl (C)]R_.2	P00751	P00751	CFB	Complement factor B	CFAB_HUMAN	2.2e-07	1.9e-11	0.000785109	0.00121816	8.93e-11	2.59e-05	0.00074695	3.99e-05	5.41e-11	0.00161674	0.00154285	2.26e-16	0.00112626	14728238	15005309	15210171	13051087	37131020	19549984	16954088	21588638	19142218	15470006	16624154	27411198	16682836
EELLPAQDIK	TRUE	_EELLPAQDIK_.2	P00751	P00751	CFB	Complement factor B	CFAB_HUMAN	0.00421669	8.75e-07	0.00155139	0.000277646	1.35e-09	7.54e-11	6.46e-06	1.63e-05	1.1e-08	0.00267579	0.00171229	0.00471746	0.00112626	8732878	7756959	9114415	7.01529e+06	12880998	6.38686e+06	6533550	7670528	6691518	5407092	5.54002e+06	7.59459e+06	6.21813e+06
VSEADSSNADWVTK	TRUE	_VSEADSSNADWVTK_.2	P00751	P00751	CFB	Complement factor B	CFAB_HUMAN	0.00229917	5.45e-15	0.000785109	0.00106945	2.14e-12	1.54e-11	0.000621224	2.57e-05	1.19e-13	0.00161674	0.00144129	1.41e-18	0.00112626	4.07536e+06	3830591	3544014	2.73189e+06	10289433	5.17599e+06	4542762	6.227e+06	4.73088e+06	4.15353e+06	4.96284e+06	7125249	4433950
YGQTIRPICLPCTEGTTR	TRUE	_YGQTIRPIC[Carbamidomethyl (C)]LPC[Carbamidomethyl (C)]TEGTTR_.3	P00751	P00751	CFB	Complement factor B	CFAB_HUMAN	0.00545029	4.41e-12	0.00524511	0.00367278		0.00205322		0.00153979	0.00869898	0.00603818	0.0088287		0.00112626	4905889	4564738	5.01925e+06	4.39217e+06		7.21275e+06		6275571	6654395	6.27535e+06	5.80978e+06		5.59274e+06
YGQTIRPICLPCTEGTTR	TRUE	_YGQTIRPIC[Carbamidomethyl (C)]LPC[Carbamidomethyl (C)]TEGTTR_.2	P00751	P00751	CFB	Complement factor B	CFAB_HUMAN		7.01e-06	0.000979807		0.00445956	0.00395555		0.00197843			0.00365464	0.00681789			29257	40236.4		176198	119600		114987			74834.5	153023
EKLQDEDLGFL	TRUE	_EKLQDEDLGFL_.2	P00751	P00751	CFB	Complement factor B	CFAB_HUMAN	0.00029282	4.89e-11	0.00129049	0.00121776	0.00307504	4.14e-06	0.00120672	6.83e-05	3.74e-09	0.00194267	0.00165141	8.57e-11	0.00112626	1.08265e+06	672256	750976	928683	420755	1.19927e+06	497894	1044098	969557	927440	1.09455e+06	1.67646e+06	1.13906e+06
VASYGVKPR	TRUE	_VASYGVKPR_.2	P00751	P00751	CFB	Complement factor B	CFAB_HUMAN	0.000644521	1.26e-05	0.00142712		2.93e-06	0.00292943	0.00357557	0.000533334	3.49e-06	0.00504815	0.00227818	5.28e-08	0.00328811	680555	702834	695867		1445236	650496	930919	927905	854589	864141	927945	1494922	761602
CLVNLIEK	TRUE	_C[Carbamidomethyl (C)]LVNLIEK_.2	P00751	P00751	CFB	Complement factor B	CFAB_HUMAN	7.48e-05	0.000175193	0.000869701	0.00764597	0.00118162	0.00414033	0.00361186	0.00190579	0.0051404	0.00740486	0.0036232		0.00967694	1.14808e+06	1.17089e+06	985574	699410	969254	706294	382570	840581	606121	487131	404877		431679
ALFVSEEEK	TRUE	_ALFVSEEEK_.1	P00751	P00751	CFB	Complement factor B	CFAB_HUMAN			0.00309435	0.00293594	1.52e-05	0.0094442	0.00366649	0.00061518	0.0012749			0.000158725	0.00531674			89119.8	66905.1	270626	224419	155850	188199	161194			153831	121467
ALFVSEEEK	TRUE	_ALFVSEEEK_.2	P00751	P00751	CFB	Complement factor B	CFAB_HUMAN	0.000460812		0.00363312	0.00136468										1.15184e+06		1.27109e+06	984687
ALFVSEEEKK	TRUE	_ALFVSEEEKK_.2	P00751	P00751	CFB	Complement factor B	CFAB_HUMAN	4.96e-07		0.00151829	0.00162522		0.00681823	0.00917201	0.000234036	0.00279252			0.00313194	0.0072249	1.6674e+06		2.27882e+06	1.45913e+06		2.13894e+06	1.77218e+06	2.04084e+06	1.97891e+06			2522008	1.79424e+06
ALFVSEEEKK	TRUE	_ALFVSEEEKK_.1	P00751	P00751	CFB	Complement factor B	CFAB_HUMAN				0.00334558	0.00811407	0.00920212		0.00143035	0.00148633			0.00659847	0.00791591				2514.99	9091.71	7929.8		13240.3	4330.29			5709.07	5848.74
PICLPCTEGTTR	TRUE	_PIC[Carbamidomethyl (C)]LPC[Carbamidomethyl (C)]TEGTTR_.2	P00751	P00751	CFB	Complement factor B	CFAB_HUMAN	3.66e-06	2.11e-11	0.000791859	0.00121854	4.73e-10	2.48e-08	4.65e-09	0.000167232	0.00773912	0.00161674	0.00149959	1.61e-12	0.00112626	5400086	4.9123e+06	5120627	4.73195e+06	16397022	9031144	6886254	11592026	7182063	6.83135e+06	6.51682e+06	9694327	6516470
LPPTTTCQQQK	TRUE	_LPPTTTC[Carbamidomethyl (C)]QQQK_.2	P00751	P00751	CFB	Complement factor B	CFAB_HUMAN	1.9e-06	7.5e-35	0.000785109	0.000459718	6.09e-10	1.5e-11		2.85e-07	6.12e-21	0.00161674	0.00101482	2.79e-16	0.00112626	4.89937e+06	5615277	5160855	3.9332e+06	11795475	5857599		6.98841e+06	6.69186e+06	4511525	5892491	8.00373e+06	5626908
VKDISEVVTPR	TRUE	_VKDISEVVTPR_.2	P00751	P00751	CFB	Complement factor B	CFAB_HUMAN	6.21e-09			0.00121796	0.00843886	4.02e-05	0.00391907	0.000437029	1.83e-05		0.00201335	5.25e-08	0.00311163	547813			481859	1.62573e+06	779905	629131	934035	725546		771017	1.30505e+06	761205
VKDISEVVTPR	TRUE	_VKDISEVVTPR_.3	P00751	P00751	CFB	Complement factor B	CFAB_HUMAN	0.00524129												0.00530986	43829604												13953276
PQGSCSLEGVEIK	TRUE	_PQGSC[Carbamidomethyl (C)]SLEGVEIK_.2	P00751	P00751	CFB	Complement factor B	CFAB_HUMAN	1.32e-11	3.16e-19	0.000785109	0.00185628	1.2e-16	4.14e-11	0.00356749	0.000475875	8.56e-18	0.00161674	0.003635		0.00112626	3.2326e+06	3.40483e+06	3.42221e+06	2821611	10736322	6.20265e+06	5.4459e+06	2.01644e+06	5080278	4739545	4.45659e+06		4.50743e+06
QLNEINYEDHK	TRUE	_QLNEINYEDHK_.2	P00751	P00751	CFB	Complement factor B	CFAB_HUMAN	7.16e-09	1.85e-15	0.000785109	0.00121818	1.18e-08	5.32e-09	0.00357998	0.000152431	1.54e-09	0.00172719	0.00176863	5.48e-10	0.00112626	762603	668223	751507	680797	1.80668e+06	1.05495e+06	591476	999046	996394	657995	734047	1.16927e+06	726355
KEAGIPEFYDYDVALIK	TRUE	_KEAGIPEFYDYDVALIK_.3	P00751	P00751	CFB	Complement factor B	CFAB_HUMAN	2.76e-07	1.82e-13	0.000824566	0.00121781	7.54e-08	3.99e-06	0.00139221	6.21e-05	7.51e-08	0.00432397	0.0016307	5.96e-11	0.00265154	774488	572955	830857	633636	894639	562165	303366	465467	449604	287690	346496	475317	307960
KCLVNLIEK	TRUE	_KC[Carbamidomethyl (C)]LVNLIEK_.2	P00751	P00751	CFB	Complement factor B	CFAB_HUMAN	1.84e-12		0.00883361	0.00121875		6.19e-09		0.000356072	4.33e-05		0.00363305			283275		270931	236228		439138		278424	472869		237088
VASYGVK	TRUE	_VASYGVK_.1	P00751	P00751	CFB	Complement factor B	CFAB_HUMAN						0.00770015	0.00785855	0.00451464	0.0073376		0.00650849		0.00449961						51300.3	62415.4	59686.3	25269.1		35679.5		41681.5
GHESCMGAVVSEYFVLTAAHCFTVDDKEHSIK	TRUE	_GHESC[Carbamidomethyl (C)]MGAVVSEYFVLTAAHC[Carbamidomethyl (C)]FTVDDKEHSIK_.5	P00751	P00751	CFB	Complement factor B	CFAB_HUMAN	0.00502857	0.00077879	0.0064413	0.00994646	0.00023408	0.00289233	0.00455561	0.000250788	0.00111423	0.00182595	0.00177958	0.000161112	0.00234543	358462	342346	179184	271368	597574	227193	558989	412152	352675	523900	279974	761094	342298
GHESCMGAVVSEYFVLTAAHCFTVDDKEHSIK	TRUE	_GHESC[Carbamidomethyl (C)]MGAVVSEYFVLTAAHC[Carbamidomethyl (C)]FTVDDKEHSIK_.4	P00751	P00751	CFB	Complement factor B	CFAB_HUMAN					0.00275738	0.00590232		0.00567111			0.003627		0.00112626					92945.3	96703.8		232214			185914		193316
AIHCPRPHDFENGEYWPR	TRUE	_AIHC[Carbamidomethyl (C)]PRPHDFENGEYWPR_.4	P00751	P00751	CFB	Complement factor B	CFAB_HUMAN	0.00795575				1.64e-07	0.00775852		0.000182552			0.00867776			89485.6				876428	465601		611555			472908
AIHCPRPHDFENGEYWPR	TRUE	_AIHC[Carbamidomethyl (C)]PRPHDFENGEYWPR_.5	P00751	P00751	CFB	Complement factor B	CFAB_HUMAN	0.00725464													365848
LQDEDLGFL	TRUE	_LQDEDLGFL_.1	P00751	P00751	CFB	Complement factor B	CFAB_HUMAN	0.000467588		0.000785109				0.00514627				0.00362488			443530		512807				208466				269556
LQDEDLGFL	TRUE	_LQDEDLGFL_.2	P00751	P00751	CFB	Complement factor B	CFAB_HUMAN			0.00691733													21201.9
LPPTTTCQQQKEELLPAQDIK	TRUE	_LPPTTTC[Carbamidomethyl (C)]QQQKEELLPAQDIK_.3	P00751	P00751	CFB	Complement factor B	CFAB_HUMAN					0.00590921								0.00262394					387507								115445
FIQVGVISWGVVDVCK	TRUE	_FIQVGVISWGVVDVC[Carbamidomethyl (C)]K_.2	P00751	P00751	CFB	Complement factor B	CFAB_HUMAN													0.00947416													2432.4
DLLYIGKDR	TRUE	_DLLYIGKDR_.2	P00751	P00751	CFB	Complement factor B	CFAB_HUMAN												0.00693452													207504
DMENLEDVFYQMIDESQSLSLCGMVWEHR	TRUE	_DMENLEDVFYQMIDESQSLSLC[Carbamidomethyl (C)]GMVWEHR_.3	P00751	P00751	CFB	Complement factor B	CFAB_HUMAN		0.00151482	0.00231273												2408.71	35079.9
GHESCMGAVVSEYFVLTAAHCFTVDDK	TRUE	_GHESC[Carbamidomethyl (C)]MGAVVSEYFVLTAAHC[Carbamidomethyl (C)]FTVDDK_.4	P00751	P00751	CFB	Complement factor B	CFAB_HUMAN	0.00709581													16583.8
PHDFENGEYWPR	TRUE	_PHDFENGEYWPR_.3	P00751	P00751	CFB	Complement factor B	CFAB_HUMAN										0.00969424													13102.1
HVIILMTDGLHNMGGDPITVIDEIR	TRUE	_HVIILM[Oxidation (M)]TDGLHNMGGDPITVIDEIR_.3	P00751	P00751	CFB	Complement factor B	CFAB_HUMAN	0.000868474													3586.38
VLDALQAIK	TRUE	_VLDALQAIK_.2	P00915	P00915	CA1	Carbonic anhydrase 1	CAH1_HUMAN	0.000290703	4.79e-12	0.000867635	0.00121785	5.05e-11	5.74e-09	0.000303254	2.09e-05	6.18e-14	0.00161674				593083	1.13729e+06	808858	1.74498e+06	609784	608055	54417.4	161075	386500	897356
VLDALQAIK	TRUE	_VLDALQAIK_.1	P00915	P00915	CA1	Carbonic anhydrase 1	CAH1_HUMAN		0.0098491			5.36e-08	8.25e-07		0.000382148		0.00161674					27914			127137	107987		35760		192579
HDTSLKPISVSYNPATAK	TRUE	_HDTSLKPISVSYNPATAK_.2	P00915	P00915	CA1	Carbonic anhydrase 1	CAH1_HUMAN		2.98e-07	0.000798346	0.00349856	0.000622422	0.000122264		0.000766246	1.84e-06	0.00404674					239456	219658	313072	206391	358972		147151	321630	763947
HDTSLKPISVSYNPATAK	TRUE	_HDTSLKPISVSYNPATAK_.3	P00915	P00915	CA1	Carbonic anhydrase 1	CAH1_HUMAN			0.00107209	0.000277107	8.27e-08	3.08e-07			0.00860497	0.00161674						513391	1300979	1.82065e+06	1.5755e+06			851742	1.96112e+06
HDTSLKPISVSYNPATAK	TRUE	_HDTSLKPISVSYNPATAK_.4	P00915	P00915	CA1	Carbonic anhydrase 1	CAH1_HUMAN	1.22e-05			0.00121862		0.00194569								18935			75977.8		27327
ADGLAVIGVLMK	TRUE	_ADGLAVIGVLMK_.2	P00915	P00915	CA1	Carbonic anhydrase 1	CAH1_HUMAN	0.000893548	1.35e-10	0.0013809	0.000208412	2.01e-09	3.64e-10	0.00356951	2.27e-05	1.64e-10	0.00161674	0.00116593	1.03e-09	0.0034772	304858	576332	538960	1.28412e+06	844943	845319	107695	316388	671730	1469203	25686.8	30845	32110.6
ESISVSSEQLAQFR	TRUE	_ESISVSSEQLAQFR_.2	P00915	P00915	CA1	Carbonic anhydrase 1	CAH1_HUMAN	5.8e-07	0.00167739		0.00165747	0.000374883	0.0077755		0.000157024	0.00839932	0.00161849				15086	60418.3		93246.3	162099	171394		11682.2	34048.4	493741
ASPDWGYDDK	TRUE	_A[Acetyl (Protein N-term)]SPDWGYDDK_.2	P00915	P00915	CA1	Carbonic anhydrase 1	CAH1_HUMAN	0.000596566			0.00279016	0.00948573					0.00297323				54762.2			233944	42834.5					103447
SLLSNVEGDNAVPMQHNNRPTQPLK	TRUE	_SLLSNVEGDNAVPMQHNNRPTQPLK_.4	P00915	P00915	CA1	Carbonic anhydrase 1	CAH1_HUMAN		2.64e-11	0.000785109	0.00121767	0.000937202	1.77e-07		0.00368213	0.00479391						461605	313716	744885	483018	596677		116855	374771
SLLSNVEGDNAVPMQHNNRPTQPLK	TRUE	_SLLSNVEGDNAVPMQHNNRPTQPLK_.3	P00915	P00915	CA1	Carbonic anhydrase 1	CAH1_HUMAN		2.11e-05	0.000916687	0.00121809		0.00859686			0.000135154	0.00469875					210393	151625	318927		211684			195377	730188
GGPFSDSYR	TRUE	_GGPFSDSYR_.2	P00915	P00915	CA1	Carbonic anhydrase 1	CAH1_HUMAN		1.18e-12	0.000829526	5.37e-05											156685	96418.8	521765
LYPIANGNNQSPVDIK	TRUE	_LYPIANGNNQSPVDIK_.2	P00915	P00915	CA1	Carbonic anhydrase 1	CAH1_HUMAN				0.0012183	0.000612649				0.00935925	0.00161674							419715	493465				137148	729228
YSSLAEAASK	TRUE	_YSSLAEAASK_.2	P00915	P00915	CA1	Carbonic anhydrase 1	CAH1_HUMAN						2.89e-16													235315
EIINVGHSFHVNFEDNDNR	TRUE	_EIINVGHSFHVNFEDNDNR_.3	P00915	P00915	CA1	Carbonic anhydrase 1	CAH1_HUMAN				0.00617317		0.00266541											114848		89204.2
YSAELHVAHWNSAK	TRUE	_YSAELHVAHWNSAK_.2	P00915	P00915	CA1	Carbonic anhydrase 1	CAH1_HUMAN						0.00656375		0.00457894											29388.3		13729.7
ASPDWGYDDKNGPEQWSK	TRUE	_A[Acetyl (Protein N-term)]SPDWGYDDKNGPEQWSK_.2	P00915	P00915	CA1	Carbonic anhydrase 1	CAH1_HUMAN				0.00223752													24029.5
EPISVSSEQVLK	TRUE	_EPISVSSEQVLK_.2	P00918	P00918	CA2	Carbonic anhydrase 2	CAH2_HUMAN	0.00532051	0.00034067	0.00587228	0.000106172		0.000948025				0.00260871				147972	335457	238475	538182		376999				631042
YDPSLKPLSVSYDQATSLR	TRUE	_YDPSLKPLSVSYDQATSLR_.3	P00918	P00918	CA2	Carbonic anhydrase 2	CAH2_HUMAN	4.45e-08	0.00552497	0.00132626	0.000799298	0.00285489	1.6e-09			1.02e-08	0.00164778				59059.8	142152	91901.3	220385	100770	140446			135474	295083
YDPSLKPLSVSYDQATSLR	TRUE	_YDPSLKPLSVSYDQATSLR_.2	P00918	P00918	CA2	Carbonic anhydrase 2	CAH2_HUMAN						0.00221752				0.00463282									12017.8				10202.2
VVDVLDSIK	TRUE	_VVDVLDSIK_.2	P00918	P00918	CA2	Carbonic anhydrase 2	CAH2_HUMAN	0.00288439	5.95e-25	0.00117959	0.00483084					0.00621768					87882.1	217250	132699	360093					85613.8
AVQQPDGLAVLGIFLK	TRUE	_AVQQPDGLAVLGIFLK_.2	P00918	P00918	CA2	Carbonic anhydrase 2	CAH2_HUMAN		0.00922831	0.00238877	0.0044392				0.00074217							36775.7	32378.8	106386				29222.3
VGSAKPGLQK	TRUE	_VGSAKPGLQK_.2	P00918	P00918	CA2	Carbonic anhydrase 2	CAH2_HUMAN				0.00239776													56933.4
GQVYILGR	TRUE	_GQVYILGR_.2	P00966	P00966	ASS1	Argininosuccinate synthase	ASSY_HUMAN											0.00594249													4390.2
ADGESCSASMMYQEGK	TRUE	_ADGESC[Carbamidomethyl (C)]SASMMYQEGK_.2	P01008	P01008	SERPINC1	Antithrombin-III	ANT3_HUMAN	2.07e-09	5.08e-16	0.000785109	0.00121808	4.42e-12	3.98e-10	1.16e-05	2.06e-05	0.00300287	0.00161674	0.00150695	5.71e-18	0.00112626	3.52149e+06	4100235	3.16058e+06	2.83976e+06	5150136	3.07961e+06	4380710	4942523	4155213	4025809	5070092	6038262	5308785
FATTFYQHLADSK	TRUE	_FATTFYQHLADSK_.2	P01008	P01008	SERPINC1	Antithrombin-III	ANT3_HUMAN	5.83e-06	7.13e-13	0.000785109	0.00121814	1.53e-08	1.26e-06	0.000985765	5.99e-05	1.26e-09	0.00161829	0.00171675	4.36e-13	0.00112626	1.66654e+06	1.94082e+06	1.47068e+06	1.36746e+06	2.88176e+06	2.39582e+06	2.80615e+06	2.89614e+06	1.83575e+06	2.21131e+06	2.40356e+06	2.8021e+06	2.37345e+06
FATTFYQHLADSK	TRUE	_FATTFYQHLADSK_.3	P01008	P01008	SERPINC1	Antithrombin-III	ANT3_HUMAN	1.24e-08	1.4e-16	0.000785109	0.00554347	2.03e-10	1.94e-06	0.0035665	0.00311342	2.44e-08	0.00161824	0.00154957	1.59e-12	0.00112626	2476940	2.61258e+06	1.69995e+06	1.77084e+06	966604	729808	1.07458e+06	1.10785e+06	788046	862473	923456	1.13699e+06	985849
TSDQIHFFFAK	TRUE	_TSDQIHFFFAK_.2	P01008	P01008	SERPINC1	Antithrombin-III	ANT3_HUMAN	8.2e-10	8.3e-12	0.000785109	0.000656591	1.7e-14	5.39e-11	0.0035736	5.12e-06	4.75e-15	0.00161674	0.00145655	7.87e-17	0.00112626	1.61863e+06	1.57042e+06	714703	1.33006e+06	1.99298e+06	2.13535e+06	2.5726e+06	2.49988e+06	1.80734e+06	2.00515e+06	2.04127e+06	2621129	2.0401e+06
TSDQIHFFFAK	TRUE	_TSDQIHFFFAK_.3	P01008	P01008	SERPINC1	Antithrombin-III	ANT3_HUMAN	1.18e-09	2.93e-15	0.00092033	0.00121834	2.17e-08	6.02e-06	0.00128684	0.000223653	1.79e-09	0.00161809	0.00161132	5.15e-15	0.00112626	2.01512e+06	1.69349e+06	773631	1.1647e+06	368825	322944	450802	446168	354863	351614	362833	551760	377416
IEDGFSLK	TRUE	_IEDGFSLK_.1	P01008	P01008	SERPINC1	Antithrombin-III	ANT3_HUMAN	3.18e-05	5.17e-07	0.000807875	0.0012479	8.13e-09	0.000770653	0.00357002	0.000223703	1.6e-06	0.00163203	0.00169724	5.6e-12	0.00112626	963577	1.1579e+06	976241	712267	1.904e+06	1.7419e+06	2122614	2201215	2.01989e+06	2.07972e+06	2.11641e+06	2.60439e+06	2.2468e+06
IEDGFSLK	TRUE	_IEDGFSLK_.2	P01008	P01008	SERPINC1	Antithrombin-III	ANT3_HUMAN	3.5e-09	1.38e-11	0.00716199	0.00135783		0.000338891	0.00283249	0.000486991	1.9e-09	0.0027011	0.00140736	0.00598273	0.00265212	3.14491e+06	3.37466e+06	4316150	4.15106e+06		867072	1.43298e+06	1.28757e+06	649729	1.14133e+06	572927	826018	690886
LQPLDFK	TRUE	_LQPLDFK_.2	P01008	P01008	SERPINC1	Antithrombin-III	ANT3_HUMAN	1.35e-12	1.58e-22	0.000785109	0.00121781	0.00311332		0.00103909	3.91e-06	7.56e-14		0.00143616	1.18e-16	0.00112626	2.82238e+06	3069848	2.44581e+06	1.91058e+06	417250		464536	433964	371576		342857	443893	531785
LPGIVAEGR	TRUE	_LPGIVAEGR_.2	P01008	P01008	SERPINC1	Antithrombin-III	ANT3_HUMAN	1.69e-09	7.9e-20	0.000785109	4.37e-05	1.64e-12	1.31e-06	0.00651464	1.37e-05	3.78e-08	0.00161724	0.00163349	2.83e-11	0.00112626	3.60548e+06	4181409	3.20129e+06	2.38882e+06	2.60397e+06	1.92554e+06	2.67436e+06	2707943	1.93246e+06	1.70161e+06	1.94703e+06	1.95524e+06	2171599
LPGIVAEGR	TRUE	_LPGIVAEGR_.1	P01008	P01008	SERPINC1	Antithrombin-III	ANT3_HUMAN								0.00511468													33336.2
GDDITMVLILPKPEK	TRUE	_GDDITMVLILPKPEK_.2	P01008	P01008	SERPINC1	Antithrombin-III	ANT3_HUMAN	0.000251255	1.97e-11	0.00103044	0.00121823	2.18e-07	3.61e-06	0.00600644	0.00274872	0.00550973		0.00363441	3.19e-19	0.00112626	955056	935486	553423	735656	221949	1.01558e+06	985892	1.06415e+06	801549		913044	1.16247e+06	1076065
GDDITMVLILPKPEK	TRUE	_GDDITM[Oxidation (M)]VLILPKPEK_.2	P01008	P01008	SERPINC1	Antithrombin-III	ANT3_HUMAN	0.00120377	4.41e-11	0.000804139	0.00121818	0.00710359	4.91e-07	1.17e-12	0.00402332	0.00484319		0.00362406	2.63e-06	0.00112626	313709	495040	360972	460905	83255.4	495694	749125	644137	580916		587428	595900	615652
GDDITMVLILPKPEK	TRUE	_GDDITMVLILPKPEK_.3	P01008	P01008	SERPINC1	Antithrombin-III	ANT3_HUMAN	1.49e-08	2.41e-07	0.00112934	0.00134489				0.00149541						658674	713887	482314	390515				155282
GDDITMVLILPKPEK	TRUE	_GDDITM[Oxidation (M)]VLILPKPEK_.3	P01008	P01008	SERPINC1	Antithrombin-III	ANT3_HUMAN	2.2e-10	0.00633852	0.00113984	3.51e-05	0.00309985									924365	268070	26462.8	419297	12961.5
GDDITMVLILPKPEK	TRUE	_GDDITMVLILPKPEK_.4	P01008	P01008	SERPINC1	Antithrombin-III	ANT3_HUMAN													0.00757199													31621.2
EQLQDMGLVDLFSPEK	TRUE	_EQLQDMGLVDLFSPEK_.2	P01008	P01008	SERPINC1	Antithrombin-III	ANT3_HUMAN	2.19e-09	1.14e-19	0.000785109	0.000200116	5.79e-14	5.48e-08	0.00430113	3.11e-05	4.8e-10	0.00161674	0.00159455	6.14e-13	0.00112626	4.05723e+06	4.79456e+06	4.11273e+06	4.02981e+06	3.50609e+06	2.67831e+06	262036	504916	600294	251186	645019	259748	551902
EQLQDMGLVDLFSPEK	TRUE	_EQLQDMGLVDLFSPEK_.3	P01008	P01008	SERPINC1	Antithrombin-III	ANT3_HUMAN	3.09e-06	2.36e-09	0.000792171	0.00121805	6.59e-08	1.56e-10		0.00221856	5.44e-08		0.00153056		0.00596662	656936	797094	663212	699100	198522	127522		6493.3	9550.91		12748.1		7689
EQLQDMGLVDLFSPEK	TRUE	_EQLQDM[Oxidation (M)]GLVDLFSPEK_.2	P01008	P01008	SERPINC1	Antithrombin-III	ANT3_HUMAN		0.00536105													86257.4
VANPCVK	TRUE	_VANPC[Carbamidomethyl (C)]VK_.1	P01008	P01008	SERPINC1	Antithrombin-III	ANT3_HUMAN	5.84e-05	2.64e-11	0.000785109	0.00121775	8.92e-11	1.93e-06	0.000549489	3.75e-06	9.99e-14	0.00161674	0.00162496		0.00112626	495077	801989	648227	577462	1.57889e+06	1078816	1.6069e+06	1.15223e+06	1.5315e+06	847627	1.14458e+06		1.29909e+06
NDNDNIFLSPLSISTAFAMTK	TRUE	_NDNDNIFLSPLSISTAFAMTK_.3	P01008	P01008	SERPINC1	Antithrombin-III	ANT3_HUMAN	0.00377485	0.00323236	0.00114233	0.00121856	6.42e-05	0.00435589		0.00245278	0.00213333	0.00499395	0.0037192	1.64e-07	0.00375229	12218.8	25233.2	34353.4	46127.1	39306.8	27548.4		23456.6	31241.9	16034.5	38647.7	49013.7	27450.6
NDNDNIFLSPLSISTAFAMTK	TRUE	_NDNDNIFLSPLSISTAFAMTK_.2	P01008	P01008	SERPINC1	Antithrombin-III	ANT3_HUMAN	0.000579072		0.00135788	0.00412917	0.00867009			0.00530287			0.0046079		0.00836144	43680.3		107236	224778	158320			72768.2			120643		26622.4
NDNDNIFLSPLSISTAFAMTK	TRUE	_NDNDNIFLSPLSISTAFAM[Oxidation (M)]TK_.2	P01008	P01008	SERPINC1	Antithrombin-III	ANT3_HUMAN								0.0070788					0.0064704								14232.4					14291.8
NDNDNIFLSPLSISTAFAMTK	TRUE	_NDNDNIFLSPLSISTAFAM[Oxidation (M)]TK_.3	P01008	P01008	SERPINC1	Antithrombin-III	ANT3_HUMAN											0.00694579													3673.46
DDLYVSDAFHK	TRUE	_DDLYVSDAFHK_.2	P01008	P01008	SERPINC1	Antithrombin-III	ANT3_HUMAN	6.78e-10	9.02e-16	0.000785109	1.25e-11	8.46e-21	2.81e-12	1.43e-05	6.5e-06	5.17e-22	0.00390456	0.00143619	2.63e-15	0.00112626	6.18259e+06	7156805	5.94211e+06	4894008	7093520	4.962e+06	6.84683e+06	6934553	5.48175e+06	4.39235e+06	6.21939e+06	7.29044e+06	6765972
DDLYVSDAFHK	TRUE	_DDLYVSDAFHK_.3	P01008	P01008	SERPINC1	Antithrombin-III	ANT3_HUMAN	4.06e-11													242228
VAEGTQVLELPFK	TRUE	_VAEGTQVLELPFK_.2	P01008	P01008	SERPINC1	Antithrombin-III	ANT3_HUMAN	2.51e-06	1.25e-13	0.000785109	0.00121787	3.15e-15	1.52e-08	0.000151798	1.36e-05	4.67e-10	0.00161674	0.00124885	1.67e-13	0.00112626	9066317	11104383	6953173	5678579	4858278	9646024	13262228	13996767	10509039	9819018	11805931	14157474	13642026
SKLPGIVAEGR	TRUE	_SKLPGIVAEGR_.2	P01008	P01008	SERPINC1	Antithrombin-III	ANT3_HUMAN	0.000680555	9.01e-20	0.000797666	0.000272099	2.74e-14	0.000479557	1.69e-06	0.000118497	2.74e-17	0.00161674	0.00113915	1.53e-17	0.00112626	8959293	9198361	8.017e+06	6678714	6.4929e+06	6.70853e+06	7.44634e+06	8256946	7.15999e+06	6.71929e+06	7.84625e+06	8629321	8666710
EVPLNTIIFMGR	TRUE	_EVPLNTIIFMGR_.2	P01008	P01008	SERPINC1	Antithrombin-III	ANT3_HUMAN	2.61e-10	3e-20	0.000785109	0.000263637	5.62e-12	1.5e-09	0.000336719	1.86e-05	3.38e-12	0.00161674	0.00136141	4.56e-16	0.00112626	7.13849e+06	7423325	6.45524e+06	6004635	8585822	6.12619e+06	2.90976e+06	4.03445e+06	3.16989e+06	2828502	3.74142e+06	2792145	3.50603e+06
EVPLNTIIFMGR	TRUE	_EVPLNTIIFM[Oxidation (M)]GR_.2	P01008	P01008	SERPINC1	Antithrombin-III	ANT3_HUMAN	5.87e-15	6.44e-27	0.000785109	0.000517824	0.00103769									290634	458789	148106	219818	25367.5
RVWELSK	TRUE	_RVWELSK_.2	P01008	P01008	SERPINC1	Antithrombin-III	ANT3_HUMAN			0.00621087		0.00662233		0.00120045	0.000675051	0.00093126	0.00499414	0.0037384		0.00978055			1.17176e+06		3224241		4.21513e+06	3.68988e+06	3183855	2.84855e+06	4.00855e+06		3.3292e+06
RVWELSK	TRUE	_RVWELSK_.1	P01008	P01008	SERPINC1	Antithrombin-III	ANT3_HUMAN						0.00103631													2555.44
SKLPGIVAEGRDDLYVSDAFHK	TRUE	_SKLPGIVAEGRDDLYVSDAFHK_.4	P01008	P01008	SERPINC1	Antithrombin-III	ANT3_HUMAN	0.00552997	0.00164685	0.00608187			0.00221734		0.000269533	1.38e-10	0.00161674	0.00362914	4.24e-16		606905	460323	264695			294359		495984	523405	544811	624419	803996
SKLPGIVAEGRDDLYVSDAFHK	TRUE	_SKLPGIVAEGRDDLYVSDAFHK_.3	P01008	P01008	SERPINC1	Antithrombin-III	ANT3_HUMAN			0.00109309	0.00397681		0.00117146	0.00369092			0.00264483		5.6e-12	0.0047562			127976	206484		295374	236016			427198		427604	255441
VAEGTQVLELPFKGDDITMVLILPKPEK	TRUE	_VAEGTQVLELPFKGDDITM[Oxidation (M)]VLILPKPEK_.4	P01008	P01008	SERPINC1	Antithrombin-III	ANT3_HUMAN	0.00435413		0.00111359	0.0012187	0.00159209	0.00569866	0.00357893	0.000607107						38323.7		9562.63	23012.3	50936.2	10723.6	186003	7478.41
VAEGTQVLELPFKGDDITMVLILPKPEK	TRUE	_VAEGTQVLELPFKGDDITMVLILPKPEK_.4	P01008	P01008	SERPINC1	Antithrombin-III	ANT3_HUMAN	0.000825888	2.54e-05	0.000824455	0.00906423	7.9e-09		0.00369092							39153.1	15309.8	6244.88	19444.1	54942.1		208524
VAEGTQVLELPFKGDDITMVLILPKPEK	TRUE	_VAEGTQVLELPFKGDDITMVLILPKPEK_.3	P01008	P01008	SERPINC1	Antithrombin-III	ANT3_HUMAN							0.00358076					0.000473366	0.00637748							78857.6					20695.6	10389
VAEGTQVLELPFKGDDITMVLILPKPEK	TRUE	_VAEGTQVLELPFKGDDITM[Oxidation (M)]VLILPKPEK_.3	P01008	P01008	SERPINC1	Antithrombin-III	ANT3_HUMAN					2.23e-05		0.0035655						0.00665963					13056.6		52709.5						7581.44
ANRPFLVFIR	TRUE	_ANRPFLVFIR_.2	P01008	P01008	SERPINC1	Antithrombin-III	ANT3_HUMAN	0.00520964				5.62e-09		0.00905483	0.000762969		0.00373456			0.00112626	39110.4				36785.8		198031	85455.8		63851.8			41345.7
ANRPFLVFIR	TRUE	_ANRPFLVFIR_.3	P01008	P01008	SERPINC1	Antithrombin-III	ANT3_HUMAN				0.00515605													46879.4
FRIEDGFSLK	TRUE	_FRIEDGFSLK_.2	P01008	P01008	SERPINC1	Antithrombin-III	ANT3_HUMAN	0.00665536			0.00877344		0.00658535		0.00274216		0.00415862	0.00397003			40206.3			22430.6		45656.2		60091.1		46694	71162.7
FRIEDGFSLK	TRUE	_FRIEDGFSLK_.3	P01008	P01008	SERPINC1	Antithrombin-III	ANT3_HUMAN	0.00288997		0.00439896	0.00130873										22880.7		3446.36	19972.6
DIPMNPMCIYR	TRUE	_DIPMNPMC[Carbamidomethyl (C)]IYR_.2	P01008	P01008	SERPINC1	Antithrombin-III	ANT3_HUMAN	6.56e-13	6.03e-35	0.000785109	0.00121774	2.76e-05	2.36e-09	0.00112393		1.44e-05	0.00161674	0.00176943	9.63e-19	0.00112626	12904731	12547590	11128325	9038717	6.6402e+06	6.33046e+06	8731230		9107664	8866164	10725437	13188676	11622006
DIPMNPMCIYR	TRUE	_DIPMNPMC[Carbamidomethyl (C)]IYR_.3	P01008	P01008	SERPINC1	Antithrombin-III	ANT3_HUMAN	0.00505028		0.00542969	0.00596231		0.00815989	0.00974871		0.00562616		0.00712766			32512.7		32567.7	25815.1		23376.6	38454.7		44819.3		52942.6
FDTISEK	TRUE	_FDTISEK_.2	P01008	P01008	SERPINC1	Antithrombin-III	ANT3_HUMAN		0.000197412	0.00721256	0.00434204											905484	820360	841051
FSPENTR	TRUE	_FSPENTR_.2	P01008	P01008	SERPINC1	Antithrombin-III	ANT3_HUMAN		7.24e-05	0.00143582	0.00564709											725788	698575	661653
LPGIVAEGRDDLYVSDAFHK	TRUE	_LPGIVAEGRDDLYVSDAFHK_.3	P01008	P01008	SERPINC1	Antithrombin-III	ANT3_HUMAN		1.79e-05		0.00802409				0.00633823	0.0001377	0.00649936		1.05e-05			63726.4		45843.3				47275.6	52692.5	36755.5		63150
LPGIVAEGRDDLYVSDAFHK	TRUE	_LPGIVAEGRDDLYVSDAFHK_.4	P01008	P01008	SERPINC1	Antithrombin-III	ANT3_HUMAN	0.00913351	0.00813087	0.00309507			0.00846077								178866	206874	131797			120280
AFLEVNEEGSEAAASTAVVIAGR	TRUE	_AFLEVNEEGSEAAASTAVVIAGR_.2	P01008	P01008	SERPINC1	Antithrombin-III	ANT3_HUMAN	0.00216644	0.000246155	0.0072054	0.00220114			0.00899469					0.00633706	0.00584658	103478	53195.1	65928.2	70216.2			60105.2					325277	65175
RVAEGTQVLELPFK	TRUE	_RVAEGTQVLELPFK_.2	P01008	P01008	SERPINC1	Antithrombin-III	ANT3_HUMAN	0.00213716			0.00121803								0.00102953	0.00618561	121643			53615.4								96580.5	81612
ITDVIPSEAINELTVLVLVNTIYFK	TRUE	_ITDVIPSEAINELTVLVLVNTIYFK_.3	P01008	P01008	SERPINC1	Antithrombin-III	ANT3_HUMAN	0.0039716	0.00102654					0.00826104							6506.31	5029.08					11084.8
VAEGTQVLELPFKGDDITMVLILPK	TRUE	_VAEGTQVLELPFKGDDITM[Oxidation (M)]VLILPK_.3	P01008	P01008	SERPINC1	Antithrombin-III	ANT3_HUMAN													0.00468													96076.2
ELTPEVLQEWLDELEEMMLVVHMPR	TRUE	_ELTPEVLQEWLDELEEMMLVVHMPR_.3	P01008	P01008	SERPINC1	Antithrombin-III	ANT3_HUMAN	0.00747367													1918.86
LQHLENELTHDIITK	TRUE	_LQHLENELTHDIITK_.3	P01009	P01009	SERPINA1	Alpha-1-antitrypsin	A1AT_HUMAN	1.83e-07	3.7e-19	0.000785109	0.00121769	2.96e-13	9.42e-11	2.62e-06	2.51e-06	2.39e-13	0.00161674	0.00134593	5.63e-20	0.00112626	116647288	80436928	92643752	79561496	217070544	146233184	64647876	90387968	54000492	55356748	63018700	53815420	78620872
LQHLENELTHDIITK	TRUE	_LQHLENELTHDIITK_.2	P01009	P01009	SERPINA1	Alpha-1-antitrypsin	A1AT_HUMAN	0.000262989	1.77e-19	0.000785109	0.00121787	1.13e-14	3.67e-13	0.000317187	2.22e-06	3.86e-18	0.00161832	0.00125223	1.08e-20	0.00112626	12651023	8911331	14588709	11216413	54452332	44209208	14177360	17892320	10404469	13364313	13543660	8453206	15688010
LQHLENELTHDIITK	TRUE	_LQHLENELTHDIITK_.4	P01009	P01009	SERPINA1	Alpha-1-antitrypsin	A1AT_HUMAN	2.19e-07	6.08e-20	0.000785109	0.00121815	1.31e-17	1.26e-09	0.000239165	4.97e-05	3.81e-09	0.00161674	0.0051835	2.83e-16	0.00112626	8748773	5.26985e+06	7274407	5.87168e+06	16087727	9733926	4570602	7834366	3.62937e+06	3.41993e+06	3895009	3.35287e+06	5.66165e+06
SVLGQLGITK	TRUE	_SVLGQLGITK_.2	P01009	P01009	SERPINA1	Alpha-1-antitrypsin	A1AT_HUMAN	6.25e-11	1.39e-25	0.000866716	0.000362748	7.01e-15	2.61e-11	1.74e-06	8.62e-06	5.8e-19	0.00161674	0.00116027	9.84e-22	0.00112626	127260624	52009304	71468944	110825256	116609024	85888360	40270556	54089300	30014256	36480668	43588412	38921640	44403716
SVLGQLGITK	TRUE	_SVLGQLGITK_.1	P01009	P01009	SERPINA1	Alpha-1-antitrypsin	A1AT_HUMAN	4.09e-09	1.17e-14	0.000881399	0.00121797	6.2e-13	7.36e-12	2.36e-05	2.87e-06	6.58e-19	0.00161674	0.00119087	1.57e-20	0.00112626	10473138	4956272	5.08947e+06	8918229	73445920	68167872	23613028	40034424	17243398	23298536	27191702	23089952	30576438
LSITGTYDLK	TRUE	_LSITGTYDLK_.2	P01009	P01009	SERPINA1	Alpha-1-antitrypsin	A1AT_HUMAN	1.51e-08	5.59e-13	0.00109741	0.00121832	2.52e-13	0.005739	3.35e-05	2.2e-06	6.7e-11	0.00161674	0.00123665	1.32e-20	0.00112626	108119176	82445584	109686888	121175944	155575696	159287568	53037468	88039184	48777000	44481632	51034792	42926644	63317860
LSITGTYDLK	TRUE	_LSITGTYDLK_.1	P01009	P01009	SERPINA1	Alpha-1-antitrypsin	A1AT_HUMAN	0.00451271	4.11e-05	0.00152896	0.00452754	1.77e-06	0.000272406	0.00356706	0.000383919	8.53e-05	0.0042198	0.00234154	2.7e-11	0.00161111	1.85233e+06	1142196	1.60816e+06	1.78491e+06	8393298	11290455	2.2811e+06	4762501	1.76347e+06	2427769	2.24687e+06	2.38153e+06	2892162
DTEEEDFHVDQVTTVK	TRUE	_DTEEEDFHVDQVTTVK_.3	P01009	P01009	SERPINA1	Alpha-1-antitrypsin	A1AT_HUMAN	8.74e-07	1.07e-05	0.000897305	0.00121797	8.13e-08	4.21e-11	0.00356762	0.000252662	7.27e-07	0.00210461	0.00172118	1.33e-08	0.00112626	33262520	23508992	23714406	25266358	69730016	45974320	21145508	31310524	18514492	18100254	23590384	18861398	25289594
DTEEEDFHVDQVTTVK	TRUE	_DTEEEDFHVDQVTTVK_.2	P01009	P01009	SERPINA1	Alpha-1-antitrypsin	A1AT_HUMAN	0.00105443	7.45e-08	0.000945346	0.00212001	1.72e-08	3.27e-07	0.00357864	0.000468562	2.64e-06	0.00225843	0.00362093	4.12e-07	0.00112626	15859448	11962022	15036005	16398370	49243832	33592600	14969878	20494282	11236881	12476925	14569505	12885026	14716046
AVLTIDEK	TRUE	_AVLTIDEK_.1	P01009	P01009	SERPINA1	Alpha-1-antitrypsin	A1AT_HUMAN	6.29e-13	1.79e-25	0.000785109	1.54e-05	1.97e-19	3.56e-16	3.02e-08	4.21e-07	1.07e-22	0.00161674	0.00123107	4.74e-22	0.00112626	24885092	15459629	23654630	23332000	108282736	71592008	26739778	48031820	22666648	25339332	28853874	23102910	34999104
AVLTIDEK	TRUE	_AVLTIDEK_.2	P01009	P01009	SERPINA1	Alpha-1-antitrypsin	A1AT_HUMAN	2.04e-12	1.04e-20	0.000785109	6.31e-05	9.72e-07	0.000158589	0.00357107	0.000719193	0.00122238	0.00210691	0.00362449	2.72e-05	0.00115957	13800058	8590946	15141279	14637366	4706425	3.59115e+06	1.15448e+06	2.33861e+06	1.08901e+06	1.11509e+06	1.50155e+06	939430	1.64964e+06
TDTSHHDQDHPTFNK	TRUE	_TDTSHHDQDHPTFNK_.2	P01009	P01009	SERPINA1	Alpha-1-antitrypsin	A1AT_HUMAN	1.04e-11	5.22e-23	0.000785109	0.000134617	1.01e-16	2.15e-13	1.94e-07	5.07e-06	4.66e-20	0.00161674	0.00120645	4.12e-20	0.00112626	20002544	12263217	15336917	16209109	52174336	33039364	14588407	19077398	15120475	14126148	16763226	10167759	17438146
TDTSHHDQDHPTFNK	TRUE	_TDTSHHDQDHPTFNK_.3	P01009	P01009	SERPINA1	Alpha-1-antitrypsin	A1AT_HUMAN	1.6e-06	9.51e-16	0.000785109	0.000663298	4.41e-09	3.81e-13	0.000385204	8.88e-06	4.18e-14	0.00161674	0.00136147	1.92e-17	0.00112626	8491740	9267926	9531497	8.27268e+06	19811226	12313119	5.52058e+06	9456181	6.5028e+06	6.80182e+06	9852659	7.15853e+06	9291178
TDTSHHDQDHPTFNK	TRUE	_TDTSHHDQDHPTFNK_.4	P01009	P01009	SERPINA1	Alpha-1-antitrypsin	A1AT_HUMAN	1.47e-05	2.17e-06	0.00122332	0.00121812	0.0067294	8.25e-05	0.00881171	0.000896484	0.00759531	0.00536096	0.00363861	0.00696276	0.0023587	6134575	4851098	5.96639e+06	5362142	3.17504e+06	1.68516e+06	676497	1.46274e+06	654074	732227	1.24528e+06	662213	984772
LYHSEAFTVNFGDTEEAKK	TRUE	_LYHSEAFTVNFGDTEEAKK_.3	P01009	P01009	SERPINA1	Alpha-1-antitrypsin	A1AT_HUMAN	0.00320764	5.62e-18	0.00151665	0.00121796	7.68e-06	0.00258953	0.00124327	0.000144846	9.06e-10	0.00196896	0.00154759	3.89e-13	0.00112626	23534118	16142473	22760884	16983638	52914804	43324664	14919514	25342834	17038268	17774246	20559996	18546946	22429166
LYHSEAFTVNFGDTEEAKK	TRUE	_LYHSEAFTVNFGDTEEAKK_.4	P01009	P01009	SERPINA1	Alpha-1-antitrypsin	A1AT_HUMAN	4.16e-05	7.45e-17	0.00114784	0.00114639	8.02e-07	0.000377	0.00357814	3.08e-05	8.87e-17	0.00161674	0.00145188	1.19e-17	0.00112626	12019717	8612471	9360620	7.71986e+06	5.56062e+06	4171506	637056	2.83471e+06	1.73119e+06	1.90003e+06	2.26202e+06	1.82165e+06	2.22125e+06
LYHSEAFTVNFGDTEEAKK	TRUE	_LYHSEAFTVNFGDTEEAKK_.5	P01009	P01009	SERPINA1	Alpha-1-antitrypsin	A1AT_HUMAN	0.000702088	0.000369944	0.00100494	0.00121863	1.04e-08	0.00456358	0.0035713	3.25e-05	6.7e-10	0.00161674	0.00175011	1.39e-11	0.00112626	481327	369894	358640	285763	2474738	1.71363e+06	612889	1.06721e+06	773165	723347	922051	816127	1085376
LYHSEAFTVNFGDTEEAKK	TRUE	_LYHSEAFTVNFGDTEEAKK_.2	P01009	P01009	SERPINA1	Alpha-1-antitrypsin	A1AT_HUMAN	0.00574222	2.8e-05	0.00240657	0.00311585	7.98e-07	0.00290416	0.00357559	0.000191019	0.00121252		0.00363194	2.28e-10	0.00161943	826994	798576	1.06622e+06	916235	2.77129e+06	2.4196e+06	37643.9	1.27386e+06	876960		961448	992500	1.14966e+06
FLEDVKK	TRUE	_FLEDVKK_.2	P01009	P01009	SERPINA1	Alpha-1-antitrypsin	A1AT_HUMAN	2.51e-14	3.47e-29	0.000785109	1.32e-05	2.76e-15	1.96e-12	2.63e-06	6.05e-06	2.19e-18	0.00161674	0.00130292	3.68e-25	0.00112626	52759200	40721112	49679556	52492740	32744012	25127948	8707953	14120444	8.18117e+06	7768484	9849072	7.99366e+06	12157591
FLEDVKK	TRUE	_FLEDVKK_.1	P01009	P01009	SERPINA1	Alpha-1-antitrypsin	A1AT_HUMAN	5.82e-10	2.4e-15	0.000785109	0.000115655	2.09e-13	4.31e-11	0.00010426	2.07e-05	2e-15	0.00161674	0.00138051	2.39e-14	0.00112626	2.73703e+06	1.89331e+06	2.84944e+06	2.5103e+06	10855308	8.17044e+06	2834368	4.28529e+06	2.22468e+06	3.01579e+06	2.92114e+06	2.37347e+06	4492712
GKWERPFEVK	TRUE	_GKWERPFEVK_.3	P01009	P01009	SERPINA1	Alpha-1-antitrypsin	A1AT_HUMAN	1.88e-13	6.48e-22	0.000785109	0.000281751	1.31e-08	6.03e-05	0.00188182	4.29e-05	4.24e-12	0.00205111	0.00142928	8.66e-14	0.00112626	23433986	14854731	18720566	20341800	18444786	11958466	6.75785e+06	7961767	4.66001e+06	4.81381e+06	7.01492e+06	5.34942e+06	7.12747e+06
GKWERPFEVK	TRUE	_GKWERPFEVK_.2	P01009	P01009	SERPINA1	Alpha-1-antitrypsin	A1AT_HUMAN	5.47e-12	2.43e-17	0.000785109	0.0011157	2.87e-11	2.99e-13	6.36e-07	2.14e-06	8.38e-14	0.00161674	0.00129738	2.4e-19	0.00112626	9431742	6222543	8452617	7.85323e+06	26340462	23970588	8235322	10935948	6040665	8985328	9224952	7648175	9873685
SASLHLPK	TRUE	_SASLHLPK_.2	P01009	P01009	SERPINA1	Alpha-1-antitrypsin	A1AT_HUMAN	3.68e-19	3.08e-41	0.000785109	7.53e-10	3.8e-18	8.83e-15	2.75e-26	6.51e-07	3.03e-38	0.00161674	0.00106613	3.28e-43	0.00112626	23274922	18524368	24276390	25990852	27118818	22280652	7.30821e+06	12161913	8180900	6.62809e+06	9347366	6755027	10602673
LSSWVLLMK	TRUE	_LSSWVLLMK_.1	P01009	P01009	SERPINA1	Alpha-1-antitrypsin	A1AT_HUMAN	1.67e-06	4.71e-09	0.000824584	0.00121774	3.94e-06	3.06e-06	0.00226602	0.000230875	2.28e-12	0.00161805	0.00153194	3.6e-12	0.00112626	534180	261037	327396	387589	1.00354e+06	2119533	903019	1.26458e+06	599141	749391	803477	722785	907393
LSSWVLLMK	TRUE	_LSSWVLLM[Oxidation (M)]K_.2	P01009	P01009	SERPINA1	Alpha-1-antitrypsin	A1AT_HUMAN	1.28e-05	3.13e-12	0.000785109	0.00121789	8.32e-08	1.44e-05	0.000153648	0.000127578	4e-13	0.00208063	0.00131328	5.83e-19	0.00112626	316804	257428	125343	223793	624784	407252	185081	243746	103485	136886	164994	150112	139339
LSSWVLLMK	TRUE	_LSSWVLLMK_.2	P01009	P01009	SERPINA1	Alpha-1-antitrypsin	A1AT_HUMAN	0.000160465		0.00119325	0.00121867	0.00026574	0.000281741	0.00372316	0.000354566	0.000398205	0.00398757	0.00362966	2.42e-05	0.00126764	12875263		8093228	9087709	7371273	8511119	4207219	5.44238e+06	2994295	3.94309e+06	4.29202e+06	4.06932e+06	4570240
LYHSEAFTVNFGDTEEAK	TRUE	_LYHSEAFTVNFGDTEEAK_.3	P01009	P01009	SERPINA1	Alpha-1-antitrypsin	A1AT_HUMAN	3.83e-05	1.82e-07	0.00106554	0.00331271	1.24e-08	1.54e-08	0.00356601	0.000513884	1.9e-17	0.00161674	0.00126866	1.44e-13	0.00112822	5651343	2.26498e+06	2764866	4.49874e+06	8.04941e+06	5.27443e+06	2.14664e+06	3.54131e+06	187466	2.23851e+06	2.72737e+06	2.77466e+06	2.31303e+06
LYHSEAFTVNFGDTEEAK	TRUE	_LYHSEAFTVNFGDTEEAK_.2	P01009	P01009	SERPINA1	Alpha-1-antitrypsin	A1AT_HUMAN	0.0034773	0.00108307	0.00441356	0.00130817	0.00025852	0.00743485	0.00437143	0.00532066	0.00064736	0.00182292	0.00363772	5.95e-11	0.00112626	2.09474e+06	1.12366e+06	937281	2.09551e+06	973628	3909678	1.12139e+06	1.43577e+06	1.24336e+06	254906	103299	1.55541e+06	471693
VFSNGADLSGVTEEAPLK	TRUE	_VFSNGADLSGVTEEAPLK_.2	P01009	P01009	SERPINA1	Alpha-1-antitrypsin	A1AT_HUMAN	8.09e-09	5.88e-13	0.000860622	0.00121779	7.19e-09	1.68e-06	0.00356795	4.78e-05	3.81e-17	0.00161674	0.00138258	1.14e-27	0.00112626	8099074	4.00253e+06	3.45073e+06	3486740	8.32328e+06	9458141	203182000	4461695	182159792	191758992	239373456	199231696	255929536
VFSNGADLSGVTEEAPLK	TRUE	_VFSNGADLSGVTEEAPLK_.3	P01009	P01009	SERPINA1	Alpha-1-antitrypsin	A1AT_HUMAN	0.00171418	0.00081248	0.00130271	0.00121818	0.000113277	0.000749703		0.00195244	0.000618806	0.0016181	0.00267827	5.2e-08	0.00112626	150357	3.08372e+06	3.15624e+06	2709014	2.2339e+06	6139010		3.78423e+06	1800025	1.64553e+06	2.00976e+06	1757429	2.20105e+06
GTEAAGAMFLEAIPMSIPPEVK	TRUE	_GTEAAGAMFLEAIPM[Oxidation (M)]SIPPEVK_.2	P01009	P01009	SERPINA1	Alpha-1-antitrypsin	A1AT_HUMAN	1.85e-10	4.12e-11	0.000792012	0.000613215	2.58e-18	1.88e-09	0.00357389	4.35e-05	1.36e-11	0.00161674	0.00152947	3.48e-18	0.00112626	1.40261e+06	849920	1.24559e+06	2.57843e+06	39536520	40934560	7859850	12050177	6629798	7399838	9552963	6308123	9764194
GTEAAGAMFLEAIPMSIPPEVK	TRUE	_GTEAAGAM[Oxidation (M)]FLEAIPMSIPPEVK_.2	P01009	P01009	SERPINA1	Alpha-1-antitrypsin	A1AT_HUMAN	1.91e-22	1.65e-08	0.000785109		3.17e-15	2.68e-15				0.00161674				1.18609e+06	751321	1.18673e+06		4.13133e+06	1.94912e+06				529929
GTEAAGAMFLEAIPMSIPPEVK	TRUE	_GTEAAGAM[Oxidation (M)]FLEAIPMSIPPEVK_.3	P01009	P01009	SERPINA1	Alpha-1-antitrypsin	A1AT_HUMAN	0.000594063	0.000277102	0.00594317	0.00121781	1.46e-09	1.85e-08	0.00356836	1.43e-05		0.00391127	0.00363426			773687	406588	5887625	825942	3.20035e+06	1.50681e+06	482954	761122		513931	1.59552e+06
GTEAAGAMFLEAIPMSIPPEVK	TRUE	_GTEAAGAMFLEAIPM[Oxidation (M)]SIPPEVK_.3	P01009	P01009	SERPINA1	Alpha-1-antitrypsin	A1AT_HUMAN	0.00518547	1.09e-07	0.00129048	0.00121845	2.74e-19	1.69e-06		5e-05	1.32e-12	0.00161802	0.0014364	2.37e-19	0.00112626	336015	325337	516228	900507	18698094	17287006		6.26916e+06	3443730	2.45755e+06	4482349	3.36476e+06	5242040
GTEAAGAMFLEAIPMSIPPEVK	TRUE	_GTEAAGAM[Oxidation (M)]FLEAIPM[Oxidation (M)]SIPPEVK_.2	P01009	P01009	SERPINA1	Alpha-1-antitrypsin	A1AT_HUMAN	4.85e-21	2.2e-14	0.00119724	8.24e-07	1.42e-07	3.5e-10	0.00058849		0.000241885	0.00161674	0.00238154	6.19e-25	0.00112626	169842	1.31805e+06	1.33095e+06	3450093	2.73497e+06	55237.5	44375.4		402912	2.735e+06	96091.7	1.65831e+06	1.56526e+06
GTEAAGAMFLEAIPMSIPPEVK	TRUE	_GTEAAGAM[Oxidation (M)]FLEAIPM[Oxidation (M)]SIPPEVK_.3	P01009	P01009	SERPINA1	Alpha-1-antitrypsin	A1AT_HUMAN	0.00452637	4.57e-12	0.000817159	0.000328602	3.22e-06	1.1e-09	0.0045556	0.000632861		0.00509503	0.00248326	5.24e-06	0.00113112	535101	490975	619245	1.37235e+06	2.50364e+06	1.85353e+06	101876	626620		282498	310005	217658	471321
GTEAAGAMFLEAIPMSIPPEVK	TRUE	_GTEAAGAMFLEAIPMSIPPEVK_.4	P01009	P01009	SERPINA1	Alpha-1-antitrypsin	A1AT_HUMAN	0.00235976			0.00163835	1.73e-05	0.00640029			0.00551288	0.00485578	0.00548662	0.00706	0.00268972	1533794			1.90024e+06	12221252	11216804			2437176	2.25061e+06	2.61712e+06	2.42293e+06	2807919
ITPNLAEFAFSLYR	TRUE	_ITPNLAEFAFSLYR_.2	P01009	P01009	SERPINA1	Alpha-1-antitrypsin	A1AT_HUMAN	2.83e-06	1.96e-09	0.000798125	0.00121779	1.45e-12	3.04e-09	0.00162396	6.21e-05	9.56e-11	0.00184766	0.00164837	7.73e-17	0.00112626	1.95783e+06	932619	1.31448e+06	2.11411e+06	6.15127e+06	4.04358e+06	1.84103e+06	1.79058e+06	894603	1.04851e+06	1.04674e+06	1.04551e+06	1.32294e+06
ITPNLAEFAFSLYR	TRUE	_ITPNLAEFAFSLYR_.3	P01009	P01009	SERPINA1	Alpha-1-antitrypsin	A1AT_HUMAN	3.53e-05	5.64e-10	0.00355201	0.00121866	8.96e-05	5.88e-05	0.00524864	0.000285081		0.00740973	0.00370992			53171.9	19525.1	25659.9	56036.8	41764	27792	8814.71	10235.5		4107.58	2106.39
LVDKFLEDVKK	TRUE	_LVDKFLEDVKK_.3	P01009	P01009	SERPINA1	Alpha-1-antitrypsin	A1AT_HUMAN	1.6e-05	0.000524768	0.000870006	0.000622127	1.35e-12	0.000765813		1.87e-06	0.00626219	0.00240846	0.001741	0.00983322	0.00165879	2.62136e+06	444277	3.9219e+06	3.2447e+06	1.14796e+06	758438		393568	484097	315850	326538	232547	388517
LVDKFLEDVKK	TRUE	_LVDKFLEDVKK_.2	P01009	P01009	SERPINA1	Alpha-1-antitrypsin	A1AT_HUMAN	1.33e-12	1.41e-10	0.000785109	0.00121793	1.26e-10	6.69e-10	9.83e-09	2.11e-05	1.87e-14	0.00161674		1.83e-14	0.00112626	686160	431869	1.50082e+06	864171	1.88463e+06	1.37607e+06	321262	675194	795347	609275		641272	611542
SPLFMGK	TRUE	_SPLFMGK_.1	P01009	P01009	SERPINA1	Alpha-1-antitrypsin	A1AT_HUMAN	2.41e-11	1.54e-12	0.000792128	0.00102872	5.48e-14	6.2e-11	0.000944805	4.58e-06	1.89e-15	0.00161674	0.00153027	2.58e-17	0.00112626	17855748	12478497	20040334	15419234	115581456	75412592	28509392	45078900	27524638	28487844	31070406	25655426	38123836
SPLFMGK	TRUE	_SPLFMGK_.2	P01009	P01009	SERPINA1	Alpha-1-antitrypsin	A1AT_HUMAN	6.1e-09	5.18e-09	0.000877507	0.000913653	2.75e-06	0.000428825	0.000168911	3.94e-06	2.93e-20	0.00161824	0.00159519	1.54e-16	0.00112626	60417020	35016848	55691212	48168700	26032982	17082038	7.34942e+06	11297764	5443741	6188756	6.91589e+06	5.16928e+06	7.60752e+06
SPLFMGK	TRUE	_SPLFM[Oxidation (M)]GK_.1	P01009	P01009	SERPINA1	Alpha-1-antitrypsin	A1AT_HUMAN	5.01e-05	2.19e-06	0.000808151	0.001218	1.88e-11	2.59e-09	0.00360958	8.59e-05	7.28e-13	0.00466078	0.00318967	7.93e-07	0.00112626	146059	147427	191550	143436	1.11846e+06	445648	208705	342220	172194	192102	215355	173764	293778
SPLFMGK	TRUE	_SPLFM[Oxidation (M)]GK_.2	P01009	P01009	SERPINA1	Alpha-1-antitrypsin	A1AT_HUMAN	4.92e-08	0.000766996	0.00216799	0.00446814	1.41e-18	0.00520144								1.10747e+06	1.29793e+06	1.45401e+06	1.27642e+06	2547848	372125
WERPFEVKDTEEEDFHVDQVTTVK	TRUE	_WERPFEVKDTEEEDFHVDQVTTVK_.4	P01009	P01009	SERPINA1	Alpha-1-antitrypsin	A1AT_HUMAN	4.12e-10	1.45e-17	0.000785109	0.000679926	1.01e-10	6.7e-05	0.0010114	6.73e-05	1.35e-10	0.00161674	0.00148915	2.2e-14	0.00112626	8519715	5310153	6.4915e+06	5.99864e+06	13644718	10966164	5.0686e+06	8.14712e+06	5.40647e+06	5823596	6.86189e+06	6681429	6.76582e+06
WERPFEVKDTEEEDFHVDQVTTVK	TRUE	_WERPFEVKDTEEEDFHVDQVTTVK_.5	P01009	P01009	SERPINA1	Alpha-1-antitrypsin	A1AT_HUMAN	2.63e-06	4e-08	0.000879756	0.00121808	5.75e-10	6.16e-05	0.00197115	0.000111001	1.8e-07	0.00161801	0.00152756	0.00545284	0.00112626	1.53062e+06	950272	1.20337e+06	1.11345e+06	4767190	3.38953e+06	1645409	2.59849e+06	1.76708e+06	1.87908e+06	2.29644e+06	2172895	2.21686e+06
WERPFEVKDTEEEDFHVDQVTTVK	TRUE	_WERPFEVKDTEEEDFHVDQVTTVK_.3	P01009	P01009	SERPINA1	Alpha-1-antitrypsin	A1AT_HUMAN	4.5e-06	0.000349658	0.000798945	0.00121795	2.25e-07	2.32e-07	8.98e-05	0.000243232	0.00261449	0.0017126	0.00486276	1.07e-14	0.00514044	642459	494453	662982	653934	1.05653e+06	1.64892e+06	511864	1.2034e+06	472226	754501	903241	965719	962299
FLENEDR	TRUE	_FLENEDR_.2	P01009	P01009	SERPINA1	Alpha-1-antitrypsin	A1AT_HUMAN	0.00287175	3.47e-14	0.00300968	0.000180995		0.00114802	0.00691222	0.00110178		0.00787503		0.0078766	0.00421048	3.7924e+06	3.31096e+06	4318636	4.32949e+06		2.44867e+06	1.21661e+06	1.42652e+06		808820		552112	1.10958e+06
VVNPTQK	FALSE	_VVNPTQK_.1	P01009	P01009	SERPINA1	Alpha-1-antitrypsin	A1AT_HUMAN	1.86e-10	6.24e-16	0.000785109	0.000145162	3.67e-21	1.68e-15	6.29e-12	1.05e-06	4.38e-14	0.00161674	0.0019558		0.00112626	8964367	6.81525e+06	10880131	9690837	70468536	32585688	15993202	18443362	14656066	11906739	3.023e+06		21071598
VVNPTQK	FALSE	_VVNPTQK_.2	P01009	P01009	SERPINA1	Alpha-1-antitrypsin	A1AT_HUMAN	8.14e-15	3.75e-18	0.000785109	0.00121788		0.00463968		0.000145948						23862808	19847844	26118704	20845580		11136517		6905134
WERPFEVK	TRUE	_WERPFEVK_.2	P01009	P01009	SERPINA1	Alpha-1-antitrypsin	A1AT_HUMAN	2.49e-06	1.91e-31	0.000785109	1.68e-07	6.99e-18	3.16e-08	2.13e-10	2.35e-06	1.42e-18	0.00161674	0.00117852	1e-18	0.00112626	18437108	14233593	18454136	15151935	62064020	36769188	17539388	23086528	12286059	12726903	15353987	10881693	16583447
WERPFEVK	TRUE	_WERPFEVK_.1	P01009	P01009	SERPINA1	Alpha-1-antitrypsin	A1AT_HUMAN	0.000538944		0.000785109	0.00121768	9.87e-15	0.000158722		0.00305023		0.00585686				219627		190418	106126	385598	266480		38562.5		115594
WERPFEVK	TRUE	_WERPFEVK_.3	P01009	P01009	SERPINA1	Alpha-1-antitrypsin	A1AT_HUMAN	0.0033076		0.00129035	0.00148932										3.3353e+06		3.09272e+06	2.8478e+06
LGMFNIQHCK	TRUE	_LGMFNIQHC[Carbamidomethyl (C)]K_.2	P01009	P01009	SERPINA1	Alpha-1-antitrypsin	A1AT_HUMAN	7.79e-08	1.71e-20	0.000785109	0.000813566	5.1e-12	5.94e-13	4.27e-06	4.57e-06	3.06e-18	0.00161674	0.00110942	8.17e-19	0.00112626	14783469	8318735	9715830	9837745	43847608	25512592	11902553	19874542	10919070	10122562	10198828	9884660	13026640
LGMFNIQHCK	TRUE	_LGMFNIQHC[Carbamidomethyl (C)]K_.1	P01009	P01009	SERPINA1	Alpha-1-antitrypsin	A1AT_HUMAN	0.00802103		0.00377819		0.001375	0.0011957	0.00372389	0.00760512	0.00252154	0.0041697			0.00165484	1.03866e+06		1.15798e+06		3696653	5.56479e+06	1.60142e+06	3.31582e+06	1.05873e+06	1358787			1.57762e+06
LGMFNIQHCK	TRUE	_LGM[Oxidation (M)]FNIQHC[Carbamidomethyl (C)]K_.2	P01009	P01009	SERPINA1	Alpha-1-antitrypsin	A1AT_HUMAN	0.0046637	1.24e-09	0.000970375	0.000388097	8.95e-10	5.23e-11		0.00896804		0.00417709		0.00598145		700729	376022	596775	718056	3.70447e+06	1.83673e+06		766263		232482		187206
LGMFNIQHCK	TRUE	_LGMFNIQHC[Carbamidomethyl (C)]K_.3	P01009	P01009	SERPINA1	Alpha-1-antitrypsin	A1AT_HUMAN	1.23e-11	7.1e-18	0.000785109	1.26e-05		4.25e-08					0.00655312		0.00112626	3.82523e+06	1.61197e+06	2530943	2797464		333044					74875		143187
KQINDYVEK	TRUE	_KQINDYVEK_.1	P01009	P01009	SERPINA1	Alpha-1-antitrypsin	A1AT_HUMAN	7.84e-11	1.36e-07	0.000785109	0.000246955	1.62e-08	3.88e-09	0.00356794	5.5e-05	1.42e-12	0.0016336	0.00153547	1.1e-08	0.00112626	293820	221074	285309	274871	1.54163e+06	950816	254756	457596	272644	266497	361962	313243	380764
KQINDYVEK	TRUE	_KQINDYVEK_.2	P01009	P01009	SERPINA1	Alpha-1-antitrypsin	A1AT_HUMAN		1.42e-12	0.000785109	0.00169906	3.86e-14	6.75e-13	0.00357854	7e-05	0.000126426	0.00473237		1.47e-12			1.07408e+06	1.70792e+06	1.3085e+06	4.92564e+06	3480902	1.34029e+06	2.52932e+06	1.08557e+06	1164972		1.29941e+06
PFEVKDTEEEDFHVDQVTTVK	TRUE	_PFEVKDTEEEDFHVDQVTTVK_.3	P01009	P01009	SERPINA1	Alpha-1-antitrypsin	A1AT_HUMAN	0.00207976	0.000112995	0.00116055	0.00176373	7.33e-12	4.93e-05	0.00361271	3.93e-06	2.22e-05	0.00250948	0.00202196	0.00611253	0.00346869	505743	369332	304386	487278	880598	793608	479031	633487	499510	491793	571177	362607	357120
PFEVKDTEEEDFHVDQVTTVK	TRUE	_PFEVKDTEEEDFHVDQVTTVK_.4	P01009	P01009	SERPINA1	Alpha-1-antitrypsin	A1AT_HUMAN	0.00539878	3.24e-23		0.00121835	0.00726366	1.04e-09		1.39e-05	0.00971966	0.00352463	0.00363607	2.31e-18	0.00311293	1.3477e+06	146648		348955	2.58068e+06	894258		446345	1472406	252520	1.64557e+06	264606	1.95706e+06
TLNQPDSQLQLTTGNGLFLSEGLK	TRUE	_TLNQPDSQLQLTTGNGLFLSEGLK_.3	P01009	P01009	SERPINA1	Alpha-1-antitrypsin	A1AT_HUMAN	8.64e-07	1.26e-05	0.00079908	0.00121808	4.81e-07	7.1e-06	0.00358075	0.000619186	1.61e-09	0.0023591	0.00218934	0.000153412	0.0024785	654674	369610	15374550	543820	9432926	9214578	5497085	2.79026e+06	252267	4133581	5.45014e+06	5048547	4575999
TLNQPDSQLQLTTGNGLFLSEGLK	TRUE	_TLNQPDSQLQLTTGNGLFLSEGLK_.2	P01009	P01009	SERPINA1	Alpha-1-antitrypsin	A1AT_HUMAN			0.00164756													242212
FLENEDRR	TRUE	_FLENEDRR_.2	P01009	P01009	SERPINA1	Alpha-1-antitrypsin	A1AT_HUMAN	5.37e-08	2.27e-18	0.000792172	0.00104993	1.68e-16	2.57e-10	0.00108925	1.7e-05	1.02e-11	0.00510372	0.00139989	1.57e-12	0.00112626	3.28776e+06	1.88506e+06	2.35617e+06	2.54816e+06	9142501	6.5032e+06	2.86869e+06	5.62561e+06	3.22842e+06	1.72039e+06	3.44714e+06	3.69266e+06	4.02486e+06
FLENEDRR	TRUE	_FLENEDRR_.3	P01009	P01009	SERPINA1	Alpha-1-antitrypsin	A1AT_HUMAN			0.00655164													819562
FNKPFVFLMIEQNTK	TRUE	_FNKPFVFLMIEQNTK_.2	P01009	P01009	SERPINA1	Alpha-1-antitrypsin	A1AT_HUMAN	1.63e-07	5.68e-13	0.00140202	0.00121838	5.64e-11	4.23e-05	0.0016328	0.000365407	2.4e-05	0.00188445	0.00363687	1.15e-15	0.00120776	2.51491e+06	960831	469223	624340	1.40626e+06	857024	3.05982e+06	943677	921782	1.21216e+06	1.06354e+06	1.03788e+06	416285
FNKPFVFLMIEQNTK	TRUE	_FNKPFVFLMIEQNTK_.3	P01009	P01009	SERPINA1	Alpha-1-antitrypsin	A1AT_HUMAN	0.00221471	8.23e-06	0.00940935	0.00121824	1.32e-05	0.00630839	0.00357258	0.00815913		0.00203584		9.76e-09		4.18155e+06	1.43619e+06	707161	937555	1.73775e+06	976652	3.32731e+06	1.03836e+06		1.67725e+06		1006431
FNKPFVFLMIEQNTK	TRUE	_FNKPFVFLM[Oxidation (M)]IEQNTK_.2	P01009	P01009	SERPINA1	Alpha-1-antitrypsin	A1AT_HUMAN	0.00509613				0.00807655					0.00498262				65070.9				29915.8					42228.2
FNKPFVFLMIEQNTK	TRUE	_FNKPFVFLM[Oxidation (M)]IEQNTK_.3	P01009	P01009	SERPINA1	Alpha-1-antitrypsin	A1AT_HUMAN		0.00456221								0.00942359					208908								119892
RLGMFNIQHCK	TRUE	_RLGMFNIQHC[Carbamidomethyl (C)]K_.3	P01009	P01009	SERPINA1	Alpha-1-antitrypsin	A1AT_HUMAN	2.77e-11	4.84e-12	0.000785109	0.00121773	4.1e-13	1.92e-07	0.000426652	1.62e-05	1.22e-09	0.00161674	0.00137012	7.98e-16	0.00112626	5072170	2.06208e+06	4610044	4.34915e+06	5.04204e+06	3.31855e+06	2799539	2.94688e+06	1.4638e+06	1.95361e+06	2.24243e+06	2043360	2.79639e+06
RLGMFNIQHCK	TRUE	_RLGMFNIQHC[Carbamidomethyl (C)]K_.2	P01009	P01009	SERPINA1	Alpha-1-antitrypsin	A1AT_HUMAN	0.000149071	6.2e-07	0.00102258		3.32e-09	5.91e-06		0.000140674		0.00464232	0.00912077	1.12e-14	0.00112626	427972	284391	291382		1355306	991226		571763		409005	400490	432454	564894
RLGMFNIQHCK	TRUE	_RLGM[Oxidation (M)]FNIQHC[Carbamidomethyl (C)]K_.3	P01009	P01009	SERPINA1	Alpha-1-antitrypsin	A1AT_HUMAN				0.00775495	0.00928779	0.00576568		0.00609896		0.00511954	0.00364644						105339	248386	147221		58885.4		46602.8	68579.1
RLGMFNIQHCK	TRUE	_RLGM[Oxidation (M)]FNIQHC[Carbamidomethyl (C)]K_.2	P01009	P01009	SERPINA1	Alpha-1-antitrypsin	A1AT_HUMAN					0.00410161													125670
RLGMFNIQHCK	TRUE	_RLGMFNIQHC[Carbamidomethyl (C)]K_.4	P01009	P01009	SERPINA1	Alpha-1-antitrypsin	A1AT_HUMAN											0.00365482													76102.4
LVDKFLEDVK	TRUE	_LVDKFLEDVK_.2	P01009	P01009	SERPINA1	Alpha-1-antitrypsin	A1AT_HUMAN	4.13e-09	5.37e-16	0.000785109	0.00121776	1.08e-11	5.31e-10	0.00387741	1.5e-05	1.98e-13	0.00173133	0.0015188	1.71e-11	0.00112626	2.9497e+06	1.67314e+06	4.02638e+06	3.64432e+06	7031533	5.98369e+06	2007158	3.72378e+06	2842223	2899670	2.55819e+06	2.56225e+06	3.0822e+06
KLYHSEAFTVNFGDTEEAKK	TRUE	_KLYHSEAFTVNFGDTEEAKK_.4	P01009	P01009	SERPINA1	Alpha-1-antitrypsin	A1AT_HUMAN	3.06e-07	3.88e-16	0.000838222	0.00121842	1.4e-05	0.000835458	4.3e-06	0.000432319	7.36e-08	0.00161674	0.00175409	4.57e-11	0.00112626	1.43119e+06	722601	969912	904490	3.04881e+06	2.13388e+06	511855	1.51698e+06	696388	777133	1.10739e+06	1.12435e+06	1.16763e+06
KLYHSEAFTVNFGDTEEAKK	TRUE	_KLYHSEAFTVNFGDTEEAKK_.3	P01009	P01009	SERPINA1	Alpha-1-antitrypsin	A1AT_HUMAN	1.23e-09	3.68e-32	0.000824493	0.00121777	8.28e-12	0.000135776	0.00357565	6.29e-05	2.44e-06		0.00147123	3.07e-13	0.00112875	1.07796e+06	517420	784748	597702	1371952	1.89016e+06	401922	681740	633394		531757	918416	881809
KLYHSEAFTVNFGDTEEAKK	TRUE	_KLYHSEAFTVNFGDTEEAKK_.2	P01009	P01009	SERPINA1	Alpha-1-antitrypsin	A1AT_HUMAN								0.00295746													20409.4
KLYHSEAFTVNFGDTEEAK	TRUE	_KLYHSEAFTVNFGDTEEAK_.3	P01009	P01009	SERPINA1	Alpha-1-antitrypsin	A1AT_HUMAN	8.6e-14	6.99e-26		0.00121793	9.46e-20	1.29e-08	0.0075074			0.00161674		7.63e-07	0.00112626	1.79821e+06	1.14476e+06		949038	3807313	2.91763e+06	516208			801660		389601	956098
KLYHSEAFTVNFGDTEEAK	TRUE	_KLYHSEAFTVNFGDTEEAK_.2	P01009	P01009	SERPINA1	Alpha-1-antitrypsin	A1AT_HUMAN	1.5e-06			0.00728237	4.58e-07	0.00478334		3.97e-06	1.3e-18	0.0051045	0.00177588		0.00114188	89063.9			54110.2	52424.6	286763		127515	78247.8	62765.9	89769.9		95347.8
KLSSWVLLMK	TRUE	_KLSSWVLLMK_.2	P01009	P01009	SERPINA1	Alpha-1-antitrypsin	A1AT_HUMAN	1.93e-09	1.63e-19	0.000812106	0.000153314	4.78e-07	8.78e-09	0.000836712	9.57e-05	3.22e-19	0.00161674	0.00152625	5.56e-16	0.00112626	2.67101e+06	1.3916e+06	994998	2.38403e+06	5936488	3.8527e+06	4446603	3.73961e+06	1.57425e+06	2.59597e+06	3329737	2.35529e+06	3.25746e+06
VFSNGADLSGVTEEAPLKLSK	TRUE	_VFSNGADLSGVTEEAPLKLSK_.3	P01009	P01009	SERPINA1	Alpha-1-antitrypsin	A1AT_HUMAN				0.00958913				0.00656501				0.00600227					93371.6				143420				74483.8
VFSNGADLSGVTEEAPLKLSK	TRUE	_VFSNGADLSGVTEEAPLKLSK_.2	P01009	P01009	SERPINA1	Alpha-1-antitrypsin	A1AT_HUMAN				0.00647324									0.00518464				13620.4									6914.29
EIGELYLPK	TRUE	_EIGELYLPK_.2	P01011	P01011	SERPINA3	Alpha-1-antichymotrypsin	AACT_HUMAN	1.47e-12	7.28e-18	0.000785109	0.000789353	6.25e-15	1.29e-12	1.17e-05	9.85e-06	1.68e-14	0.00161674	0.00153002	1.08e-15	0.00112626	13472798	5.14987e+06	8178702	10098635	19606880	15300711	3.03024e+06	5920168	3.1086e+06	2.36744e+06	3.20699e+06	2853981	2.99332e+06
EIGELYLPK	TRUE	_EIGELYLPK_.1	P01011	P01011	SERPINA3	Alpha-1-antichymotrypsin	AACT_HUMAN	3.96e-06	2.67e-18	0.000911965	0.00121828	7.21e-11	1.05e-08	0.00357656	0.000111576	1.71e-08	0.0016179	0.00173728	2.37e-12	0.00112626	2.55774e+06	1225493	2.07719e+06	2.30242e+06	25004988	21171602	2.93601e+06	6103461	3.2854e+06	3.42905e+06	3.32212e+06	3535504	3.07584e+06
AVLDVFEEGTEASAATAVK	TRUE	_AVLDVFEEGTEASAATAVK_.2	P01011	P01011	SERPINA3	Alpha-1-antichymotrypsin	AACT_HUMAN	2.73e-11	1.33e-19	0.000785109	0.000273161	3.08e-15	2.83e-15	7.72e-06	1.39e-05	3.65e-21	0.00161674	0.0012879	8e-22	0.00112626	26311938	11910158	27612504	24699890	112006032	80057496	13098194	24437282	16823764	11874066	16263997	11901046	15525830
AVLDVFEEGTEASAATAVK	TRUE	_AVLDVFEEGTEASAATAVK_.3	P01011	P01011	SERPINA3	Alpha-1-antichymotrypsin	AACT_HUMAN	4.27e-08	2.65e-10	0.000785109	0.00121771	4.25e-10	3.53e-05	0.00108856	0.000888824	2.01e-07	0.00163787	0.00335447	4.17e-08		1.51509e+06	582841	1.38285e+06	1.11581e+06	5151410	4305128	554241	1.45512e+06	665780	487589	671991	595341
KLINDYVK	TRUE	_KLINDYVK_.2	P01011	P01011	SERPINA3	Alpha-1-antichymotrypsin	AACT_HUMAN	7.24e-11	1.58e-12	0.000785109	0.000938556	6.36e-12	3.82e-11	1.66e-07	2.18e-05	2.03e-21	0.00161674	0.00148677	4.59e-15	0.00112626	5295728	1.96673e+06	5220828	4251153	14149343	10248455	1.61196e+06	3232428	2.03174e+06	1766235	2.51477e+06	1.7004e+06	1.57206e+06
KLINDYVK	TRUE	_KLINDYVK_.1	P01011	P01011	SERPINA3	Alpha-1-antichymotrypsin	AACT_HUMAN	1.5e-09	0.00627875	0.000945349	0.00121769	4.31e-11	7.16e-11	0.00150475	0.00016735	0.00869287	0.00363979		0.00744707	0.00156746	302085	122616	309398	240173	1.63964e+06	1.22574e+06	181264	499387	302051	191130		181052	247119
WEMPFDPQDTHQSR	TRUE	_WEMPFDPQDTHQSR_.3	P01011	P01011	SERPINA3	Alpha-1-antichymotrypsin	AACT_HUMAN	1.5e-10	1.09e-14	0.000872085	0.000378461	5.43e-13	1.27e-12	6.15e-05	8.71e-06	3.22e-15	0.00161674	0.00363964	1.41e-13	0.00167463	20932322	9110705	14930496	15940025	61609520	35132992	8092285	13654029	7965566	6.90586e+06	8.35545e+06	7.382e+06	7.62938e+06
WEMPFDPQDTHQSR	TRUE	_WEMPFDPQDTHQSR_.2	P01011	P01011	SERPINA3	Alpha-1-antichymotrypsin	AACT_HUMAN	9.94e-09	4.4e-13	0.000897324	0.00121769	1.09e-10	6.65e-09	0.00170686	0.000270171	2.45e-11	0.00161674	0.00160469	3e-15	0.00112626	5.67036e+06	2.9752e+06	6.1932e+06	5.6641e+06	25536574	16544723	4.01711e+06	7.0312e+06	3.02334e+06	2.94147e+06	3.37997e+06	2.43534e+06	2.77564e+06
WEMPFDPQDTHQSR	TRUE	_WEM[Oxidation (M)]PFDPQDTHQSR_.3	P01011	P01011	SERPINA3	Alpha-1-antichymotrypsin	AACT_HUMAN	4e-07	9.36e-21	0.000798372	0.00121769	2.92e-11	2.26e-08	0.00502457	3.08e-05	8.91e-12		0.00647331	4.77e-12	0.00114061	319594	159698	357408	414107	2.72086e+06	1.65759e+06	115175	288303	117617		114060	111098	96574.9
WEMPFDPQDTHQSR	TRUE	_WEM[Oxidation (M)]PFDPQDTHQSR_.2	P01011	P01011	SERPINA3	Alpha-1-antichymotrypsin	AACT_HUMAN	0.00118244		0.000840631	0.00121788	9.36e-12	1.81e-08	0.00782005	0.00828105			0.00671154		0.00196393	173373		250944	314649	2.14193e+06	1.43187e+06	95024.3	204345			47655.8		67221.2
WEMPFDPQDTHQSR	TRUE	_WEMPFDPQDTHQSR_.4	P01011	P01011	SERPINA3	Alpha-1-antichymotrypsin	AACT_HUMAN				0.00628709	9.81e-17	9.43e-11		0.00187321			0.00386594		0.00715304				145187	744636	470413		112806			70058.3		73418.6
EQLSLLDR	TRUE	_EQLSLLDR_.2	P01011	P01011	SERPINA3	Alpha-1-antichymotrypsin	AACT_HUMAN	1.28e-11	7.17e-33	0.000785109	0.00121849	7.82e-06	7.43e-09	9.99e-05	0.00026548	2.75e-14	0.00161797		0.00943266	0.00112626	24689386	10822665	30654234	22290892	37878376	22408916	6497526	9960717	6.15718e+06	4410750		3742818	5.07755e+06
EQLSLLDR	TRUE	_EQLSLLDR_.1	P01011	P01011	SERPINA3	Alpha-1-antichymotrypsin	AACT_HUMAN	2.54e-05	1.11e-06	0.00583622		2.12e-12				0.00717509		0.00155691	0.00573907	0.00113149	251838	145589	328200		1.77389e+06				144966		61054.5	166617	151444
NLAVSQVVHK	TRUE	_NLAVSQVVHK_.2	P01011	P01011	SERPINA3	Alpha-1-antichymotrypsin	AACT_HUMAN	1.11e-12	8.2e-16	0.000840801	0.00121822	5.94e-17	8.79e-13	1.1e-06	1.58e-05	5.6e-15	0.00161766	0.00168365	9.43e-12	0.00112626	17165458	8664520	19560792	15093898	38645484	24716024	5885109	9569182	5575157	4.78095e+06	7186645	5042828	5145335
NLAVSQVVHK	TRUE	_NLAVSQVVHK_.1	P01011	P01011	SERPINA3	Alpha-1-antichymotrypsin	AACT_HUMAN	0.000729312	2.58e-10	0.00107967	0.00355204	9.83e-12	1.97e-09	0.000248529	0.000285169	4.22e-08	0.0016183	0.0036304	3.41e-08	0.00112626	477816	154871	580824	465166	4058421	3.01912e+06	627271	1.06869e+06	548621	499678	583588	416617	475388
NLAVSQVVHK	TRUE	_NLAVSQVVHK_.3	P01011	P01011	SERPINA3	Alpha-1-antichymotrypsin	AACT_HUMAN					0.00571569													997423
ITLLSALVETR	TRUE	_ITLLSALVETR_.2	P01011	P01011	SERPINA3	Alpha-1-antichymotrypsin	AACT_HUMAN	3.04e-15	3.11e-25	0.000785109	2.2e-05	1.55e-19	5.45e-18	8.62e-13	1.25e-06	6.86e-19	0.00161674	0.00120294	7.13e-22	0.00112626	27953684	10179763	32079596	27452768	58412448	54398920	9548715	17383652	11584669	7925910	10253022	9007366	9207036
ITLLSALVETR	TRUE	_ITLLSALVETR_.3	P01011	P01011	SERPINA3	Alpha-1-antichymotrypsin	AACT_HUMAN	0.00511855	0.00720653	0.000785109	0.000160342	3.06e-05		0.00463687	0.000479499	0.000561937		0.00314015			614724	167551	727885	660735	2.19494e+06		276274	595479	360829		160645
ITLLSALVETR	TRUE	_ITLLSALVETR_.1	P01011	P01011	SERPINA3	Alpha-1-antichymotrypsin	AACT_HUMAN			0.0021093	0.00121845		4.9e-06										96317.9	55295.4		277800
ADLSGITGAR	TRUE	_ADLSGITGAR_.1	P01011	P01011	SERPINA3	Alpha-1-antichymotrypsin	AACT_HUMAN	0.00290837				6.75e-10	0.0040512	0.00757455	0.00015365		0.00498337	0.00175792		0.0012819	1.19831e+06				9695710	6238954	1.14116e+06	1.91763e+06		893401	1.19467e+06		1.02374e+06
ADLSGITGAR	TRUE	_ADLSGITGAR_.2	P01011	P01011	SERPINA3	Alpha-1-antichymotrypsin	AACT_HUMAN	0.00184251	0.00345414	0.00154436	0.00197728				0.00308538	0.00115426	0.00368287				19258016	8634581	21524174	17541088				3587400	2.21331e+06	1.59624e+06
LINDYVK	TRUE	_LINDYVK_.1	P01011	P01011	SERPINA3	Alpha-1-antichymotrypsin	AACT_HUMAN	7.57e-12	2.98e-05	0.000785109	0.000193663	1.51e-12		0.00455534	0.000139544	1.3e-15	0.00161674		5.76e-18	0.00112626	673001	244769	750120	576735	3.54352e+06		20931.1	896092	411375	350466		343227	345121
LINDYVK	TRUE	_LINDYVK_.2	P01011	P01011	SERPINA3	Alpha-1-antichymotrypsin	AACT_HUMAN	2.65e-13		0.00131672	3.72e-06	1.76e-07	0.005292		0.00992448						2317439		2.41502e+06	2.15054e+06	1.40906e+06	1.11584e+06		311298
LYGSEAFATDFQDSAAAK	TRUE	_LYGSEAFATDFQDSAAAK_.2	P01011	P01011	SERPINA3	Alpha-1-antichymotrypsin	AACT_HUMAN	1.51e-06	2.08e-09	0.000838556	0.0073643	3.17e-06	0.00261152	0.00357214	0.000386219	2.81e-08	0.00433205	0.00315662	3.6e-09	0.00133908	25885650	13309951	23675628	29085394	34031756	91895848	17205824	32817698	19587436	14444346	19793944	19045334	17665908
LYGSEAFATDFQDSAAAK	TRUE	_LYGSEAFATDFQDSAAAK_.3	P01011	P01011	SERPINA3	Alpha-1-antichymotrypsin	AACT_HUMAN						0.00657764													24246.1
RLYGSEAFATDFQDSAAAK	TRUE	_RLYGSEAFATDFQDSAAAK_.3	P01011	P01011	SERPINA3	Alpha-1-antichymotrypsin	AACT_HUMAN	4.33e-12	1.57e-10	0.000824542	0.000277509	2e-12	3.46e-09	2.86e-06	2.37e-05	1.12e-14	0.00382043	0.00169255	3.53e-05	0.001292	3.02513e+06	1.07079e+06	2357868	2.81636e+06	7449661	4.18193e+06	893334	1.56209e+06	1.01376e+06	1.02137e+06	1.09095e+06	1.10752e+06	931469
RLYGSEAFATDFQDSAAAK	TRUE	_RLYGSEAFATDFQDSAAAK_.2	P01011	P01011	SERPINA3	Alpha-1-antichymotrypsin	AACT_HUMAN	1.73e-09	0.00983902	0.000797614	0.00115397	4.89e-11	2.78e-09	0.00756947	3.77e-06		0.00161674				270931	94689.6	245575	230629	1.29313e+06	989109	177754	320027		110064
AKWEMPFDPQDTHQSR	TRUE	_AKWEMPFDPQDTHQSR_.3	P01011	P01011	SERPINA3	Alpha-1-antichymotrypsin	AACT_HUMAN	4.67e-09	0.00701994	0.000785109	0.00121768	0.00125797	4.88e-12	0.0036392	0.000122886	6.8e-16	0.00346469	0.00324865	0.004347	0.00464452	2.13607e+06	961017	2.50096e+06	2.10662e+06	6803668	4951578	754579	1.76008e+06	1.10172e+06	1.01789e+06	1151597	1231470	968146
AKWEMPFDPQDTHQSR	TRUE	_AKWEMPFDPQDTHQSR_.2	P01011	P01011	SERPINA3	Alpha-1-antichymotrypsin	AACT_HUMAN	0.000322063	0.00533131	0.000993291	0.00305647	1.3e-10	1.96e-12	0.000100254	2.36e-06	4.63e-05	0.00367808	0.00132532	2.68e-18	0.00112626	468679	213766	603297	517280	2.15525e+06	1.87972e+06	299577	561917	378575	437201	350600	425811	343522
AKWEMPFDPQDTHQSR	TRUE	_AKWEMPFDPQDTHQSR_.4	P01011	P01011	SERPINA3	Alpha-1-antichymotrypsin	AACT_HUMAN	0.000240066	0.00594939	0.00109469	0.00122155		0.00674615								422227	156474	411503	363332		66337.1
AKWEMPFDPQDTHQSR	TRUE	_AKWEM[Oxidation (M)]PFDPQDTHQSR_.2	P01011	P01011	SERPINA3	Alpha-1-antichymotrypsin	AACT_HUMAN					9.92e-05	0.000149511					0.00512001							24381.2	31041					6892.31
DEELSCTVVELK	TRUE	_DEELSC[Carbamidomethyl (C)]TVVELK_.2	P01011	P01011	SERPINA3	Alpha-1-antichymotrypsin	AACT_HUMAN	1.24e-10	5.02e-15	0.000797993	9.7e-05	4.77e-13	1.05e-11	1.01e-05	1.48e-05	1.23e-12	0.00161674	0.00149451	7.05e-14	0.00112626	15364142	6.55989e+06	9268035	11445092	28480930	32788460	4.66951e+06	10570680	4741641	4.18813e+06	4991509	4412501	4620053
MEEVEAMLLPETLK	TRUE	_MEEVEAMLLPETLK_.2	P01011	P01011	SERPINA3	Alpha-1-antichymotrypsin	AACT_HUMAN	1.64e-13	0.000110459	0.000975836	0.00475074	1.13e-08	7.77e-09	0.00356869	0.000111065	2.83e-08	0.00200858	0.00362812	2.84e-19	0.00112626	3.9294e+06	2.0143e+06	4.36464e+06	3153341	14133309	7.58034e+06	1.5208e+06	3.58036e+06	1.61193e+06	1522181	1.92959e+06	1.38448e+06	1.91859e+06
MEEVEAMLLPETLK	TRUE	_M[Oxidation (M)]EEVEAMLLPETLK_.2	P01011	P01011	SERPINA3	Alpha-1-antichymotrypsin	AACT_HUMAN	0.00458018		0.00560777		5.2e-05	1.57e-09	0.00361242	0.000889682	0.00516895	0.00687389	0.00437692	4.59e-07	0.00268695	1.1038e+06		2.85213e+06		10921452	5469368	1.04205e+06	2834931	1.24724e+06	1.09769e+06	1.50386e+06	1.06295e+06	1.35496e+06
MEEVEAMLLPETLK	TRUE	_MEEVEAMLLPETLK_.3	P01011	P01011	SERPINA3	Alpha-1-antichymotrypsin	AACT_HUMAN	6.1e-09	0.00681261	0.0013041	0.00188268	0.00541779									105602	50610.9	118527	39176.6	3496.98
MEEVEAMLLPETLK	TRUE	_MEEVEAM[Oxidation (M)]LLPETLK_.2	P01011	P01011	SERPINA3	Alpha-1-antichymotrypsin	AACT_HUMAN					0.000402735	9.63e-05												53034.4	102065
MEEVEAMLLPETLKR	TRUE	_MEEVEAMLLPETLKR_.3	P01011	P01011	SERPINA3	Alpha-1-antichymotrypsin	AACT_HUMAN		4.89e-13	0.00752224	0.00846736	0.00542191	7.69e-06		0.000118481		0.00161751	0.00149717				53398.5	111267	106614	61717.7	305668		22762.4		17336.4	22281.5
MEEVEAMLLPETLKR	TRUE	_MEEVEAMLLPETLKR_.2	P01011	P01011	SERPINA3	Alpha-1-antichymotrypsin	AACT_HUMAN	0.0013052		0.0011808	1.33e-06	2.31e-09	6.69e-05		0.00940111						59884.1		73074.7	118257	67348.1	240713		44594.4
DYNLNDILLQLGIEEAFTSK	TRUE	_DYNLNDILLQLGIEEAFTSK_.3	P01011	P01011	SERPINA3	Alpha-1-antichymotrypsin	AACT_HUMAN					0.0075508													19775.7
QPFVQGLALYTPVVLPR	TRUE	_QPFVQGLALYTPVVLPR_.2	P01019	P01019	AGT	Angiotensinogen	ANGT_HUMAN	5.73e-07	6.23e-13	0.000785109	0.00121791	4.68e-07	6.09e-05	0.00356606	1.21e-05	0.0021055	0.00499342	0.00171058	3.23e-16	0.00112626	639118	302612	374797	455735	506230	594578	247570	316479	340160	289367	317658	366442	257621
QPFVQGLALYTPVVLPR	TRUE	_QPFVQGLALYTPVVLPR_.3	P01019	P01019	AGT	Angiotensinogen	ANGT_HUMAN	4.86e-06	4.12e-10	0.000836627	0.00121818	1.69e-05	0.00196319	0.00357733	0.000542854	3e-05	0.00359518	0.00170429	1.85e-06	0.00213337	346461	137254	187189	222106	201478	234386	123272	107560	115502	130115	103209	127749	93890.3
QPFVQGLALYTPVVLPR	TRUE	_QPFVQGLALYTPVVLPR_.4	P01019	P01019	AGT	Angiotensinogen	ANGT_HUMAN	2.12e-06		0.000949545	0.00121824	5.5e-05	5e-06	0.00639689	0.000651671	0.00707311	0.00169412		0.007677		8284.08		4642.04	7208.27	18875.2	26121.7	12761.1	12533.4	10231.9	11382.9		13930.3
PKDPTFIPAPIQAK	TRUE	_PKDPTFIPAPIQAK_.2	P01019	P01019	AGT	Angiotensinogen	ANGT_HUMAN	6.83e-10	1.85e-10	0.00174099	0.00121799	0.00135992	3.93e-15	0.00643972	0.0023775	3.88e-09	0.00199883	0.00655362	4.93e-10	0.00796485	681311	386366	403404	422360	1.00329e+06	1.03503e+06	641822	478062	528585	582068	336355	546841	518502
PKDPTFIPAPIQAK	TRUE	_PKDPTFIPAPIQAK_.3	P01019	P01019	AGT	Angiotensinogen	ANGT_HUMAN	2.57e-08	0.000216822	0.000798916	0.0012178		0.00233399						0.00918283		624888	331750	418885	425906		71630.3						24510.8
VLSALQAVQGLLVAQGR	TRUE	_VLSALQAVQGLLVAQGR_.2	P01019	P01019	AGT	Angiotensinogen	ANGT_HUMAN	0.000128967	1.46e-16	0.000797555	0.00121811	6.8e-08	1.87e-05	0.000777434	0.000538921	0.00584503	0.00476572	0.00168635	5.77e-06	0.00112626	114630	43189.4	64729	84398	125268	143553	252463	123444	127344	212019	121582	198204	145524
VLSALQAVQGLLVAQGR	TRUE	_VLSALQAVQGLLVAQGR_.3	P01019	P01019	AGT	Angiotensinogen	ANGT_HUMAN	1.45e-05	0.000552142	0.000785109	0.00129998			0.00928051						0.00475668	104463	43093.9	50720.9	70462.8			42630.4						7261.08
FMQAVTGWK	TRUE	_FMQAVTGWK_.2	P01019	P01019	AGT	Angiotensinogen	ANGT_HUMAN	1.61e-09	1.07e-17	0.000797621	0.00121793	7.47e-09	4.9e-07	3.06e-05	5.6e-05	2.44e-11	0.00161815	0.00160575	4.03e-13	0.00112626	6051168	3.46869e+06	3.11959e+06	3.67027e+06	4.51012e+06	3.74506e+06	2.89994e+06	2.89294e+06	2.11978e+06	2.97296e+06	2756591	2745505	2270081
FMQAVTGWK	TRUE	_FMQAVTGWK_.1	P01019	P01019	AGT	Angiotensinogen	ANGT_HUMAN	9.2e-14	1.68e-06	0.000785109	0.00121865	0.00270198	1.76e-15	6.83e-05	5.99e-05	6.16e-07	0.00471354	0.00362352	1.57e-11	0.00177217	182735	67934.1	32298.5	87164.6	594918	639806	397038	390358	267452	466572	374801	397971	329185
DPTFIPAPIQAK	TRUE	_DPTFIPAPIQAK_.2	P01019	P01019	AGT	Angiotensinogen	ANGT_HUMAN	4.04e-10	4.06e-20	0.000841348	0.000453108	7.21e-15	4.55e-12	5.33e-07		2.5e-18	0.00161674	0.00133332	2.67e-16	0.00112626	16990798	9037945	5.7414e+06	10393891	24478464	19390628	12570548		9810943	12612604	11501615	11721659	11502508
DPTFIPAPIQAK	TRUE	_DPTFIPAPIQAK_.1	P01019	P01019	AGT	Angiotensinogen	ANGT_HUMAN			0.00759827	0.00883069	0.000940519	4.07e-07		0.00265414	0.00329677	0.00231608		6.51e-05				126249	214196	1.11951e+06	1.50234e+06		662700	635288	861344		539042
ALQDQLVLVAAK	TRUE	_ALQDQLVLVAAK_.2	P01019	P01019	AGT	Angiotensinogen	ANGT_HUMAN	9.8e-10	1.4e-13	0.000838274	0.000185416	1.44e-10	1.26e-10	0.00187125	3.04e-05	9.47e-14	0.00161674	0.00158676	2.85e-19	0.00112626	6901544	3.34483e+06	2715284	4438194	7178503	7720585	3.90777e+06	4.22077e+06	3.56665e+06	3.87396e+06	3324797	4006206	4.14092e+06
SLDFTELDVAAEK	TRUE	_SLDFTELDVAAEK_.2	P01019	P01019	AGT	Angiotensinogen	ANGT_HUMAN	2.48e-09	2.82e-17	0.000785109	0.00121809	0.0021333	4.74e-10	0.00100342	4.59e-05	1.23e-12	0.00161674	0.00158559	3.9e-15	0.00112626	4.45149e+06	2.87449e+06	3.10453e+06	2.29066e+06	3652024	5345887	1.9061e+06	2.33556e+06	2.12645e+06	1939409	2.11962e+06	1.77628e+06	2.12573e+06
SLDFTELDVAAEK	TRUE	_SLDFTELDVAAEK_.3	P01019	P01019	AGT	Angiotensinogen	ANGT_HUMAN	3.5e-09			0.00537455										15532.3			6500.37
SLDFTELDVAAEK	TRUE	_SLDFTELDVAAEK_.1	P01019	P01019	AGT	Angiotensinogen	ANGT_HUMAN	0.0050759													140289
LQAILGVPWK	TRUE	_LQAILGVPWK_.2	P01019	P01019	AGT	Angiotensinogen	ANGT_HUMAN					4.91e-09		0.0035759	0.00648335										34222.1		199249	102545
ADSQAQLLLSTVVGVFTAPGLHLK	TRUE	_ADSQAQLLLSTVVGVFTAPGLHLK_.3	P01019	P01019	AGT	Angiotensinogen	ANGT_HUMAN					1.04e-08		0.00370735		0.00952186	0.00478229		0.00493383						64415.9		125742		17776	33155.1		27039.8
ADSQAQLLLSTVVGVFTAPGLHLK	TRUE	_ADSQAQLLLSTVVGVFTAPGLHLK_.4	P01019	P01019	AGT	Angiotensinogen	ANGT_HUMAN							0.00536458													2525.66
DTVIKPLLVEPEGLEK	TRUE	_DTVIKPLLVEPEGLEK_.2	P01023	P01023	A2M	Alpha-2-macroglobulin	A2MG_HUMAN	5.11e-13	2.29e-20	0.000785109	1.4e-06	4.81e-13	4.3e-12	8.51e-11	1.62e-06	1.73e-22	0.00161674	0.00109774	2.62e-21	0.00112626	25330074	28829642	34274928	28476148	17051392	27186668	37106404	48148932	33964156	27435808	43705736	32057252	44050600
DTVIKPLLVEPEGLEK	TRUE	_DTVIKPLLVEPEGLEK_.3	P01023	P01023	A2M	Alpha-2-macroglobulin	A2MG_HUMAN	4.05e-13	2.49e-23	0.000785109	7.47e-07	6.05e-12	7.24e-12	2.74e-06	9.09e-07	5.54e-18	0.00161674	0.00121645	4.36e-18	0.00112626	14445182	16292791	14507096	11684340	5488554	5.27516e+06	8135149	10874109	8390349	5.46308e+06	9441214	8.27457e+06	10646148
YNILPEKEEFPFALGVQTLPQTCDEPK	TRUE	_YNILPEKEEFPFALGVQTLPQTC[Carbamidomethyl (C)]DEPK_.3	P01023	P01023	A2M	Alpha-2-macroglobulin	A2MG_HUMAN	1.12e-12	1.91e-24	0.000785109	1.07e-05	5.45e-14	5.09e-10	1.79e-08	1.47e-05	1.46e-21	0.00161674	0.00121637	2.13e-16	0.00112626	31848236	30749168	42501496	39278048	33451180	26249444	42570164	43011908	53467040	32531642	47080360	41104440	47592676
YNILPEKEEFPFALGVQTLPQTCDEPK	TRUE	_YNILPEKEEFPFALGVQTLPQTC[Carbamidomethyl (C)]DEPK_.4	P01023	P01023	A2M	Alpha-2-macroglobulin	A2MG_HUMAN	5.51e-09	0.000146019	0.00101879	0.00183807	0.00100397	5.1e-07	0.00180684	7.85e-06	0.000188429	0.00161674	0.00166896	1.35e-10	0.00112626	889611	901228	1.25503e+06	1.15642e+06	1.30628e+06	1.67942e+06	2.67129e+06	3430560	3.17395e+06	1.69102e+06	3.08058e+06	2.592e+06	3.15842e+06
TEHPFTVEEFVLPK	TRUE	_TEHPFTVEEFVLPK_.2	P01023	P01023	A2M	Alpha-2-macroglobulin	A2MG_HUMAN	5.86e-11	7.55e-19	0.000785109	0.000700468	2.91e-13	1.04e-06	0.00356752	2.59e-05	1.71e-10	0.00161839	0.00136361	5.86e-13	0.00112626	13872705	15945632	16958588	15791350	2.83507e+06	12163686	12467557	20719242	10526935	8139042	15377984	12329533	18132370
TEHPFTVEEFVLPK	TRUE	_TEHPFTVEEFVLPK_.3	P01023	P01023	A2M	Alpha-2-macroglobulin	A2MG_HUMAN	6.36e-12	1.83e-18	0.000785109	8.79e-05	3.8e-12	1.78e-09	0.00165831	1.07e-05	1.83e-10	0.0016202	0.0015256	2.23e-16	0.00112626	18312104	19374682	17750608	17393192	2558424	3299126	4.07672e+06	5600960	4308400	2.40176e+06	4471973	3429774	5.70789e+06
TEHPFTVEEFVLPK	TRUE	_TEHPFTVEEFVLPK_.4	P01023	P01023	A2M	Alpha-2-macroglobulin	A2MG_HUMAN	0.00461667	0.00150333	0.00142357	0.00121874	0.00137899	0.00242225	0.00356724	0.000355132	4.03e-05	0.00207988	0.00159794	2.76e-06	0.00112626	760885	873961	765829	766580	271164	412853	571629	743008	577688	248600	621685	494241	764222
VSVQLEASPAFLAVPVEK	TRUE	_VSVQLEASPAFLAVPVEK_.2	P01023	P01023	A2M	Alpha-2-macroglobulin	A2MG_HUMAN	3.92e-11	3.48e-20	0.000785109	0.000131766	6.1e-13	2.04e-08	4.04e-05	2.49e-06	3.88e-20	0.00161674	0.00134382	8e-22	0.00112626	12244672	12631327	25281162	19878232	6.78164e+06	11684066	13871161	14309427	15975554	8220018	14363987	19965842	20245362
VSVQLEASPAFLAVPVEK	TRUE	_VSVQLEASPAFLAVPVEK_.3	P01023	P01023	A2M	Alpha-2-macroglobulin	A2MG_HUMAN	2.95e-08	9.2e-13	0.000785109	0.00121787	1.08e-08	6.42e-05	0.00356607	0.00181106	2.41e-10	0.00210092	0.00173851	2.38e-12	0.00112626	1.07946e+06	1.11713e+06	1.93381e+06	1.40342e+06	580539	754474	1.12049e+06	1.19634e+06	1.42851e+06	671393	1.00178e+06	1.23237e+06	1.41921e+06
MVSGFIPLKPTVK	FALSE	_MVSGFIPLKPTVK_.2	P01023	P01023	A2M	Alpha-2-macroglobulin	A2MG_HUMAN	1.25e-07	5.4e-09	0.000799042	0.0012178	3.99e-09	5.22e-06	0.00356629	8.35e-05	0.00200575	0.00165592	0.00165124	6.11e-14	0.00112626	5.03891e+06	6192437	7.77852e+06	6.09282e+06	6.48498e+06	4761306	14391465	11346423	8.21504e+06	7.16022e+06	11033678	9506508	10477255
MVSGFIPLKPTVK	FALSE	_MVSGFIPLKPTVK_.3	P01023	P01023	A2M	Alpha-2-macroglobulin	A2MG_HUMAN	3.35e-08	1.02e-08	0.000785109	0.00121773	3.92e-07	0.00456289	0.00356966	0.000147216	2.75e-09	0.00195776	0.00165359	5.88e-09	0.00112839	7589431	8.01366e+06	7922780	6492819	1.27073e+06	915664	2.84972e+06	2.5989e+06	2.09607e+06	1.51068e+06	2231177	2.08002e+06	2.44974e+06
MVSGFIPLKPTVK	FALSE	_M[Oxidation (M)]VSGFIPLKPTVK_.3	P01023	P01023	A2M	Alpha-2-macroglobulin	A2MG_HUMAN	8.85e-15	4.33e-05	0.000785109	0.00122767	6.86e-10	0.00596787	0.000104246	9.05e-06	4.37e-08	0.00161674	0.00140628	1.65e-09	0.00112626	7357819	4119627	8019544	5.25327e+06	1.29052e+06	741736	2.72354e+06	2.50435e+06	2.06866e+06	1.43311e+06	2.20454e+06	2.06995e+06	2.28755e+06
MVSGFIPLKPTVK	FALSE	_M[Oxidation (M)]VSGFIPLKPTVK_.2	P01023	P01023	A2M	Alpha-2-macroglobulin	A2MG_HUMAN	0.000104469	1.44e-17	0.0013208	0.00121816	0.00103542	1.64e-08	8.07e-08	3.57e-05	1.49e-09	0.00161674	0.00135782	2.93e-13	0.00112626	304792	520913	391192	377220	413095	230632	148112	435786	402078	239247	443304	411465	511307
FEVQVTVPK	TRUE	_FEVQVTVPK_.2	P01023	P01023	A2M	Alpha-2-macroglobulin	A2MG_HUMAN	1.67e-10	4.13e-19	0.000785109	0.00046947	1.19e-14	9.77e-11	0.000516698	5.01e-05	9.83e-13	0.00161674	0.00139684	1e-15	0.00112626	14857622	17156346	19340370	15777526	7428344	6.21773e+06	9335142	12555289	10506811	6.54162e+06	9371518	8675034	13780088
FEVQVTVPK	TRUE	_FEVQVTVPK_.1	P01023	P01023	A2M	Alpha-2-macroglobulin	A2MG_HUMAN	4.95e-08	8.18e-18	0.000792041	0.0012178	1.32e-13	0.00361762	1.18e-05	1.68e-05	3.65e-10	0.00161674	0.00152672	7.74e-13	0.00112626	1.38142e+06	1.53955e+06	2.38529e+06	1.90803e+06	3.20122e+06	2.71472e+06	3.69672e+06	4.4947e+06	3.74264e+06	2.86633e+06	3.55405e+06	3.12014e+06	5.18182e+06
SPCYGYQWVSEEHEEAHHTAYLVFSPSK	TRUE	_SPC[Carbamidomethyl (C)]YGYQWVSEEHEEAHHTAYLVFSPSK_.4	P01023	P01023	A2M	Alpha-2-macroglobulin	A2MG_HUMAN	1.22e-08	2.37e-12	0.000805337	0.002007	0.00307916	1.62e-08	0.000433111	6.14e-05	1.42e-12	0.0017126	0.00362907	2.25e-12	0.00112626	7200430	7.95658e+06	5029145	5.65992e+06	1.35537e+06	3951633	10789514	9877487	8672114	6801234	6.49776e+06	11088120	12647601
SPCYGYQWVSEEHEEAHHTAYLVFSPSK	TRUE	_SPC[Carbamidomethyl (C)]YGYQWVSEEHEEAHHTAYLVFSPSK_.5	P01023	P01023	A2M	Alpha-2-macroglobulin	A2MG_HUMAN	4.45e-08	8.37e-14	0.00082034	0.00121812	4.6e-05	3.5e-10	0.000377428	7.62e-05	1.88e-13	0.00161674	0.00147393	1.5e-16	0.00112626	2.324e+06	2629152	1.76683e+06	2.08933e+06	468666	1.18653e+06	4112762	3455754	3.07572e+06	2.23508e+06	3.66477e+06	4.1264e+06	4784836
SPCYGYQWVSEEHEEAHHTAYLVFSPSK	TRUE	_SPC[Carbamidomethyl (C)]YGYQWVSEEHEEAHHTAYLVFSPSK_.3	P01023	P01023	A2M	Alpha-2-macroglobulin	A2MG_HUMAN	5.99e-09	1.15e-14	0.000785109	0.00121781	1.98e-05	8.06e-14	1.1e-05	0.000126193	3.7e-16	0.00161674	0.00363355	1.98e-13	0.00112626	1.77266e+06	2.03217e+06	1320050	1.41126e+06	225517	1032744	2.52405e+06	2.50335e+06	2.00379e+06	1.78253e+06	2.57863e+06	2.33052e+06	2.98773e+06
ATVLNYLPK	FALSE	_ATVLNYLPK_.2	P01023	P01023	A2M	Alpha-2-macroglobulin	A2MG_HUMAN	1.45e-07	9.88e-08	0.000785109	0.00121835	1.43e-05	0.0011696	0.00159786	0.000165127	2.96e-06	0.00216559	0.00362791	3.76e-10	0.00112626	18850042	16373995	14517189	18312076	4681828	3645378	5.80929e+06	7.84061e+06	6055520	4.00597e+06	6.81167e+06	5.97705e+06	8.12857e+06
ATVLNYLPK	FALSE	_ATVLNYLPK_.1	P01023	P01023	A2M	Alpha-2-macroglobulin	A2MG_HUMAN	1.12e-05	0.00192099	0.000785109	0.00350079	0.00537719	0.00578712	0.000747799	0.00071128	0.00782586	0.00195527	0.00150743	0.00201344	0.00112626	898851	1.06185e+06	965207	915728	2.11646e+06	1.99038e+06	3.25036e+06	4.50963e+06	2122997	1.31352e+06	3.21402e+06	2.69601e+06	4.32243e+06
QTVSWAVTPK	TRUE	_QTVSWAVTPK_.2	P01023	P01023	A2M	Alpha-2-macroglobulin	A2MG_HUMAN	1.39e-12	2.28e-20	0.000785109	5.88e-05	1.07e-13	1.47e-12	0.00621081	2.63e-06	3.25e-16	0.00161674	0.00140684	2.03e-21	0.00112626	11089739	13407712	12966802	10344531	7388276	5786938	8834088	9818274	8681527	5723693	7611891	7271738	10181484
QTVSWAVTPK	TRUE	_QTVSWAVTPK_.1	P01023	P01023	A2M	Alpha-2-macroglobulin	A2MG_HUMAN	1.63e-08	1.26e-12	0.000785109	0.00112678	1.69e-10	6.41e-07	0.00356721	4.51e-05	1.47e-10	0.00161804	0.00165548	4.84e-16	0.00112626	265124	340708	345016	247733	650081	561443	746123	1170684	744324	483396	772620	714872	932883
DLTGFPGPLNDQDNEDCINR	TRUE	_DLTGFPGPLNDQDNEDC[Carbamidomethyl (C)]INR_.2	P01023	P01023	A2M	Alpha-2-macroglobulin	A2MG_HUMAN	0.000967626	0.00110772	0.00100984	0.00121838	0.00158719	0.00625107	0.00357635	0.005475	4.99e-06	0.00253973	0.00364057	0.00129073	0.00253572	6.29097e+06	7.22755e+06	7241192	6283983	5342124	4.64673e+06	7.42309e+06	6.69437e+06	7549776	4791737	7.86286e+06	6.52917e+06	9116837
DLTGFPGPLNDQDNEDCINR	TRUE	_DLTGFPGPLNDQDNEDC[Carbamidomethyl (C)]INR_.3	P01023	P01023	A2M	Alpha-2-macroglobulin	A2MG_HUMAN	0.00087185	7.47e-05	0.000791842	0.00121821	3.15e-06	7.02e-06	0.00356957	0.000343149	4.67e-10	0.00161828	0.00224267	3.14e-08	0.00112626	821719	806893	750558	619728	1.27657e+06	850822	1.13445e+06	1.6631e+06	1.15408e+06	863885	1.23897e+06	1.01777e+06	1649426
TGTHGLLVK	TRUE	_TGTHGLLVK_.2	P01023	P01023	A2M	Alpha-2-macroglobulin	A2MG_HUMAN	3.7e-08	3.56e-15	0.000797922	0.00121789	1.76e-11	3.28e-07	0.000845092	5.41e-05	1.86e-11	0.00161838	0.00131875	4.36e-13	0.00112626	3.65212e+06	4206881	6302584	4.12281e+06	3.41491e+06	2501537	3.90746e+06	4.00693e+06	3.77742e+06	2217329	3.51047e+06	3.42857e+06	4.14295e+06
TGTHGLLVK	TRUE	_TGTHGLLVK_.1	P01023	P01023	A2M	Alpha-2-macroglobulin	A2MG_HUMAN	4e-07	5.65e-11	0.000785109	2.47e-05	6.84e-10	2.03e-10	0.00011962	4.44e-05	2.44e-08	0.00161674	0.00158717	5.98e-14	0.00112626	1.64858e+06	1.83553e+06	2081640	1.42357e+06	2.69166e+06	2.17732e+06	3504331	3.67768e+06	3.27436e+06	2.14581e+06	2945583	3032296	3.59035e+06
TEVSSNHVLIYLDK	TRUE	_TEVSSNHVLIYLDK_.3	P01023	P01023	A2M	Alpha-2-macroglobulin	A2MG_HUMAN	5.11e-08	3.69e-09	0.00142705	0.00121834	1.35e-06	0.00016092	1.26e-05	3.76e-05	9.11e-11	0.00161674	0.0016105	4.12e-13	0.00112626	6343799	7439782	1683270	5.50766e+06	2219150	2697271	3.45194e+06	5289438	3433322	2650997	3582756	3.25607e+06	3.97821e+06
TEVSSNHVLIYLDK	TRUE	_TEVSSNHVLIYLDK_.2	P01023	P01023	A2M	Alpha-2-macroglobulin	A2MG_HUMAN	5.97e-10	3.75e-14	0.000785109	0.00123432	1.45e-05	7.86e-05	2.43e-05	2.09e-05	2.73e-12	0.00162756	0.00363764	1.66e-06	0.00112626	1.95489e+06	2027648	1.5459e+06	1.80599e+06	1.54208e+06	1.94035e+06	2.63783e+06	3704619	2248327	2.25677e+06	2.6604e+06	2329259	3.22507e+06
LLIYAVLPTGDVIGDSAK	TRUE	_LLIYAVLPTGDVIGDSAK_.2	P01023	P01023	A2M	Alpha-2-macroglobulin	A2MG_HUMAN	3.87e-05	2.01e-15	0.000785109	0.000233671	6.3e-17	4.73e-08	3.64e-09	0.000147736	3.97e-10	0.00187074	0.00168354	2.7e-14	0.00112626	3.41955e+06	6.40053e+06	12477407	14828580	3.02648e+06	3.45422e+06	4429843	2.76142e+06	5.17935e+06	2214541	5795541	5.25305e+06	5.23838e+06
LLIYAVLPTGDVIGDSAK	TRUE	_LLIYAVLPTGDVIGDSAK_.3	P01023	P01023	A2M	Alpha-2-macroglobulin	A2MG_HUMAN	0.00573788	0.000569229	0.000888238	0.00238819	0.00441042	0.00313847	0.00356553	0.000375131	1.12e-09	0.0024429	0.00364641	2.46e-07	0.00112779	31384.3	76975.2	143060	154090	27961	31553.6	34331	30176.4	48728.2	21388.4	34728.7	38652.3	42669.9
ETTFNSLLCPSGGEVSEELSLK	TRUE	_ETTFNSLLC[Carbamidomethyl (C)]PSGGEVSEELSLK_.2	P01023	P01023	A2M	Alpha-2-macroglobulin	A2MG_HUMAN	1.16e-08	5.93e-15	0.000913445	0.00121846	0.000181583	2.3e-11	9.96e-05	2.77e-05	0.000192924	0.00161674	0.00363667	0.00361206	0.00112626	1.55258e+06	2.30394e+06	3.92647e+06	4617060	1.2947e+06	1.38256e+06	1.56368e+06	1.55698e+06	2.34221e+06	1.12925e+06	2.12019e+06	2.05e+06	1.94442e+06
ETTFNSLLCPSGGEVSEELSLK	TRUE	_ETTFNSLLC[Carbamidomethyl (C)]PSGGEVSEELSLK_.3	P01023	P01023	A2M	Alpha-2-macroglobulin	A2MG_HUMAN	0.00540162	0.000591684	0.00200477	0.00547111	0.000368276	0.00560144	0.00618167	0.00103174	0.00165239	0.00445482	0.00357495	5.1e-10	0.00113139	666223	888289	1.41497e+06	1.57787e+06	1.00652e+06	675002	972480	893937	1.44754e+06	705222	1.41297e+06	1157868	1.36008e+06
GPTQEFK	TRUE	_GPTQEFK_.2	P01023	P01023	A2M	Alpha-2-macroglobulin	A2MG_HUMAN	1.24e-12	5.13e-13	0.00084076	0.00121775	1.87e-11	7.63e-06	0.000643001	1.83e-05	3.9e-07	0.00195318	0.00176721	4.04e-07	0.00112626	3637578	4.03761e+06	4520995	3.54683e+06	1.62397e+06	1.09745e+06	2.12115e+06	2.47131e+06	1.59841e+06	864305	1.73106e+06	1.53526e+06	2.01463e+06
FQVDNNNR	TRUE	_FQVDNNNR_.2	P01023	P01023	A2M	Alpha-2-macroglobulin	A2MG_HUMAN	0.0035048	1.37e-07	0.00114339	0.00351268	0.00289885	0.000329774	0.00358509	0.000786555	0.00415534	0.00317542	0.00362455	5.53e-07	0.00120453	2.30974e+06	2.95382e+06	3.26961e+06	2.5421e+06	1.02533e+06	903079	932744	1.94636e+06	1.22368e+06	607388	1.82934e+06	1.16841e+06	1.38906e+06
PLLVEPEGLEK	TRUE	_PLLVEPEGLEK_.2	P01023	P01023	A2M	Alpha-2-macroglobulin	A2MG_HUMAN	2.59e-08	2.67e-11	0.000808252	0.00121781	5.18e-08	0.000495491	0.00357323	0.000613387	1.59e-11	0.00161674	0.00150503	7.63e-13	0.00112626	1.38447e+06	1.63072e+06	1.63175e+06	1.25921e+06	1.45268e+06	1.0086e+06	1.98897e+06	2.49666e+06	1.63903e+06	928508	1.74889e+06	1.36519e+06	2.10886e+06
LLLQQVSLPELPGEYSMK	TRUE	_LLLQQVSLPELPGEYSMK_.2	P01023	P01023	A2M	Alpha-2-macroglobulin	A2MG_HUMAN	1.99e-07	2.56e-15	0.000785109	0.000359573	5.66e-14	5.35e-08	0.00356625	4.81e-06	5.15e-15	0.00161674	0.0013163	1.44e-18	0.00112626	26596366	28335140	35790644	32205474	17878832	14300754	18045290	28998154	34407768	18251988	28475206	30319966	36699004
LLLQQVSLPELPGEYSMK	TRUE	_LLLQQVSLPELPGEYSMK_.3	P01023	P01023	A2M	Alpha-2-macroglobulin	A2MG_HUMAN	2.41e-07	2.83e-10	0.000792014	0.00121834	2.39e-09	8.2e-06	0.00196807	1.6e-05	1.69e-15	0.00187115	0.00148647	2.11e-07	0.00112626	3.32027e+06	2963754	3.45024e+06	2758057	2183658	2.13604e+06	3.44174e+06	4327598	5611794	2.39192e+06	4.24429e+06	3.34953e+06	4684539
LLLQQVSLPELPGEYSMK	TRUE	_LLLQQVSLPELPGEYSM[Oxidation (M)]K_.2	P01023	P01023	A2M	Alpha-2-macroglobulin	A2MG_HUMAN	0.00102011	0.00201788	0.00940021		3.76e-11	0.000223038	0.00358446	4.62e-05	2.39e-10	0.00168074	0.00159718	7.96e-14	0.00112626	893348	233064	1.12117e+06		2.8727e+06	613530	2.1978e+06	4717054	634423	2263521	2.33278e+06	3.17289e+06	5.13017e+06
LLLQQVSLPELPGEYSMK	TRUE	_LLLQQVSLPELPGEYSM[Oxidation (M)]K_.3	P01023	P01023	A2M	Alpha-2-macroglobulin	A2MG_HUMAN	0.00562697	1.18e-11	0.000811005	0.00121866	0.00146558	0.00838781	0.00643032	0.00067285	0.000145655		0.00362143	0.00706224	0.00306514	91905.1	150650	123747	82573.7	123923	152513	141797	823525	159091		129346	515465	185406
YDVENCLANK	TRUE	_YDVENC[Carbamidomethyl (C)]LANK_.2	P01023	P01023	A2M	Alpha-2-macroglobulin	A2MG_HUMAN	1.82e-09	4.64e-09	0.000785109	0.000958992	3.44e-10	1.36e-08	0.00033423	3.1e-06	5.27e-13	0.00161674	0.00152644	7.74e-17	0.00112626	22765684	21374642	22950314	20935406	23961508	15048501	19376500	33570864	22618158	16394475	25573590	22160774	31318438
YDVENCLANK	TRUE	_YDVENC[Carbamidomethyl (C)]LANK_.1	P01023	P01023	A2M	Alpha-2-macroglobulin	A2MG_HUMAN	0.00334846	0.00778732	0.00169892	0.00123738	0.000342765	0.00940367	0.00358483	0.00500841	0.00398403	0.00446727	0.0040762	0.00563059		835092	1.07877e+06	1.47689e+06	900043	864560	1.12228e+06	1.18541e+06	1.77828e+06	1276236	734853	1.30231e+06	1.15779e+06
SSGSLLNNAIK	FALSE	_SSGSLLNNAIK_.2	P01023	P01023	A2M	Alpha-2-macroglobulin	A2MG_HUMAN	6.59e-12	5.89e-25	0.000785109	8.56e-05	2.67e-12	4.36e-12	5.76e-06	2.66e-06	0.000918461	0.00161674	0.00127964	3.49e-28	0.00112626	17396712	20582966	20835220	17855400	8168716	7.84024e+06	8669255	13912176	8238310	6.89067e+06	10673295	7202687	12776830
SSGSLLNNAIK	FALSE	_SSGSLLNNAIK_.1	P01023	P01023	A2M	Alpha-2-macroglobulin	A2MG_HUMAN	5.34e-06	0.00357779	0.000878728	0.00121786	2.1e-09	6.04e-05	0.00360335	0.000643261	0.00011049	0.00363858	0.00119065		0.0061639	241896	264451	297090	202012	453663	345034	128165	707836	677734	389270	575242		349419
GVPIPNK	FALSE	_GVPIPNK_.1	P01023	P01023	A2M	Alpha-2-macroglobulin	A2MG_HUMAN	7.78e-11	4.83e-29	0.000785109	2.51e-06	4.38e-21	5.99e-14	1.27e-14	3.74e-07	1.43e-24	0.00161674	0.001123	3.92e-23	0.00112626	4.10138e+06	5325896	5.82318e+06	4.8778e+06	6.77514e+06	5448322	9783793	11096199	8559517	6.15372e+06	9715845	7781711	12184584
GVPIPNK	FALSE	_GVPIPNK_.2	P01023	P01023	A2M	Alpha-2-macroglobulin	A2MG_HUMAN	0.00325488	0.000393886	0.00159908	0.00121772	4.57e-05	0.000377051	0.00769109	0.000108178	0.00767131	0.00498338	0.00172236	0.00679218		3036872	211587	4.16227e+06	4844756	4.01196e+06	3737218	1.14755e+06	3.67818e+06	705413	3.37657e+06	4509956	5630006
YGAATFTR	FALSE	_YGAATFTR_.2	P01023	P01023	A2M	Alpha-2-macroglobulin	A2MG_HUMAN	2.66e-13	2.51e-21	0.000785109	4.24e-06	1.24e-21	5.73e-16	8.24e-09	2.11e-06	3.9e-18	0.00161844	0.00123164	1.76e-09	0.00112626	15059707	15007551	19249908	14722890	2.58433e+06	2.1453e+06	4114838	5474915	4.18678e+06	2.2944e+06	4497051	4.19258e+06	4.88965e+06
YGAATFTR	FALSE	_YGAATFTR_.1	P01023	P01023	A2M	Alpha-2-macroglobulin	A2MG_HUMAN	2.59e-08	1.04e-05	0.000785109	0.00675826	0.00436354		0.00357052	0.00318532	2.5e-10		0.00363872	2.86e-06	0.00112626	49833.5	57009.4	74548.7	37037.4	72127.8		118619	151077	156005		173061	106483	176180
SLNEEAVKK	TRUE	_SLNEEAVKK_.2	P01023	P01023	A2M	Alpha-2-macroglobulin	A2MG_HUMAN	1.96e-12	5.2e-10	0.000888418	0.00449444		0.00554962	0.0035794	0.000957958	1.14e-09	0.00287094	0.00160082	1.68e-13	0.00112626	1.92401e+06	3.19714e+06	3010641	2.7165e+06		799111	1.0912e+06	1.56168e+06	2.26506e+06	778466	2.26606e+06	2.09118e+06	2.24032e+06
FSGQLNSHGCFYQQVK	TRUE	_FSGQLNSHGC[Carbamidomethyl (C)]FYQQVK_.2	P01023	P01023	A2M	Alpha-2-macroglobulin	A2MG_HUMAN	1.2e-12	1.67e-13	0.000821036	0.00121818	2.72e-12	1.19e-06	0.00356958	0.000480455	9.34e-09	0.00219019	0.00163719	1.32e-12	0.00112626	291237	426418	328587	248484	194515	138243	456932	635740	497574	230110	587311	269127	643008
FSGQLNSHGCFYQQVK	TRUE	_FSGQLNSHGC[Carbamidomethyl (C)]FYQQVK_.3	P01023	P01023	A2M	Alpha-2-macroglobulin	A2MG_HUMAN	0.00557393	0.000481044	0.000785109		0.00953545		4.35e-05	2.72e-05	4.54e-06	0.00161674	0.0036273	0.000462958	0.00241125	263061	1.64725e+06	1.35362e+06		902351		1.45049e+06	1.70904e+06	1.63625e+06	598631	2.4492e+06	245540	2.13065e+06
AGAFCLSEDAGLGISSTASLR	FALSE	_AGAFC[Carbamidomethyl (C)]LSEDAGLGISSTASLR_.3	P01023	P01023	A2M	Alpha-2-macroglobulin	A2MG_HUMAN	2.57e-08	1.12e-12	0.00092716	0.00121792	0.000306417	6.32e-08	0.00372567	0.000424339	0.000173997	0.00161674	0.0014458	3.68e-18	0.00112626	155806	137619	724317	1.03985e+06	80238.8	176375	83492.7	108039	320773	54004.5	305108	131621	179845
AGAFCLSEDAGLGISSTASLR	FALSE	_AGAFC[Carbamidomethyl (C)]LSEDAGLGISSTASLR_.2	P01023	P01023	A2M	Alpha-2-macroglobulin	A2MG_HUMAN	1.31e-05	4.21e-08	0.00396921	0.00201856	0.000314014		0.0063658		0.00899314		0.00363359	0.0058404	0.00245724	36958.5	370684	812646	543240	24043.1		21951.6		105041		52468.9	81923.2	169025
QFSFPLSSEPFQGSYK	TRUE	_QFSFPLSSEPFQGSYK_.2	P01023	P01023	A2M	Alpha-2-macroglobulin	A2MG_HUMAN	5.45e-12	1.86e-18	0.000785109	0.00039188	1.11e-13	6.85e-12	2.5e-07	2.81e-06	2.49e-19	0.00161674	0.00118511	9e-25	0.00112626	31116254	29535702	44359076	28824070	32585462	26135712	33012842	43276592	37698404	24739940	39587572	33682436	43687908
QFSFPLSSEPFQGSYK	TRUE	_QFSFPLSSEPFQGSYK_.3	P01023	P01023	A2M	Alpha-2-macroglobulin	A2MG_HUMAN				0.00728512				0.000746698	0.00474017	0.00414182	0.00364831		0.00752875				111109				187334	181881	107031	158747		191051
QQNAQGGFSSTQDTVVALHALSK	TRUE	_QQNAQGGFSSTQDTVVALHALSK_.3	P01023	P01023	A2M	Alpha-2-macroglobulin	A2MG_HUMAN	3.54e-10	5.84e-25	0.000785109	0.000214804	2.56e-13	3.14e-11	1.91e-07	4.61e-06	5.41e-19	0.00161674	0.00127155	3.42e-21	0.00112626	10697451	11697135	6.47143e+06	10564133	13218549	9706549	10456396	18359768	13348472	9449443	15593860	14675894	15963604
QQNAQGGFSSTQDTVVALHALSK	TRUE	_QQNAQGGFSSTQDTVVALHALSK_.2	P01023	P01023	A2M	Alpha-2-macroglobulin	A2MG_HUMAN	0.00260873	3.35e-09	0.00118176	0.00122141	3.2e-07	1.04e-06	0.0048678	0.000548347	9.88e-12	0.0020872	0.00170404	1.61e-08	0.0024745	797704	1.06196e+06	686451	752517	1.62362e+06	984418	765756	2517428	1.57689e+06	621321	1.60573e+06	1.25497e+06	1373797
QQNAQGGFSSTQDTVVALHALSK	TRUE	_QQNAQGGFSSTQDTVVALHALSK_.4	P01023	P01023	A2M	Alpha-2-macroglobulin	A2MG_HUMAN		0.00799678						0.000684161	0.00546543						21520.6						53521	44828.7
LVHVEEPHTETVR	TRUE	_LVHVEEPHTETVR_.2	P01023	P01023	A2M	Alpha-2-macroglobulin	A2MG_HUMAN	7.28e-11	1.48e-17	0.000785109	0.00121788	8.56e-09	4.96e-10	3.25e-07	2.99e-06	2.39e-16	0.00161674	0.00142834	1.38e-13	0.00112626	4.3947e+06	4.70701e+06	5.98279e+06	5.24542e+06	5.48607e+06	4.20032e+06	6.27486e+06	7847185	5.96797e+06	3.96994e+06	6.16127e+06	5.7574e+06	6.90141e+06
LVHVEEPHTETVR	TRUE	_LVHVEEPHTETVR_.3	P01023	P01023	A2M	Alpha-2-macroglobulin	A2MG_HUMAN	5.94e-05	5.04e-09	0.000853685	0.00121797	3.64e-06	1.49e-13	1.61e-08	9.19e-05	8.82e-16	0.00161674	0.00172256	4.16e-10	0.00249905	5249239	5.79e+06	7217005	6769911	4.40877e+06	3.45057e+06	5.45695e+06	5753634	4491913	3.19376e+06	5691372	4.45957e+06	5609136
LVHVEEPHTETVR	TRUE	_LVHVEEPHTETVR_.4	P01023	P01023	A2M	Alpha-2-macroglobulin	A2MG_HUMAN	0.0041041	2.52e-05		0.00961261					0.00895008					1.06703e+06	731103		595404					471227
VDLSFSPSQSLPASHAHLR	TRUE	_VDLSFSPSQSLPASHAHLR_.2	P01023	P01023	A2M	Alpha-2-macroglobulin	A2MG_HUMAN	1.87e-08	5.32e-13	0.000785109	0.00115431	7.98e-13	6.65e-09	0.000623977	2.47e-05	6e-15	0.00161819	0.00130902	1.91e-14	0.00112626	1.85668e+06	2966848	3.94565e+06	2.47082e+06	2.08527e+06	2.22784e+06	4.75194e+06	3.94887e+06	3.10379e+06	2.85714e+06	3.05172e+06	5.83989e+06	4.03374e+06
VDLSFSPSQSLPASHAHLR	TRUE	_VDLSFSPSQSLPASHAHLR_.4	P01023	P01023	A2M	Alpha-2-macroglobulin	A2MG_HUMAN	4.22e-11	1.91e-19	0.000785109	0.000325053	6.65e-07	5.58e-14	7.92e-09	0.000222799	3.16e-14	0.00161674	0.0014427	5.78e-13	0.00365892	5048711	5.85687e+06	6.19764e+06	5.30016e+06	282572	347966	264949	688340	770715	355430	623232	245707	360045
VDLSFSPSQSLPASHAHLR	TRUE	_VDLSFSPSQSLPASHAHLR_.3	P01023	P01023	A2M	Alpha-2-macroglobulin	A2MG_HUMAN	0.00510757						0.00693666				0.00379224		0.00585583	16787728						13122630				17334978		21726370
KDTVIKPLLVEPEGLEK	TRUE	_KDTVIKPLLVEPEGLEK_.3	P01023	P01023	A2M	Alpha-2-macroglobulin	A2MG_HUMAN	1.61e-11	8.41e-18	0.000791884	0.000308559	3.83e-09	9.38e-10	9.66e-05	1.56e-05	1.86e-13	0.00161674	0.00150815	9.73e-20	0.00112626	5787556	7831237	5963579	6177081	7.43062e+06	5397849	8004317	10512344	7.53838e+06	5.0748e+06	8097538	6778814	9357157
KDTVIKPLLVEPEGLEK	TRUE	_KDTVIKPLLVEPEGLEK_.2	P01023	P01023	A2M	Alpha-2-macroglobulin	A2MG_HUMAN	1.22e-05	1.03e-12	0.000844194	0.00121783	3.07e-05	4.84e-05	6.94e-05	0.000353804	5.51e-12	0.00161674	0.00137769	3e-14	0.00112626	403231	450151	657813	484131	764658	1.15974e+06	881658	1.25087e+06	505432	338420	533002	544880	699561
KDTVIKPLLVEPEGLEK	TRUE	_KDTVIKPLLVEPEGLEK_.4	P01023	P01023	A2M	Alpha-2-macroglobulin	A2MG_HUMAN	0.000584189	0.00231432	0.00105697	0.00503023				0.00253674						120616	148529	117240	127052				1347.15
GHFSISIPVK	TRUE	_GHFSISIPVK_.2	P01023	P01023	A2M	Alpha-2-macroglobulin	A2MG_HUMAN	1.09e-10	6.43e-09	0.000799251	0.000743205	2.35e-16	1.97e-11	1.63e-05	1.04e-05	4.72e-18	0.00161674	0.00133116	1.47e-17	0.00112626	12149500	13159945	18915114	16124832	13877366	11622522	17452352	22124054	15688924	10355666	15385459	13433568	18599348
GHFSISIPVK	TRUE	_GHFSISIPVK_.1	P01023	P01023	A2M	Alpha-2-macroglobulin	A2MG_HUMAN	9.76e-05	9.29e-11	0.000994804	0.00218151	7.45e-11	2.65e-08	0.00100164	0.000244407	1.27e-12	0.00178049	0.00178027	4.6e-07	0.00112626	848530	872952	1.74497e+06	1.3046e+06	2526334	2.29226e+06	3.1811e+06	4.0547e+06	3.28621e+06	2.48035e+06	2.88951e+06	2825485	2.95214e+06
SIYKPGQTVK	TRUE	_SIYKPGQTVK_.2	P01023	P01023	A2M	Alpha-2-macroglobulin	A2MG_HUMAN	1.87e-09	9.7e-12	0.000824612	0.000270233	2.01e-09	1.65e-09	9.03e-05	3.05e-05	1.32e-14	0.00161674	0.00133311	1.22e-22	0.00112626	8.24732e+06	9077900	10076204	7142602	8835692	5742908	10834692	12480348	9889164	6529634	12778202	11248955	13442337
SIYKPGQTVK	TRUE	_SIYKPGQTVK_.1	P01023	P01023	A2M	Alpha-2-macroglobulin	A2MG_HUMAN	0.0037855	1.83e-12	0.000785109	0.00121808	2.42e-22	2.34e-12	4.31e-12	0.0057377	9.44e-12	0.00161674	0.000925272	1.08e-08	0.00112626	624442	734207	1.00959e+06	779950	1.13126e+06	709919	1.32382e+06	1923802	1.24098e+06	894663	1423726	2.22324e+06	1.57734e+06
SIYKPGQTVK	TRUE	_SIYKPGQTVK_.3	P01023	P01023	A2M	Alpha-2-macroglobulin	A2MG_HUMAN		0.00175003						0.00115649							1.00567e+06						643286
TAQEGDHGSHVYTK	TRUE	_TAQEGDHGSHVYTK_.3	P01023	P01023	A2M	Alpha-2-macroglobulin	A2MG_HUMAN	3.89e-07	8.2e-08	0.000939392	0.00121806	1.43e-05	0.00543358	0.00226204	0.000484228	3.71e-08	0.00183468	0.00370472	2.82e-08	0.00308092	6722161	9650523	9016089	10047917	1645851	1.3285e+06	2504575	2.98771e+06	3229771	1.64287e+06	4822065	3496365	3.03906e+06
TAQEGDHGSHVYTK	TRUE	_TAQEGDHGSHVYTK_.2	P01023	P01023	A2M	Alpha-2-macroglobulin	A2MG_HUMAN	4.81e-07	2.01e-17	0.000785109	0.00079534	1.54e-10	1.55e-07	0.000135275	1.44e-05	2.24e-16	0.00161823	0.00144988	9.06e-16	0.00112626	1.92601e+06	1565432	2.85e+06	2.2305e+06	2304198	1403858	2584694	2161722	2.69785e+06	2.13453e+06	2.2405e+06	2.2829e+06	3.03861e+06
KYSDASDCHGEDSQAFCEK	TRUE	_KYSDASDC[Carbamidomethyl (C)]HGEDSQAFC[Carbamidomethyl (C)]EK_.3	P01023	P01023	A2M	Alpha-2-macroglobulin	A2MG_HUMAN	0.00281493	5.44e-09	0.00133744	0.000640911	9.03e-05	0.00536302	9.68e-06	1.26e-05	0.000747668	0.00161674	0.00170921	4.55e-07	0.00112626	1.24955e+06	2.37313e+06	2.34799e+06	2.42905e+06	3389641	1.44744e+06	2.93639e+06	3.18169e+06	3.22459e+06	2.06638e+06	4652184	3.45762e+06	3.72046e+06
KYSDASDCHGEDSQAFCEK	TRUE	_KYSDASDC[Carbamidomethyl (C)]HGEDSQAFC[Carbamidomethyl (C)]EK_.2	P01023	P01023	A2M	Alpha-2-macroglobulin	A2MG_HUMAN	6.83e-15	1.01e-24	0.000785109	0.000520368	4.22e-13	0.00269468	4.51e-11	3.84e-06	5.79e-19	0.00161674	0.00128069	1.93e-26	0.00112626	562002	969888	992111	952440	1.32046e+06	577035	1.342e+06	1.54057e+06	1.45243e+06	877558	1.64885e+06	1.40695e+06	1.57353e+06
MCPQLQQYEMHGPEGLR	TRUE	_MC[Carbamidomethyl (C)]PQLQQYEMHGPEGLR_.3	P01023	P01023	A2M	Alpha-2-macroglobulin	A2MG_HUMAN	2.5e-10	4.37e-16	0.000798327	6.56e-05	0.000238217	7.3e-12	8.79e-10	6.97e-06	8.07e-21	0.00161674	0.00115827	1.35e-14	0.00112626	16075380	16198258	13536063	14635231	16431912	11066054	19675244	25842954	17249936	13304529	21669338	16372405	25956050
MCPQLQQYEMHGPEGLR	TRUE	_M[Oxidation (M)]C[Carbamidomethyl (C)]PQLQQYEMHGPEGLR_.3	P01023	P01023	A2M	Alpha-2-macroglobulin	A2MG_HUMAN	4.35e-05	0.00432894	0.00108182	0.0043661	2.47e-12	0.00054518	0.0010105	0.00016627	1.48e-21	0.00161674	0.00362093	3.01e-10	0.00112626	20593362	1155973	981392	899554	19712566	13028229	22182190	31364026	23668276	16033011	914561	22432984	1.13279e+06
MCPQLQQYEMHGPEGLR	TRUE	_M[Oxidation (M)]C[Carbamidomethyl (C)]PQLQQYEMHGPEGLR_.2	P01023	P01023	A2M	Alpha-2-macroglobulin	A2MG_HUMAN	3.78e-09	8.3e-14	0.000860315	0.000481104	1.51e-15		0.000181843	0.00046024	4.12e-11	0.00161674	0.00144758	2.31e-18	0.00112626	4.27351e+06	5.78773e+06	6.08485e+06	5.389e+06	6068700		9911993	174395	8125724	5.52436e+06	8475921	6.90777e+06	9881173
MCPQLQQYEMHGPEGLR	TRUE	_MC[Carbamidomethyl (C)]PQLQQYEMHGPEGLR_.2	P01023	P01023	A2M	Alpha-2-macroglobulin	A2MG_HUMAN	9.13e-09	5.82e-18	0.000798301	0.000980782	0.000243307	0.00226713	0.000413966	7.16e-05	1.62e-16	0.00161674	0.00138103	6.15e-18	0.00112626	2.07896e+06	2.66816e+06	2741299	2.48211e+06	2.91098e+06	2.74886e+06	4783226	5082244	3.7843e+06	2694563	4.01414e+06	3.35238e+06	4.71673e+06
MCPQLQQYEMHGPEGLR	TRUE	_MC[Carbamidomethyl (C)]PQLQQYEM[Oxidation (M)]HGPEGLR_.3	P01023	P01023	A2M	Alpha-2-macroglobulin	A2MG_HUMAN	0.00321725	2.56e-09	0.00119273	0.001218	4.36e-13	0.00336791	0.000464985	1.28e-05	0.00874477	0.00217227	0.0036322	1.53e-12	0.00112626	240146	333332	331978	378210	489214	325836	311014	409446	311400	191320	374661	225515	438471
MCPQLQQYEMHGPEGLR	TRUE	_MC[Carbamidomethyl (C)]PQLQQYEM[Oxidation (M)]HGPEGLR_.2	P01023	P01023	A2M	Alpha-2-macroglobulin	A2MG_HUMAN	9.11e-05	1.7e-13	0.00451671	0.00121832	9.76e-14	0.00542089		6.36e-05						50844.8	68743.2	85578.1	77866.6	89538.4	59655.5		113068
MCPQLQQYEMHGPEGLR	TRUE	_M[Oxidation (M)]C[Carbamidomethyl (C)]PQLQQYEM[Oxidation (M)]HGPEGLR_.3	P01023	P01023	A2M	Alpha-2-macroglobulin	A2MG_HUMAN			0.00953696	0.00905765				0.00722386				0.00553835				40642.2	154641				130631				85097.3
AVDQSVLLMKPDAELSASSVYNLLPEK	TRUE	_AVDQSVLLM[Oxidation (M)]KPDAELSASSVYNLLPEK_.3	P01023	P01023	A2M	Alpha-2-macroglobulin	A2MG_HUMAN	1.37e-06	1.13e-15	0.000798926	0.00121836	5.71e-10	7.41e-06	0.00184872	2.05e-05	7.72e-08	0.00161674	0.00136836	2.65e-17	0.00112626	10158511	9631019	13284602	12193905	7071850	7.65816e+06	12793734	14912559	13310023	7.21809e+06	6.4542e+06	12597334	14932626
AVDQSVLLMKPDAELSASSVYNLLPEK	TRUE	_AVDQSVLLMKPDAELSASSVYNLLPEK_.3	P01023	P01023	A2M	Alpha-2-macroglobulin	A2MG_HUMAN	3.98e-09	1.16e-13	0.000785109	0.000393888	7.18e-11	7.8e-09	4.64e-05	6.88e-06	2.32e-16	0.00161674	0.00133551	1.08e-20	0.00112626	9085188	7237849	11619489	11035897	6077994	6894048	11552120	13669182	11978940	6.55327e+06	5.6952e+06	11706736	12934958
AVDQSVLLMKPDAELSASSVYNLLPEK	TRUE	_AVDQSVLLMKPDAELSASSVYNLLPEK_.4	P01023	P01023	A2M	Alpha-2-macroglobulin	A2MG_HUMAN	0.0024292	0.000681363	0.000895661	0.00463443	0.00586036	0.000809379	0.00574733	0.000425516	0.00168092	0.00161674	0.00364597	1.25e-16	0.00282034	377427	261259	436912	474672	421339	397708	657425	864341	672943	354775	827382	670866	726545
AVDQSVLLMKPDAELSASSVYNLLPEK	TRUE	_AVDQSVLLM[Oxidation (M)]KPDAELSASSVYNLLPEK_.4	P01023	P01023	A2M	Alpha-2-macroglobulin	A2MG_HUMAN	0.0079563		0.00112302	0.00121866		0.00877806		1.29e-05		0.005105		0.00675026		318652		438301	480533		335506		746674		376766		555689
[truncated: 5,172 more rows]
